# Supplementary material for: Distinct and Overlapping Functions of Miscanthus sinensis MYB Transcription Factors SCM1 and MYB103 in Lignin Biosynthesis
Source: Int J Mol Sci. 2021 Nov 17;22(22):12395. doi: 10.3390/ijms222212395 (PMC8625797; doi:10.3390/ijms222212395)
Supplement: Supplementary file 1 [file ijms-22-12395-s001.zip]

Archive with 6 entries (6 files):
- supplementary materials/Figure S1.tif
- supplementary materials/Figure S2.tif
- supplementary materials/Table S1.xlsx
- supplementary materials/Table S2.xlsx
- supplementary materials/Table S4.xlsx
- supplementary materials/Table_S3.xlsx
