# Supplementary material for: Distinct and Overlapping Functions of Miscanthus sinensis MYB Transcription Factors SCM1 and MYB103 in Lignin Biosynthesis
Source: Int J Mol Sci. 2021 Nov 17;22(22):12395. doi: 10.3390/ijms222212395 (PMC8625797; doi:10.3390/ijms222212395)
Supplement: Supplementary file 1 [file ijms-22-12395-s001.zip › supplementary materials/Table S4.xlsx]

## Sheet: SND1_vs_Ctrl_UP
GeneID	Base mean	log2(FC)	StdErr	Wald-Stats	P-value	P-adj
Niben101Scf03614_259143-271453	31564.5	9.79578	0.243403	40.245	0	0
Niben101Scf08580_62111-68104	19414.2	8.67487	0.229768	37.755	0	0
Niben044Scf00050087Ctg005_301-3745	17370.1	9.18283	0.214028	42.9047	0	0
Niben101Scf00980_765308-771054	6429.96	6.93815	0.187313	37.0404	2.55942e-300	2.2361e-296
Niben101Scf09264_29151-31411	5795.06	8.59077	0.233935	36.723	3.14187e-295	2.19598e-291
Nbv0.3scaffold25706_12125-16600	12941.6	9.04536	0.252125	35.8764	7.11755e-282	4.14562e-278
Niben101Scf02289_558406-564812	10426.5	8.66143	0.243042	35.6375	3.67466e-278	1.83455e-274
Niben101Scf03325_46900-51993	41258.2	8.55233	0.245585	34.8243	1.04435e-265	4.56211e-262
Niben101Scf04113_626327-630459	197663	8.59153	0.25446	33.7638	6.71226e-250	2.60637e-246
Niben101Scf03029_25420-28354	13576.4	8.47092	0.255667	33.1327	1.00639e-240	3.51703e-237
Niben101Scf00073_392205-396744	13152.8	8.69523	0.263246	33.0308	2.93436e-239	9.32245e-236
Niben101Scf13041_295779-303187	7788.17	9.78028	0.29842	32.7736	1.40118e-235	4.08058e-232
Niben101Scf00465_83493-86123	36795	8.22399	0.254397	32.3274	2.8795e-229	7.74075e-226
Niben044Scf00001827Ctg010_4979-8471	254527	10.1753	0.315561	32.245	4.12978e-228	1.03088e-224
Niben101Scf00109_852175-856488	4772.1	9.00459	0.280809	32.0666	1.2875e-225	2.99961e-222
Niben101Scf04217_422446-427257	7314.87	8.9164	0.278759	31.9861	1.70165e-224	3.71672e-221
Niben101Scf03143_1147990-1154143	5900.77	8.13551	0.258621	31.4573	3.33995e-217	6.86596e-214
Nbv0.3scaffold9046_35606-41740	9130.03	8.7364	0.278201	31.4032	1.82902e-216	3.55104e-213
Niben101Scf37031_116869-121065	13347.6	7.57313	0.243769	31.0668	6.76028e-212	1.24343e-208
Nbv0.5scaffold1193_304766-313871	9861.4	7.38934	0.242611	30.4576	9.50341e-204	1.66058e-200
Niben101Scf07066_654828-657751	11943.2	9.60655	0.317083	30.2967	1.26698e-201	2.10844e-198
Niben044Scf00036687Ctg002_3985-9610	7317.24	11.0559	0.365545	30.2448	6.10085e-201	9.69119e-198
Niben101Scf03009_508983-511888	28533	9.70254	0.321284	30.1992	2.42451e-200	3.68388e-197
Niben101Scf01382_292829-300544	22788.8	7.71327	0.259559	29.7168	4.65351e-194	6.77609e-191
Niben101Scf00509_87949-91039	54902.8	7.91696	0.266984	29.6533	3.07687e-193	4.30109e-190
Niben101Scf03365_523777-532406	40176.3	8.32996	0.282185	29.5195	1.61991e-191	2.17735e-188
Niben101Scf02714_566608-569954	13695.3	8.46379	0.292365	28.9494	2.85838e-184	3.6997e-181
Niben044Scf00002096Ctg005_54504-57988	43160.1	9.52762	0.335139	28.4289	8.89143e-178	1.10975e-174
Niben101Scf04339_12347-17122	10608.4	8.74748	0.307778	28.4214	1.10047e-177	1.32615e-174
Niben101Scf09192_343551-362989	11097.5	9.53857	0.339596	28.088	1.37266e-173	1.59901e-170
Niben101Scf18057_38150-41289	8126.12	9.96385	0.356965	27.9127	1.87273e-171	2.11117e-168
Nbv0.3scaffold31315_20225-23710	58370.8	10.1372	0.36355	27.884	4.17402e-171	4.55842e-168
Niben101Scf03820_224534-227484	9540.6	10.3211	0.370578	27.8515	1.03416e-170	1.09518e-167
Niben101Scf00180_541-5401	6427.15	5.73373	0.208121	27.55	4.42332e-167	4.54653e-164
Nbv0.5scaffold4606_1333-7212	12696.4	6.20847	0.227738	27.2614	1.21724e-163	1.2154e-160
Niben101Scf01203_106448-111353	5415.03	7.84853	0.289896	27.0736	2.01639e-161	1.95741e-158
Niben044Scf00035718Ctg003_3635-13400	2549.97	7.90051	0.291905	27.0653	2.51989e-161	2.38007e-158
Nbv0.3scaffold46761_7900-11324	93536.3	9.48724	0.350703	27.0521	3.61279e-161	3.32253e-158
Niben101Scf00581_20479-26893	45523	7.57918	0.283364	26.7472	1.33147e-157	1.1931e-154
Niben101Scf07825_183666-190955	9250.93	12.2708	0.462562	26.5279	4.6189e-155	4.03542e-152
Niben101Scf07346_82312-84593	3424.35	8.08298	0.305267	26.4784	1.71816e-154	1.4645e-151
Niben101Scf05350_23922-26821	12595.2	8.07043	0.305555	26.4123	9.89221e-154	8.23102e-151
Niben101Scf04557_455932-459638	19269.2	6.00008	0.227322	26.3946	1.58062e-153	1.2846e-150
Niben101Scf00426_252389-258505	3582.65	9.06776	0.349833	25.9203	3.93612e-148	3.12626e-145
Nbv0.5scaffold5414_12931-21329	28096.5	7.76678	0.300686	25.8302	4.05866e-147	3.15195e-144
Niben101Scf04173_339949-343295	6668.12	9.57598	0.371592	25.7701	1.91846e-146	1.45749e-143
Niben101Scf01718_154009-158406	52360	4.86175	0.190172	25.565	3.7407e-144	2.78141e-141
Niben101Scf05190_106829-110492	3930.44	8.58132	0.336266	25.5195	1.19863e-143	8.72677e-141
Niben101Scf00936_334813-337541	3886.43	7.86473	0.308786	25.4698	4.25871e-143	3.03733e-140
Niben101Scf04187_195015-201871	7412.43	10.4341	0.409835	25.4592	5.58093e-143	3.90073e-140
Niben101Scf03600_19052-22088	6969.27	6.85092	0.269131	25.4557	6.09916e-143	4.17936e-140
Niben101Scf01985_223795-227585	1157.14	7.44604	0.29272	25.4374	9.73638e-143	6.54341e-140
Niben101Scf00375_130875-133195	6867.98	9.32861	0.369522	25.2451	1.28296e-140	8.45952e-138
Nbv0.3scaffold45804_4324-7677	4173.09	8.42654	0.336347	25.0531	1.61356e-138	1.04425e-135
Niben101Scf13644_111584-116598	11848.7	7.67234	0.309998	24.7497	3.1261e-135	1.98633e-132
Niben101Scf03224_1240924-1245245	3381.11	11.0513	0.458422	24.1073	2.09731e-128	1.30883e-125
Niben101Scf02145_972046-979204	10430.3	4.70334	0.195671	24.0369	1.14389e-127	7.01322e-125
Niben101Scf05269_317149-320889	2401.75	4.86516	0.202432	24.0336	1.23934e-127	7.46745e-125
Niben044Scf00001915Ctg000_382-3678	6567.89	5.0766	0.212189	23.9249	1.68541e-126	9.98307e-124
Nbv0.3scaffold52886_1178-8420	2285.16	6.39631	0.267511	23.9105	2.38256e-126	1.38772e-123
Niben101Scf00217_277113-279580	23537.9	14.0764	0.589166	23.8921	3.69822e-126	2.11872e-123
Niben101Scf14566_107589-115490	26544	7.34274	0.310817	23.624	2.18406e-123	1.23107e-120
Niben101Scf01418_67513-72791	17836.3	6.46792	0.274302	23.5796	6.24479e-123	3.46407e-120
Nbv0.5scaffold4705_84343-90067	4835.19	8.79746	0.373452	23.5572	1.05984e-122	5.78724e-120
Niben101Scf04724_720861-725045	9048.07	7.96169	0.338457	23.5234	2.34782e-122	1.26229e-119
Niben101Scf08508_42594-47161	10969.3	7.90509	0.336997	23.4575	1.10919e-121	5.87317e-119
Nbv0.3scaffold60636_5726-11741	2060.33	5.35715	0.229259	23.3673	9.20381e-121	4.80068e-118
Niben044Scf00002932Ctg019_293-5600	3193.03	4.07388	0.174747	23.313	3.27247e-120	1.68181e-117
Niben101Scf01676_46439-50382	15585.3	5.46564	0.23589	23.1703	9.08302e-119	4.60035e-116
Niben101Scf02380_199292-204359	4458.44	6.6666	0.287816	23.1627	1.08265e-118	5.40507e-116
Niben101Scf00294_253332-259774	1591.6	6.81319	0.294886	23.1045	4.17402e-118	2.0545e-115
Niben101Scf01433_687388-711506	62138.3	6.50983	0.283213	22.9857	6.48548e-117	3.14789e-114
Niben101Scf06125_185774-192004	1660	6.8847	0.302084	22.7907	5.67326e-115	2.71594e-112
Niben101Scf04876_257745-260146	1509.75	5.76176	0.25305	22.7692	9.25705e-115	4.37171e-112
Niben101Scf15166_245262-249921	1348.37	7.90895	0.349841	22.6073	3.67718e-113	1.71342e-110
Niben101Scf04003_399289-409493	4926.18	4.9956	0.221351	22.5687	8.79788e-113	4.04552e-110
Niben101Scf04000_199704-202951	5523.62	9.13193	0.4085	22.3548	1.08542e-110	4.92623e-108
Niben101Scf02734_37763-42205	5369.34	6.93478	0.31235	22.202	3.28778e-109	1.47305e-106
Niben044Scf00012222Ctg009_770-7045	7172.6	8.70517	0.395126	22.0314	1.44189e-107	6.37844e-105
Niben044Scf00027448Ctg001_5307-10174	5796.89	7.26172	0.330045	22.0022	2.74469e-107	1.19898e-104
Niben101Scf03898_137176-142822	2003.91	8.82468	0.401739	21.9662	6.06252e-107	2.61564e-104
Niben101Scf00893_98080-102144	5718.99	11.7478	0.534942	21.9608	6.83098e-107	2.91125e-104
Niben101Scf10169_210187-215666	5782.9	6.83298	0.311466	21.9381	1.12438e-106	4.7342e-104
Niben101Scf06026_110906-120172	2784.2	6.11371	0.280384	21.8048	2.09088e-105	8.69882e-103
Niben101Scf16657_13794-22831	7213.93	5.51267	0.25369	21.73	1.06873e-104	4.39399e-102
Niben101Scf00920_84527-89397	10972.9	3.77588	0.174199	21.6757	3.48163e-104	1.4148e-101
Niben101Scf00305_290192-294402	19824	7.08774	0.329091	21.5373	6.9614e-103	2.79632e-100
Niben101Scf01062_598790-614752	1619.06	9.15629	0.425174	21.5354	7.25986e-103	2.88307e-100
Niben101Scf07004_49949-53503	5288.92	5.46781	0.254245	21.506	1.36687e-102	5.36718e-100
Nbv0.3scaffold39807_15112-19142	1815.86	6.70935	0.312427	21.4749	2.67314e-102	1.03798e-99
Niben101Scf28250_42828-45539	1459.44	8.34158	0.389566	21.4125	1.0221e-101	3.92519e-99
Niben101Scf05413_177455-183013	789.949	6.22968	0.29168	21.3579	3.29197e-101	1.25048e-98
Niben101Scf00773_874246-881028	1744.07	8.61838	0.405164	21.2713	2.09241e-100	7.86272e-98
Niben044Scf00005042Ctg007_297-3514	1095.63	4.58592	0.215757	21.255	2.96563e-100	1.10255e-97
Niben101Scf01145_313186-317968	1015.25	6.11657	0.288505	21.2009	9.3672e-100	3.44585e-97
Niben101Scf04555_18646-27325	1405.28	6.98081	0.329616	21.1786	1.50434e-99	5.47628e-97
Niben044Scf00046432Ctg005_1-4662	10599.7	8.46843	0.401053	21.1155	5.73064e-99	2.06463e-96
Niben101Scf03143_1085527-1090897	974.022	7.07463	0.335737	21.072	1.43844e-98	5.12952e-96
Niben101Scf00471_91699-95553	6717.85	3.72653	0.178152	20.9177	3.69639e-97	1.30483e-94
Niben101Scf01681_351124-354254	1896.94	6.42474	0.307686	20.8808	7.99756e-97	2.79491e-94
Niben101Scf00646_382413-388137	1938.46	5.81496	0.280301	20.7454	1.34992e-95	4.67084e-93
Niben101Scf03839_152791-184154	8926.9	3.47237	0.168959	20.5516	7.45153e-94	2.55302e-91
Niben101Scf01859_576671-579981	736.209	5.29449	0.258083	20.5147	1.59266e-93	5.40374e-91
Niben101Scf03653_214666-222016	17447.1	4.60607	0.225027	20.469	4.07253e-93	1.36849e-90
Niben044Scf00024104Ctg010_1634-5970	1463.86	9.85614	0.481822	20.456	5.31301e-93	1.76832e-90
Niben101Scf03038_121954-158100	17395.1	7.89665	0.387323	20.3878	2.14779e-92	7.08101e-90
Niben101Scf20493_30157-35520	4166.21	8.6068	0.422227	20.3843	2.30428e-92	7.52594e-90
Niben101Scf01209_537783-548929	2692.32	9.61501	0.472143	20.3646	3.44584e-92	1.11502e-89
Nbv0.5scaffold392_247425-259851	801.064	7.12682	0.350222	20.3494	4.69806e-92	1.50627e-89
Niben101Scf01148_255959-261946	823.697	7.28593	0.358824	20.305	1.16144e-91	3.6899e-89
Niben044Scf00009080Ctg004_12995-19303	2111.11	6.25149	0.30929	20.2124	7.61811e-91	2.39847e-88
Niben101Scf17701_123980-127290	1040.85	8.80788	0.436925	20.1588	2.25262e-90	7.02879e-88
Nbv0.3scaffold5812_20151-22867	10668.4	9.4324	0.473675	19.9132	3.12431e-88	9.66242e-86
Niben101Scf06219_2701-7563	3354.71	6.759	0.340356	19.8586	9.2863e-88	2.84674e-85
Niben101Scf06412_311278-315202	12443.9	11.5816	0.584737	19.8065	2.61502e-87	7.9467e-85
Niben044Scf00048234Ctg004_1-2986	6900.11	5.47822	0.278001	19.7058	1.92467e-86	5.79841e-84
Niben101Scf08160_127358-134419	6010.23	6.93374	0.351948	19.701	2.11323e-86	6.31206e-84
Niben101Scf03779_325397-331455	2520.19	6.33616	0.321947	19.6807	3.15401e-86	9.34094e-84
Niben101Scf12372_28896-33548	3883.46	8.24085	0.420161	19.6135	1.18468e-85	3.47908e-83
Niben101Scf01738_653722-659772	5705.01	8.15004	0.417588	19.5169	7.88617e-85	2.29665e-82
Niben044Scf00012020Ctg001_1947-6866	1816.52	4.6021	0.237498	19.3774	1.19673e-83	3.45636e-81
Niben101Scf01994_303816-309187	4078.81	7.08865	0.365856	19.3755	1.24186e-83	3.55731e-81
Nbv0.3scaffold22337_26867-31343	1568.84	5.50339	0.284833	19.3215	3.54288e-83	1.00661e-80
Niben101Scf09472_216855-219754	1694.98	8.29563	0.43002	19.2913	6.35866e-83	1.79207e-80
Niben101Scf00709_242362-246078	1043.12	3.79962	0.198089	19.1814	5.29273e-82	1.47972e-79
Niben101Scf14010_62974-70810	1232.36	3.70194	0.193478	19.1337	1.32441e-81	3.67336e-79
Niben101Scf03595_823746-834084	3221.57	5.49377	0.287535	19.1065	2.23087e-81	6.13875e-79
Niben101Scf05756_62357-65859	2802.19	4.31411	0.226344	19.0599	5.43274e-81	1.48327e-78
Niben101Scf09597_21103-26435	997.35	4.26124	0.223718	19.0473	6.91301e-81	1.87278e-78
Niben101Scf05820_35230-39688	2271.58	7.9566	0.418175	19.027	1.01982e-80	2.7415e-78
Niben101Scf02317_103860-107830	10588	4.76309	0.250469	19.0167	1.24105e-80	3.31076e-78
Niben101Scf07229_47646-51206	7296.45	3.73008	0.196274	19.0044	1.56685e-80	4.14823e-78
Niben101Scf06565_325865-330646	3429.01	3.66063	0.193875	18.8814	1.621e-79	4.25934e-77
Niben101Scf00539_797689-808178	5348.51	5.81734	0.308302	18.869	2.05184e-79	5.35116e-77
Niben101Scf06483_31316-35512	5556.36	5.46305	0.289778	18.8525	2.80185e-79	7.25306e-77
Niben101Scf05440_465327-468040	3590.21	6.22836	0.3315	18.7884	9.39142e-79	2.41325e-76
Nbv0.3scaffold20280_19887-24937	11809.9	3.71849	0.198276	18.7541	1.79214e-78	4.57154e-76
Niben101Scf06105_129554-136216	3502.66	3.20266	0.170878	18.7424	2.23351e-78	5.65612e-76
Niben101Scf02465_83174-99320	6194.63	4.00886	0.214067	18.7271	2.97607e-78	7.48236e-76
Niben101Scf08341_43106-53861	5972.46	3.44925	0.184351	18.7102	4.08985e-78	1.02091e-75
Niben101Scf06349_35049-38762	15871	4.72237	0.252999	18.6656	9.43041e-78	2.33734e-75
Niben101Scf02030_110989-114177	868.99	7.40836	0.39736	18.6439	1.4141e-77	3.48017e-75
Niben101Scf07391_382243-389947	9335.67	5.07282	0.272848	18.5921	3.72421e-77	9.1014e-75
Niben101Scf05849_11513-14178	11206.8	3.13563	0.169185	18.5338	1.10286e-76	2.6765e-74
Niben044Scf00002392Ctg006_2847-6360	1705.69	4.26655	0.230325	18.5241	1.32077e-76	3.16143e-74
Niben101Scf15496_166960-173095	2525.99	11.7189	0.633736	18.4917	2.40817e-76	5.72505e-74
Niben101Scf08691_91242-100067	493.423	3.44561	0.186819	18.4436	5.86913e-76	1.38587e-73
Niben101Scf00959_138826-166152	4513.33	10.0344	0.545556	18.393	1.49523e-75	3.50696e-73
Niben044Scf00053371Ctg004_3072-8262	6751.42	6.57123	0.357712	18.3702	2.27701e-75	5.30498e-73
Niben044Scf00039176Ctg001_8625-15760	1756.05	3.55892	0.196054	18.1527	1.22139e-73	2.82676e-71
Niben101Scf09996_12860-24725	709.702	7.00093	0.385679	18.1522	1.2327e-73	2.83415e-71
Nbv0.5scaffold49_131379-134764	1567.03	6.14723	0.338933	18.137	1.62716e-73	3.71662e-71
Nbv0.3scaffold59011_929-4496	3878.11	7.73854	0.428899	18.0428	8.98269e-73	2.03843e-70
Niben101Scf02215_533394-537074	7256.66	6.10417	0.338398	18.0384	9.72611e-73	2.19289e-70
Niben101Scf02791_103403-115875	4510.14	2.24989	0.124939	18.0079	1.68799e-72	3.78143e-70
Niben101Scf03307_45375-54751	653.316	3.35821	0.187243	17.935	6.28199e-72	1.39832e-69
Niben101Scf03563_163934-166734	18633.9	7.12905	0.398408	17.8938	1.31706e-71	2.91312e-69
Niben044Scf00040487Ctg001_432-5665	1419.86	5.1955	0.290653	17.8753	1.83844e-71	4.04075e-69
Niben101Scf08039_280627-292430	2213.41	9.56372	0.535928	17.8452	3.15216e-71	6.88491e-69
Niben101Scf11232_214331-218496	26611.2	4.55875	0.256079	17.8021	6.80607e-71	1.47734e-68
Niben101Scf02011_793421-804421	1536.63	5.58898	0.31414	17.7913	8.24993e-71	1.77969e-68
Niben101Scf04011_433992-437985	2492.78	6.81561	0.383552	17.7697	1.213e-70	2.60065e-68
Nbv0.5scaffold1372_373659-379938	52865.4	3.53016	0.198703	17.7661	1.29478e-70	2.75907e-68
Niben101Scf06799_143345-146373	593.613	5.48451	0.309062	17.7457	1.86218e-70	3.9441e-68
Niben101Scf02807_1009744-1015125	1249.7	5.31339	0.300718	17.669	7.26251e-70	1.52893e-67
Nbv0.3scaffold18779_14495-24616	1252.49	3.18093	0.180127	17.6594	8.61695e-70	1.80321e-67
Niben044Scf00031691Ctg007_10170-15821	2661.02	4.05947	0.232201	17.4826	1.94594e-68	4.0479e-66
Niben101Scf09459_235300-239304	1705.25	5.65475	0.323892	17.4587	2.9535e-68	6.10745e-66
Niben101Scf02831_765234-768010	14344.1	4.90872	0.281266	17.4523	3.30892e-68	6.80216e-66
Niben101Scf00367_564565-567032	627.833	3.81335	0.220885	17.264	8.78494e-67	1.79536e-64
Niben101Scf02078_510199-512975	11435.6	4.62402	0.267863	17.2626	8.9893e-67	1.82645e-64
Niben101Scf05391_401627-404226	727.806	8.0672	0.468102	17.2339	1.47957e-66	2.98881e-64
Niben101Scf06578_360322-364562	1414.06	3.36409	0.195289	17.2262	1.68897e-66	3.39221e-64
Niben101Scf03023_415758-423810	8453.52	6.51965	0.378714	17.2153	2.04049e-66	4.0748e-64
Nbv0.3scaffold66860_2055-10071	9100.13	2.88629	0.168829	17.0959	1.59106e-65	3.15925e-63
Nbv0.3scaffold17733_7343-16790	20843.1	4.10466	0.240494	17.0676	2.58587e-65	5.10555e-63
Niben101Scf02942_5454-17482	6243.54	3.17006	0.186221	17.0231	5.53349e-65	1.0864e-62
Niben101Scf07339_263761-282008	729.092	6.00426	0.352971	17.0106	6.84796e-65	1.33696e-62
Niben101Scf08476_28574-34831	3247.19	4.4434	0.26232	16.9389	2.32565e-64	4.51525e-62
Niben101Scf07474_453022-456665	1512.81	8.15813	0.48509	16.8178	1.80814e-63	3.49111e-61
Niben101Scf00308_117552-122734	902.836	7.84236	0.467547	16.7734	3.81874e-63	7.33261e-61
Niben101Scf01552_671385-674877	5067.72	3.26445	0.194658	16.7702	4.03241e-63	7.70058e-61
Niben101Scf01863_719457-725253	717.85	3.76195	0.225382	16.6915	1.51199e-62	2.87172e-60
Niben101Scf08721_233169-237700	3347.62	9.88851	0.595084	16.617	5.24966e-62	9.86344e-60
Niben101Scf05056_314569-321297	6580.06	3.85975	0.232465	16.6036	6.5663e-62	1.22713e-59
Niben101Scf08142_5988-17738	4733.94	4.72532	0.284866	16.5879	8.52624e-62	1.58493e-59
Niben101Scf10575_24092-29357	876.127	6.96949	0.421298	16.5429	1.80128e-61	3.33065e-59
Niben044Scf00023644Ctg002_32096-43433	3398.9	2.78783	0.168752	16.5203	2.62089e-61	4.82064e-59
Niben044Scf00005167Ctg013_6713-21682	1919.87	3.82823	0.231741	16.5194	2.65929e-61	4.86567e-59
Niben101Scf02829_343332-358556	2505.65	4.64447	0.281315	16.5099	3.11467e-61	5.66919e-59
Niben101Scf04700_79196-85409	920.864	9.8219	0.594927	16.5094	3.13854e-61	5.68304e-59
Niben101Scf01417_721224-737026	422.282	4.12496	0.250089	16.494	4.05111e-61	7.29764e-59
Niben101Scf04015_195685-199283	11447.1	6.50421	0.394967	16.4677	6.2556e-61	1.1211e-58
Niben101Scf03755_1-3458	816.906	9.67949	0.588698	16.4422	9.53867e-61	1.70076e-58
Niben101Scf04995_1550518-1554939	4809.11	3.39968	0.206936	16.4287	1.19229e-60	2.11508e-58
Niben101Scf09560_153024-155992	4668.15	2.7608	0.168363	16.3979	1.97972e-60	3.49421e-58
Niben101Scf03251_13575-18399	48691.1	4.58941	0.280119	16.3838	2.49755e-60	4.38602e-58
Niben101Scf03393_14849-38264	3360.59	4.1265	0.251995	16.3754	2.8681e-60	5.01157e-58
Niben101Scf19922_15498-27096	2873.73	4.88333	0.298503	16.3594	3.7295e-60	6.48433e-58
Niben101Scf15721_103296-107303	1514.67	9.51155	0.581645	16.3528	4.15145e-60	7.18222e-58
Niben101Scf02156_1555216-1563511	10777.6	6.58759	0.403319	16.3334	5.70761e-60	9.8258e-58
Niben101Scf31493_8494-12268	232.053	5.06098	0.311221	16.2617	1.84633e-59	3.16292e-57
Niben101Scf05880_259539-263641	931.05	3.71231	0.22829	16.2614	1.85581e-59	3.16366e-57
Niben101Scf01226_197820-200665	894.743	5.94422	0.365961	16.2427	2.51418e-59	4.2652e-57
Niben101Scf01189_465369-468148	19463.6	5.49595	0.339741	16.1769	7.34346e-59	1.23977e-56
Niben044Scf00013721Ctg020_65-3618	11696	4.17477	0.258253	16.1654	8.84057e-59	1.48534e-56
Niben101Scf07054_539190-577640	541.101	4.40635	0.273036	16.1384	1.37147e-58	2.29324e-56
Niben101Scf18273_15295-22708	3085.66	3.95656	0.245179	16.1374	1.3931e-58	2.31832e-56
Niben101Scf09787_109658-116537	4840.84	2.60406	0.161671	16.1071	2.27342e-58	3.76537e-56
Niben101Scf04739_84380-88050	1259.84	7.00893	0.435741	16.0851	3.24646e-58	5.3516e-56
Niben101Scf00806_482806-486515	33987.2	3.75368	0.23364	16.0661	4.40983e-58	7.23522e-56
Niben101Scf04610_133635-135216	855.025	8.58281	0.536687	15.9922	1.44768e-57	2.36412e-55
Niben101Scf02363_65581-73033	1420.59	3.42839	0.215007	15.9455	3.06231e-57	4.97761e-55
Niben101Scf01481_14812-22147	2879.99	5.69724	0.357509	15.9359	3.56889e-57	5.77416e-55
Nbv0.3scaffold49754_7046-12677	1420.29	4.86412	0.305593	15.917	4.82948e-57	7.74202e-55
Niben101Scf18061_95304-98395	15382.1	5.13338	0.323803	15.8534	1.33205e-56	2.12563e-54
Niben101Scf00607_268095-283366	8768.83	3.55433	0.224803	15.8108	2.6191e-56	4.16045e-54
Niben101Scf05997_97003-119836	7755.9	2.50547	0.159333	15.7248	1.02329e-55	1.61814e-53
Niben101Scf01236_226956-232042	7268.41	3.56543	0.226761	15.7233	1.04758e-55	1.64909e-53
Niben101Scf08467_360266-367168	1778.33	6.97857	0.444573	15.6972	1.57946e-55	2.47523e-53
Niben101Scf03503_247286-256495	3699.06	5.95173	0.379258	15.6931	1.68617e-55	2.63066e-53
Niben101Scf03351_248560-253454	894.166	3.62952	0.233008	15.5768	1.04736e-54	1.62676e-52
Niben044Scf00043338Ctg000_1-4345	16475.5	7.33564	0.471187	15.5684	1.19301e-54	1.84479e-52
Niben101Scf04160_14375-21030	2392.31	3.14385	0.202508	15.5246	2.36609e-54	3.64264e-52
Niben101Scf03520_197377-201661	4716.47	3.53546	0.227841	15.5172	2.65236e-54	4.06544e-52
Niben101Scf04240_250946-260980	1103.99	2.57339	0.165878	15.5137	2.8006e-54	4.27391e-52
Niben101Scf17988_52595-59088	1053.68	4.52481	0.292051	15.4932	3.85463e-54	5.85687e-52
Niben101Scf00773_840942-843524	10916.6	4.74892	0.306527	15.4927	3.88804e-54	5.88205e-52
Niben101Scf06286_230181-238804	3722.07	3.64113	0.235171	15.4829	4.52602e-54	6.8177e-52
Niben101Scf16105_5277-9272	3487.03	2.53845	0.164056	15.4731	5.27405e-54	7.9104e-52
Nbv0.3scaffold69123_4833-9511	902.295	4.27822	0.276855	15.4529	7.20996e-54	1.07678e-51
Niben101Scf04382_75208-80810	3122.42	2.66377	0.172675	15.4265	1.08634e-53	1.61551e-51
Niben101Scf04785_36829-46887	3203.74	2.88374	0.187652	15.3675	2.70321e-53	4.00292e-51
Niben101Scf10015_24099-29198	29210.9	3.94464	0.256714	15.3659	2.77316e-53	4.08919e-51
Niben101Scf10940_477803-494381	7483.46	1.98599	0.129294	15.3602	3.0242e-53	4.44062e-51
Niben101Scf04998_179402-181938	2729.13	3.7967	0.247638	15.3316	4.70024e-53	6.87277e-51
Niben101Scf00465_192219-199434	2188.2	3.63365	0.237301	15.3124	6.31775e-53	9.19943e-51
Niben044Scf00061295Ctg000_847-8434	310.276	6.00512	0.392384	15.3042	7.16759e-53	1.03936e-50
Niben101Scf11609_272395-277046	3671.08	5.24979	0.343179	15.2975	7.94153e-53	1.14683e-50
Niben101Scf01640_64382-66927	1768.08	4.81938	0.315113	15.2941	8.36626e-53	1.20319e-50
Nbv0.5scaffold2295_121689-125519	6685.22	8.71512	0.57032	15.2811	1.02169e-52	1.46332e-50
Nbv0.5scaffold1429_1813-52523	1866.83	3.21386	0.210484	15.2689	1.2314e-52	1.75648e-50
Niben101Scf00103_506915-545422	493.339	3.0187	0.197773	15.2635	1.33911e-52	1.90235e-50
Niben101Scf04060_276805-280179	811.206	6.38048	0.418035	15.263	1.34809e-52	1.90735e-50
Niben101Scf05830_397006-401813	1351.72	4.25945	0.279101	15.2613	1.38433e-52	1.95073e-50
Niben101Scf24333_22761-26176	3865.06	2.77627	0.182114	15.2446	1.78697e-52	2.50801e-50
Niben044Scf00057548Ctg000_306-9090	3609.29	7.09525	0.466015	15.2254	2.39993e-52	3.35481e-50
Niben101Scf01842_620612-649794	12346	3.67242	0.24161	15.1998	3.54685e-52	4.93832e-50
Niben101Scf01773_916613-919338	3997.97	5.63425	0.371014	15.1861	4.37253e-52	6.06376e-50
Niben101Scf00592_27228-31839	855.228	3.64812	0.24044	15.1727	5.36196e-52	7.4065e-50
Nbv0.3scaffold15061_2265-5590	917.2	5.2154	0.343825	15.1688	5.69456e-52	7.83495e-50
Niben044Scf00037523Ctg000_5207-10153	934.536	8.86742	0.584832	15.1623	6.28025e-52	8.6069e-50
Niben044Scf00002436Ctg006_4241-7861	2331.18	4.14274	0.273381	15.1537	7.15735e-52	9.77062e-50
Niben101Scf06305_412973-415545	7531.02	5.88462	0.388943	15.1298	1.03047e-51	1.40123e-49
Niben101Scf15538_37471-42392	227.557	6.33575	0.418967	15.1223	1.15374e-51	1.56278e-49
Niben101Scf01278_369301-372709	4305.44	3.50432	0.231752	15.121	1.17786e-51	1.58929e-49
Niben101Scf10309_3717-28447	2187.54	7.62495	0.505066	15.0969	1.69603e-51	2.27965e-49
Niben044Scf00040676Ctg001_1-5929	1903.69	3.55732	0.236119	15.0658	2.71941e-51	3.64119e-49
Niben101Scf00261_179995-182369	7350.21	6.03576	0.402591	14.9923	8.24525e-51	1.0998e-48
Niben101Scf05152_340109-344044	2770.07	4.31079	0.287706	14.9833	9.43462e-51	1.25366e-48
Niben101Scf03320_519611-527151	6290.57	2.64403	0.176526	14.9781	1.02121e-50	1.35183e-48
Niben101Scf02063_674579-766571	64272	12.3748	0.82788	14.9476	1.61492e-50	2.12968e-48
Niben101Scf00371_173565-177197	7836.81	4.4633	0.298604	14.9472	1.62379e-50	2.13333e-48
Niben101Scf09623_11389-16431	870.39	3.08084	0.206162	14.9438	1.70961e-50	2.23767e-48
Niben044Scf00023708Ctg002_4193-10331	3994.77	2.61257	0.175026	14.9267	2.20804e-50	2.87927e-48
Niben044Scf00004043Ctg010_1773-9371	15484.2	4.66607	0.312886	14.913	2.71292e-50	3.52448e-48
Niben101Scf11154_81837-93894	8266.57	4.65685	0.312283	14.9122	2.74406e-50	3.55173e-48
Niben101Scf31339_42683-44895	605.725	6.74782	0.45295	14.8975	3.42142e-50	4.41212e-48
Niben101Scf05918_257-4996	349.516	8.15012	0.547161	14.8953	3.53661e-50	4.54389e-48
Niben101Scf02969_3121-5567	3348.71	2.56336	0.172682	14.8444	7.56579e-50	9.68504e-48
Niben101Scf01063_993570-999429	20304.1	3.24943	0.218932	14.8422	7.81317e-50	9.96521e-48
Nbv0.3scaffold38063_5045-12083	233.406	3.9072	0.263304	14.8391	8.18059e-50	1.03959e-47
Niben044Scf00025183Ctg008_2118-7521	16940.3	3.18963	0.214966	14.8378	8.34214e-50	1.05628e-47
Niben101Scf10820_217986-223081	1770.69	11.2037	0.755406	14.8313	9.18991e-50	1.15942e-47
Niben101Scf05678_47775-51490	842.92	3.71148	0.250272	14.8298	9.40585e-50	1.1824e-47
Niben101Scf04904_58507-61073	4192.65	3.79105	0.255783	14.8213	1.06634e-49	1.33568e-47
Niben101Scf07757_71373-74181	4786.82	4.57836	0.309143	14.8098	1.26531e-49	1.57924e-47
Niben044Scf00036591Ctg004_298-2845	277.192	5.83448	0.394018	14.8077	1.30719e-49	1.6257e-47
Niben101Scf07327_84330-96043	6023.45	2.81911	0.190633	14.7882	1.74616e-49	2.16394e-47
Niben101Scf00231_343725-348511	928.147	3.79584	0.257005	14.7695	2.30354e-49	2.84459e-47
Niben101Scf00445_173322-178257	164.962	5.22533	0.353957	14.7626	2.55151e-49	3.13971e-47
Niben101Scf11531_21322-26538	1101.56	4.33242	0.293999	14.7362	3.77597e-49	4.63014e-47
Niben101Scf13762_50385-57307	2164.54	5.44423	0.36946	14.7356	3.80663e-49	4.65141e-47
Niben101Scf01619_76333-81054	1755.07	2.6252	0.178195	14.7321	4.00822e-49	4.88067e-47
Niben101Scf01001_749741-753765	1412.95	5.63137	0.382285	14.7308	4.08835e-49	4.96095e-47
Niben101Scf09079_161145-164915	22507	3.52402	0.239762	14.698	6.63864e-49	8.0277e-47
Niben101Scf03951_12731-18448	534.606	6.38883	0.435945	14.6551	1.24935e-48	1.50555e-46
Niben101Scf01035_575661-581958	1999.39	3.31553	0.226243	14.6547	1.25676e-48	1.50928e-46
Niben044Scf00037788Ctg003_21039-24179	617.2	9.19887	0.628026	14.6473	1.40262e-48	1.67867e-46
Niben101Scf10423_218272-223425	419.961	7.64669	0.522556	14.6332	1.72359e-48	2.05577e-46
Niben101Scf08653_653291-657549	1082.28	8.07986	0.552282	14.6299	1.80931e-48	2.15068e-46
Niben101Scf01037_931298-934098	14242	6.18517	0.42329	14.6121	2.35016e-48	2.7841e-46
Niben101Scf34602_3082-6794	506.701	6.03559	0.413474	14.5973	2.92296e-48	3.45097e-46
Niben044Scf00007886Ctg007_125-7425	5705.41	4.45809	0.305412	14.597	2.93538e-48	3.45396e-46
Niben101Scf00047_350307-353892	528.28	6.87048	0.470843	14.5919	3.16427e-48	3.7108e-46
Niben101Scf04894_21380-30592	3721.6	2.87798	0.197239	14.5914	3.18733e-48	3.72534e-46
Nbv0.3scaffold35345_18242-21681	8245.33	2.28384	0.156602	14.5837	3.56771e-48	4.15603e-46
Niben044Scf00006077Ctg025_3245-7181	217.342	5.5478	0.380967	14.5624	4.8693e-48	5.6534e-46
Niben101Scf10636_48212-51678	318.087	7.83871	0.538297	14.562	4.89694e-48	5.66667e-46
Nbv0.3scaffold2727_45495-48271	383.711	6.26679	0.430567	14.5547	5.44887e-48	6.28454e-46
Niben101Scf10224_57840-60539	1243.44	4.42512	0.304061	14.5534	5.55616e-48	6.38721e-46
Niben101Scf01239_223210-227817	141208	4.90624	0.337525	14.5359	7.1731e-48	8.21896e-46
Niben101Scf11999_87033-89762	3142.11	6.45125	0.444513	14.5131	1.00127e-47	1.14351e-45
Niben101Scf00819_808310-811106	3391.19	2.54528	0.17599	14.4626	2.08625e-47	2.37486e-45
Nbv0.5scaffold36_603880-606263	598.217	3.72646	0.25822	14.4313	3.28757e-47	3.73021e-45
Nbv0.5scaffold4585_42349-47049	764.213	9.98172	0.692102	14.4223	3.74552e-47	4.23607e-45
Niben101Scf01015_180232-183828	39432.2	2.38674	0.165825	14.3931	5.71667e-47	6.44453e-45
Niben101Scf05135_479452-482375	285.015	7.87153	0.547926	14.366	8.45407e-47	9.49982e-45
Niben101Scf01053_57012-64667	714.8	6.76078	0.470936	14.356	9.76584e-47	1.09387e-44
Niben101Scf35572_113008-118089	1045.2	6.52096	0.454957	14.3332	1.35812e-46	1.51637e-44
Niben101Scf00595_1943-9186	1622.8	2.34428	0.16356	14.3329	1.36386e-46	1.51792e-44
Niben101Scf11785_215413-219299	25416.9	3.89225	0.27163	14.3292	1.43747e-46	1.59477e-44
Niben101Scf11410_86440-89273	7610.47	3.71046	0.259378	14.3052	2.02993e-46	2.24494e-44
Niben101Scf04992_347354-353452	4903.65	3.67596	0.257391	14.2817	2.84763e-46	3.13931e-44
Niben101Scf01594_202293-206026	2797.56	5.03436	0.353037	14.2601	3.87698e-46	4.26065e-44
Niben101Scf07244_60647-63772	1828.25	5.11383	0.358971	14.2458	4.76213e-46	5.217e-44
Niben101Scf00282_431123-436322	6757.23	2.9835	0.209878	14.2154	7.35767e-46	8.03527e-44
Niben101Scf00485_361977-372686	2032.47	2.16248	0.152413	14.1883	1.08201e-45	1.17798e-43
Niben101Scf03823_330735-333079	317.417	8.18531	0.577605	14.1711	1.38279e-45	1.50076e-43
Niben101Scf01060_73528-77168	10605.6	3.93696	0.278135	14.1549	1.74296e-45	1.8858e-43
Nbv0.5scaffold32_51657-61830	1076.06	3.94302	0.279002	14.1326	2.39249e-45	2.58057e-43
Niben044Scf00058134Ctg001_2920-4721	222.867	6.61943	0.468907	14.1167	2.99614e-45	3.22172e-43
Niben101Scf04197_57299-59997	1146.2	3.34167	0.236754	14.1145	3.09106e-45	3.31359e-43
Niben044Scf00005981Ctg004_3591-9180	862.44	4.41912	0.313325	14.104	3.5906e-45	3.83733e-43
Niben101Scf04285_460566-470708	487.206	3.19103	0.2263	14.1009	3.75142e-45	3.99698e-43
Niben044Scf00013839Ctg010_1-3799	5805.33	4.49381	0.318853	14.0937	4.15328e-45	4.41169e-43
Niben101Scf12290_31643-39548	3014.5	2.75462	0.195801	14.0685	5.93326e-45	6.28332e-43
Niben101Scf13679_2875-10876	439.483	5.48834	0.391414	14.0218	1.1463e-44	1.21026e-42
Niben101Scf07763_141014-145833	1927.41	2.55115	0.181963	14.0202	1.17359e-44	1.23535e-42
Nbv0.3scaffold4282_34323-36860	294.801	7.89188	0.563307	14.0099	1.35573e-44	1.42279e-42
Niben101Scf07109_477973-481917	4253.56	3.33964	0.238625	13.9953	1.66453e-44	1.74163e-42
Niben101Scf03445_693212-699657	322.121	4.07241	0.29104	13.9926	1.7295e-44	1.79884e-42
Niben101Scf01094_63465-66827	459.641	6.76257	0.483529	13.9859	1.90112e-44	1.97146e-42
Niben101Scf06344_666613-670520	107554	6.32773	0.453146	13.964	2.58521e-44	2.67294e-42
Niben101Scf00457_485373-495438	2962.39	2.3332	0.167297	13.9464	3.30765e-44	3.40981e-42
Niben101Scf01066_354735-359679	15561.7	5.59133	0.402342	13.897	6.60775e-44	6.79179e-42
Niben101Scf01607_646533-651292	3001.76	3.52583	0.253778	13.8934	6.94661e-44	7.11916e-42
Niben044Scf00005131Ctg022_13543-18747	661.992	4.84244	0.349258	13.8649	1.03329e-43	1.05586e-41
Niben101Scf03231_94586-99821	2150.79	5.40107	0.389951	13.8506	1.26085e-43	1.28464e-41
Niben101Scf08783_17823-30034	2741.92	2.95127	0.21315	13.846	1.34582e-43	1.36722e-41
Niben101Scf01623_441404-451025	1830.32	3.32701	0.240382	13.8405	1.45164e-43	1.47045e-41
Niben101Scf05226_174066-179068	4948.59	3.57619	0.258588	13.8297	1.68729e-43	1.70421e-41
Niben101Scf00904_383414-387333	397.294	9.25993	0.66967	13.8276	1.73744e-43	1.7498e-41
Niben101Scf02922_316223-320973	849.603	4.45884	0.322504	13.8257	1.78419e-43	1.79173e-41
Nbv0.5scaffold24046_1-1266	513.906	3.58577	0.259554	13.8151	2.06621e-43	2.06899e-41
Niben101Scf22134_151758-155762	371.7	3.93801	0.285922	13.773	3.70256e-43	3.69696e-41
Niben044Scf00012308Ctg011_7260-14203	934.106	2.56428	0.186375	13.7587	4.51563e-43	4.49595e-41
Niben101Scf03110_627292-635013	487.897	3.07676	0.223862	13.744	5.53273e-43	5.49297e-41
Niben101Scf11009_134773-140595	1685.93	4.69005	0.341499	13.7337	6.3767e-43	6.31294e-41
Niben101Scf01427_71738-76226	1925.25	2.07673	0.151336	13.7227	7.42732e-43	7.33228e-41
Niben101Scf00873_126377-165379	1160.73	5.33387	0.388798	13.7189	7.82528e-43	7.70339e-41
Niben101Scf00096_63980-67866	277.694	5.90453	0.430633	13.7113	8.69059e-43	8.53118e-41
Niben101Scf04881_154049-162204	10037.8	3.82086	0.278932	13.6981	1.04144e-42	1.01947e-40
Niben101Scf18107_3598-10616	4639.64	2.7871	0.203684	13.6834	1.27514e-42	1.24476e-40
Niben101Scf09044_158798-161541	81969.2	3.54313	0.259644	13.6461	2.12888e-42	2.07236e-40
Niben101Scf04556_93161-95394	169.575	5.69654	0.418546	13.6103	3.47733e-42	3.37562e-40
Niben101Scf00332_459356-466898	16578.6	1.97441	0.145146	13.6029	3.84689e-42	3.72403e-40
Niben101Scf00821_1392216-1396259	4809.11	2.86562	0.211201	13.5682	6.17942e-42	5.96553e-40
Niben101Scf00474_493822-496217	3670.81	4.14608	0.305605	13.5668	6.30369e-42	6.06873e-40
Niben101Scf02653_429310-449894	2921.2	2.54906	0.188165	13.547	8.25798e-42	7.92834e-40
Niben101Scf02734_25043-30613	4427.56	6.04312	0.446106	13.5464	8.32125e-42	7.9672e-40
Niben101Scf06332_385063-391497	2055	2.3112	0.170837	13.5287	1.05927e-41	1.01143e-39
Niben101Scf01438_233878-236849	777.758	7.39247	0.546772	13.5202	1.18844e-41	1.13167e-39
Niben101Scf01982_346879-351638	2689.22	3.31675	0.245533	13.5084	1.39608e-41	1.32578e-39
Niben101Scf03191_423364-426626	2652.84	5.3881	0.398971	13.505	1.46149e-41	1.38414e-39
Niben101Scf01951_216192-218686	13406	3.03617	0.224885	13.501	1.54205e-41	1.45648e-39
Niben101Scf00786_97344-106573	10275.5	2.54667	0.189107	13.4668	2.45128e-41	2.30903e-39
Niben101Scf04610_741876-751942	4800	2.65711	0.197401	13.4605	2.6718e-41	2.50998e-39
Niben101Scf17164_164494-169772	6369.72	2.30591	0.171361	13.4565	2.82114e-41	2.64317e-39
Niben101Scf09554_54814-58253	25622.6	3.44318	0.255963	13.4519	3.00248e-41	2.80555e-39
Niben101Scf03497_1233622-1236704	885.633	6.10297	0.453734	13.4505	3.05693e-41	2.84881e-39
Niben101Scf04117_662758-665115	347.711	6.09526	0.453297	13.4465	3.22785e-41	3.0001e-39
Nbv0.3scaffold18594_772-8095	5932.12	2.80506	0.208809	13.4336	3.84053e-41	3.56008e-39
Niben101Scf06171_324241-328396	8131.57	4.54183	0.338223	13.4285	4.11458e-41	3.80403e-39
Niben101Scf02290_176519-184758	995.815	2.37949	0.177293	13.4213	4.5383e-41	4.1847e-39
Niben101Ctg08008_1-824	945.035	5.50002	0.410001	13.4147	4.96269e-41	4.56398e-39
Niben101Scf03265_58134-64534	9317.56	3.12566	0.233107	13.4087	5.37836e-41	4.93327e-39
Niben101Scf06176_509546-514046	10145.5	3.1511	0.235034	13.407	5.50275e-41	5.03415e-39
Niben101Scf02909_158757-161665	4101.79	6.16416	0.460792	13.3773	8.20475e-41	7.48646e-39
Niben101Scf09847_66969-70656	359.057	4.50465	0.336753	13.3767	8.27256e-41	7.52867e-39
Niben101Scf07162_141416-145401	240.949	6.60204	0.493851	13.3685	9.23919e-41	8.36482e-39
Niben044Scf00019474Ctg000_1-3925	727.946	10.734	0.803126	13.3653	9.64747e-41	8.71189e-39
Nbv0.3scaffold37682_9839-20576	1491.61	1.89159	0.141866	13.3336	1.47554e-40	1.3256e-38
Niben101Scf04003_856889-860005	1203.64	3.84818	0.289143	13.3089	2.05498e-40	1.84142e-38
Niben101Scf00991_10420-20187	2272.45	2.67969	0.20138	13.3066	2.11885e-40	1.89379e-38
Niben101Scf10323_93854-106686	2770.02	2.97206	0.223486	13.2986	2.35736e-40	2.09625e-38
Niben101Scf04796_151849-155090	9368.2	2.6762	0.201355	13.2909	2.61306e-40	2.31773e-38
Niben044Scf00038001Ctg003_1361-7498	4328.97	2.3163	0.174362	13.2845	2.84823e-40	2.51764e-38
Niben101Scf02904_287586-292983	6203.35	3.31375	0.249448	13.2844	2.85285e-40	2.51764e-38
Niben044Scf00017942Ctg004_1140-5648	5208.99	3.03142	0.228291	13.2788	3.07449e-40	2.7064e-38
Niben101Scf02145_895595-900400	4481.86	3.14379	0.237102	13.2592	3.9904e-40	3.50383e-38
Niben101Scf00472_667375-671735	785.137	4.95704	0.374272	13.2445	4.85627e-40	4.25343e-38
Niben101Scf03169_407394-412072	3044.61	3.30231	0.249419	13.24	5.15294e-40	4.50199e-38
Niben101Scf10900_44248-47250	8832.48	5.11945	0.387761	13.2026	8.47873e-40	7.38918e-38
Niben101Scf01063_510720-517835	4418.04	2.71152	0.205406	13.2008	8.68117e-40	7.54679e-38
Niben044Scf00018433Ctg001_12432-15407	1415.8	3.45043	0.261393	13.2002	8.75281e-40	7.59018e-38
Niben101Scf02887_23799-27673	2753.67	4.44095	0.336869	13.183	1.09928e-39	9.50904e-38
Nbv0.3scaffold42143_11418-16506	8361.15	2.56164	0.194374	13.1789	1.16069e-39	1.00155e-37
Niben044Scf00023412Ctg006_24839-29074	254.169	8.0819	0.613329	13.1771	1.18867e-39	1.02316e-37
Nbv0.5scaffold9051_7424-12806	890.938	5.05823	0.384151	13.1673	1.3539e-39	1.16253e-37
Niben101Scf03444_292841-300148	5354.33	3.73088	0.283632	13.154	1.61501e-39	1.38332e-37
Niben101Scf11960_280314-283487	3794.26	4.10506	0.312099	13.1531	1.63399e-39	1.39617e-37
Nbv0.3scaffold52330_5143-9597	426.458	2.98076	0.226642	13.1518	1.66075e-39	1.41557e-37
Niben101Scf02344_140031-144539	6964.02	3.79359	0.288887	13.1318	2.16562e-39	1.84141e-37
Niben101Scf05676_632800-638086	3409.56	2.2645	0.172615	13.1188	2.57012e-39	2.18005e-37
Niben044Scf00025867Ctg001_1182-10551	957.382	2.02102	0.154105	13.1145	2.71803e-39	2.29992e-37
Niben101Scf03284_802356-807190	2676.61	4.56693	0.348289	13.1125	2.79315e-39	2.35779e-37
Niben101Scf09989_122045-124479	763.647	9.22741	0.703738	13.112	2.81112e-39	2.36723e-37
Niben101Scf01182_620494-626503	382.846	4.59599	0.350692	13.1055	3.06284e-39	2.573e-37
Niben101Scf06482_104035-112863	3623.73	2.48617	0.190206	13.0709	4.82754e-39	4.04575e-37
Niben101Scf14872_81590-94614	8282.78	1.90014	0.145403	13.0681	5.01334e-39	4.19142e-37
Niben101Scf04375_264067-271551	8003.87	5.12883	0.392634	13.0626	5.38407e-39	4.49063e-37
Niben101Scf08390_853833-859303	297.076	3.36403	0.257558	13.0613	5.48115e-39	4.56071e-37
Nbv0.3scaffold9980_4907-10537	539.471	9.12472	0.699229	13.0497	6.38191e-39	5.29329e-37
Niben101Scf00158_11051-16988	3675.51	2.90637	0.222718	13.0496	6.39188e-39	5.29329e-37
Niben101Scf02603_107315-114350	4772.52	2.79474	0.214283	13.0423	7.03444e-39	5.81165e-37
Niben101Scf13196_44713-54785	6470.87	2.71556	0.208348	13.0338	7.86074e-39	6.47899e-37
Nbv0.3scaffold23944_1945-5598	86272	4.93731	0.379169	13.0214	9.24595e-39	7.58494e-37
Niben101Scf02015_4906-7208	3235.68	3.91983	0.301027	13.0215	9.2342e-39	7.58494e-37
Niben101Scf08575_204974-207171	1252.64	4.58402	0.352328	13.0106	1.06441e-38	8.71147e-37
Niben044Scf00044985Ctg005_2487-4765	506.968	3.41853	0.262847	13.0058	1.13393e-38	9.25875e-37
Niben101Scf00369_797445-801124	13539.7	2.96974	0.228346	13.0054	1.13935e-38	9.28134e-37
Niben044Scf00054339Ctg001_987-4393	607.295	3.60449	0.277238	13.0015	1.20042e-38	9.75603e-37
Niben101Scf15263_92714-95751	2949.94	4.21561	0.324258	13.0008	1.21101e-38	9.81933e-37
Niben101Scf00202_587425-594392	1881.16	6.98011	0.538334	12.9661	1.90408e-38	1.54033e-36
Niben101Scf03224_8135-14712	2510.8	4.84239	0.373898	12.9511	2.31647e-38	1.8696e-36
Niben101Scf03374_744298-749821	451.537	3.87487	0.29935	12.9443	2.53122e-38	2.03822e-36
Niben101Scf00857_222695-230797	7497.5	3.36715	0.260634	12.9191	3.51287e-38	2.82216e-36
Niben101Scf05373_142392-144898	4327.71	5.65415	0.437898	12.912	3.85147e-38	3.08709e-36
Niben101Scf09767_113972-117636	3936.29	1.90105	0.14725	12.9103	3.93658e-38	3.14809e-36
Nbv0.3scaffold11879_17050-23003	137.127	4.711	0.365242	12.8983	4.60157e-38	3.67148e-36
Nbv0.3scaffold102360_1-1612	6268.57	7.02185	0.544903	12.8864	5.36835e-38	4.27353e-36
Niben101Scf01326_393989-400113	1581.3	3.70209	0.287494	12.8771	6.05606e-38	4.81002e-36
Niben101Scf04197_78284-86786	1268.62	2.7206	0.211459	12.8659	7.00252e-38	5.54914e-36
Niben101Scf01072_66877-74039	4706.55	3.9946	0.310783	12.8533	8.23861e-38	6.51391e-36
Niben044Scf00018885Ctg012_9429-11815	17604.5	4.69668	0.365459	12.8515	8.43876e-38	6.65709e-36
Niben101Scf07437_274686-277844	670.521	4.38304	0.341299	12.8422	9.50902e-38	7.48449e-36
Niben101Scf04887_76464-81264	4169.36	4.3323	0.337388	12.8407	9.70052e-38	7.61807e-36
Niben101Scf04287_246706-249516	1394.75	6.60625	0.515147	12.824	1.20331e-37	9.42874e-36
Niben101Scf03046_199961-206818	906.956	5.42569	0.423364	12.8157	1.34007e-37	1.04768e-35
Nbv0.3scaffold78434_2669-7480	5546.75	4.03317	0.314889	12.8083	1.47418e-37	1.14996e-35
Niben044Scf00007057Ctg004_11355-13945	707.044	10.5483	0.824314	12.7965	1.71535e-37	1.3351e-35
Niben101Scf00579_191129-194721	556.153	5.83087	0.456011	12.7867	1.94608e-37	1.51132e-35
Niben101Scf04400_454306-457773	600.071	2.50543	0.196141	12.7737	2.30072e-37	1.78278e-35
Niben101Scf06218_453606-458572	223.233	5.8525	0.459077	12.7484	3.18172e-37	2.45456e-35
Nbv0.3scaffold93598_1-4802	243.759	6.77124	0.531427	12.7416	3.47123e-37	2.66613e-35
Niben101Scf01676_41923-45553	618.949	5.2491	0.411984	12.7411	3.4965e-37	2.67965e-35
Niben101Scf08167_73238-82970	222.815	6.65723	0.525454	12.6695	8.72871e-37	6.66031e-35
Niben101Scf02502_472907-476076	62421.7	3.86335	0.305532	12.6447	1.19703e-36	9.11389e-35
Niben101Scf39449_18372-27366	290.133	4.5851	0.362622	12.6443	1.20312e-36	9.14031e-35
Niben101Scf01378_11256-16988	9070.55	2.34202	0.185313	12.6382	1.29956e-36	9.85155e-35
Niben044Scf00003332Ctg005_13692-23569	2487.1	1.90061	0.150691	12.6126	1.79971e-36	1.35841e-34
Nbv0.3scaffold7962_1-6637	3554.95	2.60463	0.206608	12.6066	1.94111e-36	1.46198e-34
Niben044Scf00010265Ctg020_28484-32510	1350.38	3.77263	0.29953	12.5952	2.24526e-36	1.68743e-34
Niben044Scf00054918Ctg002_46301-50005	2716.24	2.45751	0.195264	12.5856	2.53501e-36	1.90109e-34
Niben101Scf01484_42413-47961	43451.3	4.35862	0.346594	12.5756	2.87723e-36	2.15311e-34
Niben101Scf00234_381111-385200	1310.07	3.37508	0.268388	12.5754	2.88353e-36	2.15322e-34
Niben101Scf05961_12654-16427	266.316	5.21816	0.415079	12.5715	3.03042e-36	2.25808e-34
Niben101Scf08711_172367-174810	246.141	8.26067	0.658305	12.5484	4.05638e-36	3.00973e-34
Niben044Scf00027552Ctg000_6160-11714	3934.9	3.30584	0.263459	12.5478	4.08506e-36	3.02459e-34
Niben101Scf01933_412259-425226	801.237	4.97923	0.397066	12.54	4.50752e-36	3.33032e-34
Niben101Scf03085_519205-524231	385.886	8.45272	0.674853	12.5253	5.43084e-36	4.00404e-34
Niben101Scf06466_80628-85188	7158.48	4.20605	0.336033	12.5167	6.04611e-36	4.44828e-34
Niben101Scf02486_942595-944920	1653.47	5.71534	0.456625	12.5165	6.06637e-36	4.45381e-34
Niben044Scf00046018Ctg000_6820-12880	2343.67	3.62659	0.289829	12.5128	6.35097e-36	4.64325e-34
Niben101Scf03268_608370-610798	1058.95	9.64369	0.770933	12.5091	6.65594e-36	4.85606e-34
Niben101Scf02408_549936-552847	1951.04	2.87719	0.230038	12.5074	6.79763e-36	4.9491e-34
Niben101Scf03224_420106-434494	10449.9	3.6818	0.294926	12.4838	9.14834e-36	6.64672e-34
Niben101Scf08020_650930-653616	20619.4	4.47453	0.358529	12.4802	9.56963e-36	6.93838e-34
Niben101Scf04053_214372-216908	53736.8	2.9463	0.236304	12.4682	1.11258e-35	8.04994e-34
Niben101Scf11524_33393-38823	3400.48	2.47347	0.198426	12.4655	1.15198e-35	8.31781e-34
Niben101Scf10157_573230-579544	25317.7	4.65459	0.373476	12.4629	1.18993e-35	8.5565e-34
Niben101Scf11560_11710-15226	7816.1	3.26868	0.262424	12.4557	1.30177e-35	9.34147e-34
Nbv0.3scaffold14555_17988-40663	184.346	4.04068	0.324848	12.4387	1.6112e-35	1.15146e-33
Niben101Scf00520_1239411-1242655	446.987	4.75493	0.382385	12.4349	1.68891e-35	1.20454e-33
Nbv0.5scaffold2922_18534-28438	2487.2	2.22038	0.17874	12.4224	1.97643e-35	1.40672e-33
Niben101Scf01490_7112-13123	3660.78	3.65187	0.294248	12.4108	2.28258e-35	1.62133e-33
Niben101Scf08724_45937-49121	1426.86	4.54519	0.366345	12.4069	2.39867e-35	1.70033e-33
Niben101Scf02509_311969-316071	171.921	7.57537	0.610927	12.3998	2.6195e-35	1.85311e-33
Niben101Scf11616_83759-86958	1039.02	2.03708	0.16441	12.3903	2.95068e-35	2.08318e-33
Niben101Scf01749_167952-181093	4073.79	2.35702	0.19045	12.3761	3.52052e-35	2.48048e-33
Niben101Scf03711_2412-13227	4461.59	2.74489	0.222112	12.3581	4.4047e-35	3.0972e-33
Niben101Scf02467_225723-233005	6757.06	1.88483	0.152941	12.3239	6.73309e-35	4.70603e-33
Niben101Scf04701_287425-299216	1019.74	3.09017	0.25121	12.3011	8.93066e-35	6.22953e-33
Niben101Scf05066_14445-26372	176.523	4.88947	0.397734	12.2933	9.83955e-35	6.84985e-33
Niben101Scf05378_337054-338699	509.142	3.68899	0.300372	12.2814	1.14021e-34	7.92184e-33
Niben044Scf00010232Ctg030_1-9783	799.525	3.37825	0.275878	12.2454	1.77691e-34	1.2321e-32
Niben044Scf00010287Ctg009_16890-22505	1217.28	3.4172	0.279238	12.2376	1.95756e-34	1.35467e-32
Niben101Scf00966_112910-115704	884.749	4.52156	0.369523	12.2362	1.9907e-34	1.37488e-32
Niben101Scf01025_1321744-1327746	2640.14	2.63901	0.215711	12.234	2.04617e-34	1.4104e-32
Niben101Scf07805_91782-96914	5778.29	3.48758	0.28517	12.2298	2.15338e-34	1.48138e-32
Niben101Scf08819_227098-229670	642.104	4.55522	0.372548	12.2272	2.22393e-34	1.52691e-32
Niben101Scf03975_78694-93140	393.158	2.72145	0.222809	12.2143	2.60804e-34	1.78362e-32
Niben101Scf10205_68547-71587	4252.69	4.01877	0.329021	12.2143	2.60659e-34	1.78362e-32
Niben101Scf00069_1310444-1314321	178.203	7.59674	0.623029	12.1932	3.37716e-34	2.30511e-32
Niben044Scf00009266Ctg021_3326-8143	3653.5	5.73172	0.470104	12.1925	3.40927e-34	2.32249e-32
Niben101Scf03488_201961-204383	2655.07	3.32746	0.273001	12.1885	3.58117e-34	2.43485e-32
Niben101Scf08290_62690-65943	11336	2.5729	0.21117	12.184	3.78215e-34	2.5665e-32
Niben101Scf02373_200652-203685	11028.5	3.96566	0.325511	12.1829	3.83404e-34	2.59667e-32
Niben101Scf06439_48509-55636	431.028	10.0469	0.825697	12.1677	4.61672e-34	3.12071e-32
Niben101Scf06080_31082-34100	1972.1	4.33531	0.356415	12.1636	4.85459e-34	3.27516e-32
Niben044Scf00051979Ctg000_2030-8938	8346.99	2.31586	0.190423	12.1617	4.97434e-34	3.34949e-32
Niben101Scf01369_70056-74110	5282.01	2.97865	0.245114	12.1521	5.59074e-34	3.7573e-32
Niben101Scf00646_657889-662664	7011.85	2.34824	0.193248	12.1515	5.63563e-34	3.7802e-32
Niben101Scf04123_174557-177159	381.691	7.46443	0.614799	12.1413	6.38327e-34	4.27349e-32
Nbv0.3scaffold40784_7689-11797	229.156	8.47247	0.698423	12.1309	7.24886e-34	4.83447e-32
Niben101Scf07199_90185-96667	10883.4	4.98349	0.411029	12.1244	7.84065e-34	5.21919e-32
Niben101Scf03159_34430-42066	3054.03	4.81987	0.397542	12.1242	7.86548e-34	5.22576e-32
Niben101Scf02165_212718-222961	239.438	6.70207	0.553668	12.1048	9.95627e-34	6.60231e-32
Niben044Scf00007554Ctg001_9725-17104	312.056	3.86928	0.319929	12.0942	1.13341e-33	7.50174e-32
Nbv0.5scaffold8293_30849-40181	13946	2.77242	0.22966	12.0718	1.48776e-33	9.8285e-32
Niben101Scf03338_33246-46032	1361.55	2.65826	0.220211	12.0715	1.49448e-33	9.85427e-32
Niben101Scf02423_29651-34449	394.533	5.1073	0.423113	12.0708	1.5068e-33	9.91677e-32
Niben101Scf05346_583813-592196	2854.37	5.44629	0.451357	12.0665	1.58782e-33	1.04303e-31
Niben101Scf00712_592772-603223	1761.13	1.93139	0.160098	12.0638	1.63993e-33	1.07524e-31
Niben101Scf06883_56335-59172	12131.1	2.27871	0.188912	12.0623	1.67126e-33	1.09373e-31
Niben101Scf02002_37231-39880	10636.1	2.96109	0.245608	12.0562	1.79984e-33	1.17568e-31
Niben101Scf16915_326230-330364	1929.93	4.76432	0.395865	12.0352	2.32014e-33	1.51272e-31
Niben101Scf01290_172398-175642	3547.36	3.89109	0.32338	12.0326	2.3961e-33	1.55934e-31
Niben101Scf07937_413569-420542	473.151	2.99587	0.249233	12.0204	2.77754e-33	1.80421e-31
Niben101Scf01426_80841-83521	1323.75	2.24693	0.187135	12.0069	3.26675e-33	2.11413e-31
Niben101Scf01032_377941-381196	409.687	9.96316	0.830422	11.9977	3.6529e-33	2.35967e-31
Niben101Scf07926_416831-423500	2354.08	2.71515	0.226861	11.9684	5.20412e-33	3.34933e-31
Niben101Scf01740_1263967-1271760	23809.2	5.7539	0.481111	11.9596	5.78361e-33	3.71544e-31
Niben101Scf08721_13765-17048	343.888	3.93914	0.329731	11.9465	6.77033e-33	4.33338e-31
Niben044Scf00041701Ctg000_172-5511	1370.73	2.63462	0.220532	11.9466	6.76133e-33	4.33338e-31
Niben044Scf00006616Ctg007_7200-12000	352.381	7.89564	0.661193	11.9415	7.19143e-33	4.5945e-31
Niben044Scf00036591Ctg002_6950-9365	156.005	5.46429	0.458005	11.9306	8.19497e-33	5.22609e-31
Niben101Scf00176_1040149-1044183	159.65	5.43676	0.455881	11.9258	8.68158e-33	5.52632e-31
Niben101Scf08142_62954-66417	196.289	7.67684	0.64374	11.9254	8.72916e-33	5.54651e-31
Niben101Scf05044_251012-255595	563.801	2.45545	0.205914	11.9247	8.80453e-33	5.58425e-31
Niben101Scf08034_213719-216555	2574.24	3.61208	0.302914	11.9244	8.83092e-33	5.59084e-31
Niben101Scf16898_173802-180911	2415.64	4.81723	0.403997	11.9239	8.88203e-33	5.61303e-31
Niben101Scf05231_206779-216490	5333.68	4.00952	0.336888	11.9016	1.16043e-32	7.32011e-31
Nbv0.3scaffold10959_143-5655	604.636	6.22093	0.523019	11.8943	1.26777e-32	7.98285e-31
Niben101Scf02877_508172-521714	2394.53	2.12303	0.178603	11.8869	1.38467e-32	8.68764e-31
Niben044Scf00045793Ctg003_1-5247	517.341	5.07074	0.427522	11.8608	1.89218e-32	1.18293e-30
Niben101Scf14634_216195-232084	3278.2	1.80668	0.152445	11.8513	2.11812e-32	1.32182e-30
Niben101Scf03204_193712-196939	554.355	2.60434	0.219807	11.8483	2.19657e-32	1.36834e-30
Niben101Scf07825_107019-111484	324.998	9.77245	0.824985	11.8456	2.26785e-32	1.41023e-30
Niben101Scf09603_374941-389592	1075.64	1.83135	0.154661	11.8411	2.39345e-32	1.48568e-30
Nbv0.5scaffold1902_120997-125077	1223.01	5.46803	0.462225	11.8298	2.73734e-32	1.69313e-30
Niben101Scf07007_203668-207281	15643.6	4.05113	0.342829	11.8168	3.19669e-32	1.97376e-30
Niben101Scf01085_480282-485087	62991.4	4.89019	0.41392	11.8143	3.2914e-32	2.02865e-30
Niben044Scf00047971Ctg000_829-8882	2180.26	2.6052	0.220947	11.7911	4.33911e-32	2.665e-30
Niben101Scf07152_343059-402349	4826.58	2.31366	0.196229	11.7906	4.36462e-32	2.67597e-30
Niben101Scf14814_51596-57420	479.899	2.53659	0.215433	11.7744	5.28976e-32	3.23184e-30
Niben101Scf09282_2820-7048	2437.74	2.90136	0.24647	11.7716	5.46487e-32	3.333e-30
Nbv0.3scaffold51132_8698-11324	288.206	4.69632	0.398977	11.7709	5.51236e-32	3.3561e-30
Niben101Scf09665_206362-211502	985.233	6.12882	0.521333	11.7561	6.57343e-32	3.99516e-30
Niben101Scf05618_311915-316267	1133.02	3.37442	0.287084	11.7541	6.72458e-32	4.07993e-30
Niben101Scf01350_387168-391332	347.002	9.78405	0.832613	11.751	6.97742e-32	4.22599e-30
Niben101Scf02573_44800-47186	3466.25	4.58322	0.390287	11.7432	7.65393e-32	4.62732e-30
Niben101Scf00132_186591-191589	57231	2.44672	0.208355	11.7431	7.66651e-32	4.62732e-30
Niben044Scf00014560Ctg000_1116-4087	114.021	5.77112	0.49165	11.7383	8.11317e-32	4.88005e-30
Niben101Scf04506_313152-322574	3679.17	2.58463	0.220427	11.7255	9.43172e-32	5.66341e-30
Niben101Scf03160_286265-288171	326.885	8.73332	0.74493	11.7237	9.63949e-32	5.77824e-30
Niben101Scf13308_204482-207597	690.57	2.12936	0.181964	11.7021	1.2431e-31	7.43883e-30
Niben044Scf00012606Ctg001_2409-6836	512.825	2.45722	0.210081	11.6966	1.32723e-31	7.92868e-30
Niben101Scf00744_216307-225318	1988.75	1.56313	0.133682	11.6929	1.38599e-31	8.26556e-30
Niben101Scf04220_841925-847990	15287.9	3.39746	0.290727	11.6861	1.50151e-31	8.93923e-30
Niben044Scf00043391Ctg012_221-2722	303.56	5.98625	0.512519	11.6801	1.61192e-31	9.58026e-30
Nbv0.5scaffold10332_5605-8489	2756.3	2.6634	0.228042	11.6794	1.62362e-31	9.63337e-30
Niben101Scf04030_135002-138972	387.327	5.38742	0.461423	11.6757	1.69722e-31	1.0053e-29
Niben101Scf05372_250065-252814	240.795	3.73294	0.319806	11.6725	1.76111e-31	1.04138e-29
Niben101Scf01052_278696-282096	832.478	4.40795	0.377864	11.6654	1.91404e-31	1.1299e-29
Niben101Scf05111_66469-79240	6232.55	2.9383	0.251951	11.6622	1.98899e-31	1.17216e-29
Niben101Scf09582_195534-199436	3159.64	3.11604	0.267254	11.6595	2.05252e-31	1.20757e-29
Nbv0.3scaffold21747_18778-24189	2805.2	3.83007	0.32858	11.6564	2.12817e-31	1.24997e-29
Niben101Scf14069_27961-31743	25831.5	3.84161	0.32978	11.649	2.32127e-31	1.3611e-29
Nbv0.5scaffold1133_455656-466703	3227.4	3.36419	0.288837	11.6473	2.36715e-31	1.38568e-29
Niben101Scf03100_183735-186448	2528.37	2.86334	0.246019	11.6387	2.62033e-31	1.53132e-29
Nbv0.3scaffold19782_12070-25749	1401.46	3.1359	0.269579	11.6326	2.81416e-31	1.64184e-29
Niben101Scf01341_187800-190521	297.689	8.06067	0.694457	11.6072	3.78985e-31	2.20372e-29
Niben101Scf03861_5373-53350	6821.04	5.01562	0.432731	11.5906	4.59873e-31	2.66079e-29
Niben101Scf03757_373891-381684	1848.39	4.58064	0.395296	11.5879	4.749e-31	2.74319e-29
Niben101Scf02522_188526-192013	7004.65	2.5905	0.223659	11.5823	5.06449e-31	2.9206e-29
Niben101Scf04090_41972-46631	125.642	6.91113	0.598284	11.5516	7.24564e-31	4.17155e-29
Niben101Scf01894_358656-361597	799.144	5.17268	0.448498	11.5333	8.96024e-31	5.15022e-29
Niben101Scf00270_1437476-1440674	307.537	5.87143	0.509288	11.5287	9.45745e-31	5.42708e-29
Nbv0.5scaffold8371_32513-42770	3094.39	2.03504	0.177374	11.4732	1.79983e-30	1.02944e-28
Niben101Scf13741_63811-66367	515.159	5.63857	0.49194	11.4619	2.04939e-30	1.16836e-28
Nbv0.3scaffold30802_550-4578	461.794	4.64104	0.405326	11.4501	2.34793e-30	1.3342e-28
Niben101Scf00589_144316-197098	4575.68	3.02698	0.264689	11.436	2.7644e-30	1.56831e-28
Niben101Scf09711_54847-59673	36461.1	4.01088	0.351001	11.427	3.06574e-30	1.73644e-28
Niben101Scf02990_896897-901625	2803.61	1.99187	0.174406	11.4209	3.28795e-30	1.85929e-28
Niben101Scf00271_601085-607392	4554.16	2.00183	0.1753	11.4194	3.34351e-30	1.88765e-28
Niben101Scf00560_1161430-1167026	339.488	5.9794	0.523784	11.4158	3.48785e-30	1.96597e-28
Nbv0.5scaffold6356_85817-95062	4281.3	6.83039	0.598831	11.4062	3.8935e-30	2.18756e-28
Niben101Scf03128_423699-427335	591.018	2.21955	0.194967	11.3842	5.01218e-30	2.80257e-28
Nbv0.3scaffold38128_9090-12622	759.108	6.12467	0.538267	11.3785	5.35071e-30	2.98708e-28
Niben101Scf07247_439243-445151	14081.2	1.65695	0.14564	11.3771	5.44012e-30	3.03215e-28
Niben044Scf00000443Ctg007_706-4096	305.826	7.85513	0.690481	11.3763	5.48766e-30	3.05378e-28
Niben101Scf20887_74101-79543	4823.07	1.42133	0.124984	11.3721	5.75584e-30	3.19793e-28
Niben101Scf05135_120249-124158	1502.99	2.90942	0.255992	11.3653	6.22721e-30	3.44885e-28
Niben101Scf06753_71221-74111	1444.24	3.52687	0.310319	11.3653	6.22352e-30	3.44885e-28
Nbv0.3scaffold41761_5047-9442	5307.93	5.46751	0.481299	11.3599	6.62164e-30	3.66149e-28
Niben101Scf03167_244855-250583	2388.57	2.81828	0.248094	11.3597	6.63596e-30	3.66362e-28
Niben101Scf15538_35596-37470	304.493	7.03	0.61901	11.3568	6.85746e-30	3.77993e-28
Niben101Scf01697_1843041-1845412	5532.89	4.09932	0.361081	11.3529	7.17365e-30	3.94799e-28
Nbv0.3scaffold23715_16484-20073	1150.24	4.07186	0.358743	11.3504	7.38592e-30	4.05842e-28
Niben101Scf00621_382670-385209	1488.36	5.5467	0.489088	11.3409	8.22787e-30	4.51396e-28
Niben101Scf09512_368746-373152	3603.41	3.48546	0.307345	11.3405	8.26301e-30	4.52613e-28
Niben101Scf14714_96733-103283	6725.64	2.37912	0.2098	11.3399	8.32381e-30	4.55231e-28
Niben101Scf13118_119849-124599	9185.28	2.51496	0.221904	11.3336	8.9483e-30	4.88619e-28
Nbv0.3scaffold28955_833-9395	23527.2	3.35738	0.297231	11.2955	1.38124e-29	7.53048e-28
Niben101Scf03018_523657-527324	3557.13	7.09915	0.628769	11.2906	1.46116e-29	7.95378e-28
Nbv0.3scaffold99623_1499-3936	479.898	5.81154	0.515409	11.2756	1.73189e-29	9.41281e-28
Niben044Scf00005031Ctg010_20166-25068	614.145	3.09366	0.274377	11.2752	1.7398e-29	9.44111e-28
Niben101Scf02606_569712-575492	16277.4	3.15202	0.279681	11.2701	1.84458e-29	9.99417e-28
Niben101Scf07965_208513-212002	504.002	5.24516	0.465443	11.2692	1.86319e-29	1.00794e-27
Niben101Scf00177_1188391-1195248	7240.82	1.82188	0.16168	11.2685	1.87818e-29	1.01448e-27
Niben101Scf02301_232564-237786	188.811	4.606	0.408998	11.2617	2.02911e-29	1.09431e-27
Niben101Scf03403_80984-91481	2668.85	1.80017	0.160395	11.2234	3.13017e-29	1.68551e-27
Niben101Scf09928_98275-106973	21954.6	3.92026	0.349728	11.2094	3.66495e-29	1.96742e-27
Nbv0.5scaffold2048_364623-375355	4326.55	2.41992	0.215892	11.209	3.68472e-29	1.97326e-27
Niben101Scf17719_469671-478627	3887.9	1.97752	0.176424	11.2089	3.68712e-29	1.97326e-27
Niben101Scf03795_13499-19915	385.142	6.6831	0.597013	11.1942	4.35189e-29	2.32547e-27
Niben101Scf01727_736310-829496	1452.94	2.64045	0.23607	11.185	4.82751e-29	2.57568e-27
Nbv0.3scaffold30521_1-4848	6124.83	2.39147	0.213923	11.1791	5.16041e-29	2.74491e-27
Niben101Scf13741_119367-123004	5840.48	4.42906	0.396219	11.1783	5.20668e-29	2.76531e-27
Niben101Scf01777_173367-175807	6566.02	3.43486	0.307496	11.1704	5.68972e-29	3.01728e-27
Niben101Scf14636_84648-100187	1686.04	2.7151	0.243151	11.1663	5.95992e-29	3.15578e-27
Niben101Scf01033_470418-472645	748.132	3.8813	0.347669	11.1638	6.13118e-29	3.24155e-27
Niben101Scf04079_263384-265878	1001.45	4.41564	0.395601	11.1619	6.26634e-29	3.308e-27
Niben101Scf05399_174693-177412	1362.42	2.50563	0.224488	11.1615	6.29028e-29	3.31563e-27
Niben101Scf03036_33198-40810	202.602	5.01531	0.450423	11.1347	8.50656e-29	4.47709e-27
Niben101Scf00860_43787-61430	3418.73	2.03619	0.182948	11.1299	8.97763e-29	4.71792e-27
Niben101Scf03689_157266-162083	1437.89	2.37036	0.213501	11.1023	1.22209e-28	6.39348e-27
Niben101Scf09150_209540-217359	6597.17	2.10177	0.190023	11.0606	1.94684e-28	1.01546e-26
Nbv0.3scaffold92618_176-2815	670.649	2.71825	0.24594	11.0525	2.13179e-28	1.10863e-26
Niben101Scf01376_424475-428963	8908.81	5.97661	0.540765	11.0521	2.14066e-28	1.11158e-26
Niben101Scf01267_145981-153042	1235.32	3.16863	0.28727	11.0302	2.7338e-28	1.41748e-26
Niben101Scf02358_437294-449448	675.667	4.33481	0.393203	11.0244	2.91603e-28	1.50973e-26
Niben101Scf02408_302489-315390	131.158	4.83376	0.439044	11.0097	3.42998e-28	1.77057e-26
Niben101Scf06772_254576-257010	386.108	6.85988	0.623171	11.008	3.49569e-28	1.80182e-26
Niben044Scf00026934Ctg003_3702-9936	3280.44	3.90891	0.355131	11.007	3.53747e-28	1.82068e-26
Niben101Scf06208_1-5541	1506.54	3.24289	0.294722	11.0032	3.68655e-28	1.89461e-26
Niben101Scf06621_368644-378829	2814.33	1.92484	0.174953	11.0021	3.73531e-28	1.91686e-26
Niben101Scf14299_151872-154996	14450.1	2.80727	0.255181	11.0011	3.77574e-28	1.93476e-26
Niben101Scf09172_113583-128936	2755.65	2.32411	0.211322	10.998	3.90801e-28	1.99961e-26
Niben044Scf00006392Ctg001_2575-5321	895.224	2.67684	0.24379	10.9801	4.76266e-28	2.42979e-26
Niben101Scf05017_442863-448179	1966.08	1.55289	0.141604	10.9664	5.5432e-28	2.82388e-26
Niben101Scf09554_99272-105941	3023.58	1.86296	0.170206	10.9453	6.99994e-28	3.5608e-26
Niben101Scf11569_24529-31293	300.777	2.21075	0.202067	10.9407	7.36532e-28	3.74122e-26
Niben101Scf00369_414083-416427	3691.09	2.10122	0.192174	10.9339	7.9322e-28	4.02332e-26
Niben101Scf17398_93393-99812	702.637	2.656	0.242985	10.9307	8.21939e-28	4.16294e-26
Niben101Scf05018_39842-50249	2683.45	2.79366	0.256114	10.9079	1.05689e-27	5.33745e-26
Niben044Scf00028407Ctg002_14783-20314	17656.5	3.0334	0.27831	10.8994	1.16081e-27	5.84539e-26
Niben101Scf05692_760577-766302	6716.53	3.68303	0.337963	10.8977	1.18176e-27	5.94228e-26
Niben101Scf00332_623029-630546	14258.1	4.89675	0.449685	10.8893	1.29656e-27	6.51018e-26
Niben044Scf00028219Ctg003_23519-29676	2130.21	2.19382	0.201523	10.8862	1.34152e-27	6.72627e-26
Niben101Scf03779_388149-393543	158.78	5.28663	0.485879	10.8806	1.42679e-27	7.14357e-26
Niben101Scf00811_420597-424303	3015.76	2.116	0.194546	10.8766	1.48958e-27	7.44727e-26
Nbv0.3scaffold41660_6267-18644	1431.52	1.70036	0.156438	10.8693	1.61513e-27	8.06342e-26
Niben101Scf19733_4668-8784	9806.42	1.44525	0.133038	10.8634	1.72159e-27	8.58265e-26
Nbv0.5scaffold111_990347-1004387	1259.91	1.59158	0.146529	10.8618	1.75194e-27	8.72151e-26
Niben101Scf04664_198678-203838	217.328	3.57096	0.328834	10.8595	1.79828e-27	8.93947e-26
Niben101Scf25231_16198-19786	2282.53	4.56626	0.420743	10.8528	1.93316e-27	9.59632e-26
Nbv0.3scaffold34193_7830-11116	2060.46	2.53242	0.233393	10.8505	1.98374e-27	9.83342e-26
Niben101Scf02832_111190-116548	6188.88	3.18979	0.294047	10.8479	2.04042e-27	1.00858e-25
Niben101Scf01697_993056-996035	311.017	3.99282	0.368086	10.8475	2.04898e-27	1.01138e-25
Niben101Scf06388_487658-497091	1570.42	2.66308	0.245528	10.8463	2.07594e-27	1.02324e-25
Niben101Scf00395_287892-290551	7580.34	2.65615	0.24525	10.8304	2.47176e-27	1.21321e-25
Niben101Scf01237_677330-681643	657.509	5.96513	0.55085	10.829	2.50994e-27	1.23022e-25
Niben101Scf05378_328567-337053	2893.59	2.46684	0.227809	10.8285	2.52196e-27	1.23438e-25
Niben101Scf01395_266862-270502	672.741	2.4763	0.228687	10.8283	2.5275e-27	1.23536e-25
Nbv0.3scaffold18089_11312-13999	163.582	3.59816	0.332356	10.8262	2.58667e-27	1.26192e-25
Niben101Scf06394_470212-473469	149.369	2.95159	0.272755	10.8214	2.72567e-27	1.32666e-25
Niben101Scf04614_698762-702355	1153.31	4.99004	0.461288	10.8176	2.84067e-27	1.38071e-25
Nbv0.3scaffold10657_7443-13059	5390.08	1.86214	0.172395	10.8016	3.38401e-27	1.64251e-25
Niben101Scf00470_537657-541196	225.648	5.4795	0.507939	10.7877	3.93452e-27	1.90707e-25
Niben101Scf01463_57959-63240	2078.37	1.72757	0.160204	10.7836	4.11606e-27	1.9923e-25
Niben044Scf00031635Ctg002_19049-25287	3021.58	1.79741	0.166739	10.7798	4.28847e-27	2.07288e-25
Nbv0.3scaffold20045_16401-29008	1090.14	3.78159	0.351788	10.7496	5.95026e-27	2.86819e-25
Niben044Scf00056752Ctg002_1-4977	479.65	3.97512	0.369814	10.749	5.99197e-27	2.88432e-25
Niben101Scf01764_326407-337560	14304.2	2.18578	0.203548	10.7384	6.71829e-27	3.22949e-25
Niben101Scf03022_17465-32253	4397.33	2.78095	0.259052	10.7351	6.96343e-27	3.34273e-25
Niben101Scf01964_923030-925551	6500.41	2.3416	0.218202	10.7313	7.25504e-27	3.47794e-25
Niben044Scf00044226Ctg005_42631-46703	192.012	9.09976	0.848338	10.7266	7.63753e-27	3.65628e-25
Niben101Scf07163_103508-108613	512.724	3.79448	0.353973	10.7197	8.22643e-27	3.92745e-25
Nbv0.5scaffold2418_218498-226330	2908.7	3.05996	0.28554	10.7164	8.52606e-27	4.06494e-25
Niben101Scf12348_1988-5839	171.175	7.37199	0.689055	10.6987	1.03215e-26	4.91422e-25
Niben101Scf11105_200762-204646	297.444	3.72429	0.34865	10.682	1.23549e-26	5.86641e-25
Niben101Scf00148_137200-141433	182.816	6.50237	0.609322	10.6715	1.38407e-26	6.56297e-25
Nbv0.5scaffold3348_147959-150690	342.426	4.45066	0.417278	10.6659	1.46936e-26	6.95491e-25
Niben101Scf00792_377967-384803	5655.03	1.75405	0.164455	10.6658	1.47071e-26	6.95491e-25
Niben101Scf22318_19307-30613	2334.14	1.43616	0.134655	10.6655	1.47642e-26	6.97251e-25
Nbv0.3scaffold84141_1-5311	1284.43	1.94848	0.182837	10.6569	1.61936e-26	7.63722e-25
Niben101Scf06080_338346-341362	1369.9	2.8313	0.265757	10.6537	1.67579e-26	7.88208e-25
Niben101Scf00644_45644-50700	1002.44	3.118	0.292806	10.6487	1.76898e-26	8.30921e-25
Niben101Scf03015_765360-775191	4394.28	2.4585	0.230892	10.6478	1.78456e-26	8.37114e-25
Niben101Scf06752_28486-31736	1368.13	3.11657	0.292732	10.6465	1.81072e-26	8.48246e-25
Nbv0.3scaffold6845_36599-46673	711.146	2.37469	0.223084	10.6448	1.84372e-26	8.62551e-25
Nbv0.5scaffold8349_1-10300	8345.62	4.90891	0.461374	10.6398	1.9462e-26	9.09277e-25
Niben101Scf00159_663049-666257	287.695	3.22702	0.303325	10.6388	1.96575e-26	9.17184e-25
Nbv0.3scaffold86510_1643-5124	93.5668	4.01546	0.37769	10.6316	2.12382e-26	9.88299e-25
Niben101Scf11980_383750-389132	2443.83	2.51006	0.236315	10.6216	2.36369e-26	1.09846e-24
Niben101Scf06906_143252-147450	39372.5	4.34878	0.409545	10.6186	2.44282e-26	1.13372e-24
Niben101Scf08871_27374-41809	374.596	3.86075	0.363904	10.6092	2.69931e-26	1.2511e-24
Niben101Scf03634_320239-322550	33948.9	3.0425	0.286847	10.6067	2.77469e-26	1.28433e-24
Niben101Scf01145_207113-212740	16368.9	2.01805	0.190309	10.6041	2.85295e-26	1.31881e-24
Niben101Scf26330_53481-70511	7067.21	1.99291	0.187992	10.601	2.9471e-26	1.36053e-24
Nbv0.3scaffold14436_29670-32479	1660.42	3.47187	0.327684	10.5952	3.13704e-26	1.4444e-24
Niben101Scf13050_43338-46595	674.267	3.05035	0.287896	10.5953	3.13296e-26	1.4444e-24
Niben101Scf11469_26089-33446	915.35	2.74646	0.259224	10.5949	3.14519e-26	1.44625e-24
Niben101Scf00819_1176466-1189362	2088.56	5.96461	0.563157	10.5914	3.26721e-26	1.50038e-24
Nbv0.3scaffold9033_6049-12462	3786.65	2.37192	0.224052	10.5864	3.44433e-26	1.57965e-24
Niben101Scf08388_55848-66526	3023.38	1.73241	0.163827	10.5747	3.90552e-26	1.78881e-24
Niben101Scf02706_74247-118412	1858.82	1.56307	0.147891	10.569	4.14702e-26	1.89694e-24
Niben101Scf09044_132188-142252	648.877	5.65686	0.535656	10.5606	4.53644e-26	2.07235e-24
Niben101Scf02634_379198-383682	1505.58	3.54025	0.336127	10.5325	6.11982e-26	2.78839e-24
Niben101Scf03106_150766-153893	936.026	2.31355	0.219713	10.5299	6.29234e-26	2.86326e-24
Niben101Scf09116_498523-503311	4592.07	3.10348	0.29477	10.5285	6.38466e-26	2.90149e-24
Niben101Scf01502_141859-145280	899.08	5.36478	0.509688	10.5256	6.58248e-26	2.98751e-24
Niben101Scf16437_52757-62308	4482.58	4.00672	0.38068	10.5252	6.61527e-26	2.99849e-24
Niben101Scf00488_251869-261104	46681.9	1.41534	0.134678	10.5091	7.84605e-26	3.55176e-24
Nbv0.3scaffold70249_122-6971	1935.53	1.82933	0.174116	10.5064	8.07265e-26	3.64961e-24
Niben101Scf10191_196893-205997	411.312	2.60189	0.247897	10.4958	9.02761e-26	4.07081e-24
Niben101Scf02989_90883-95716	92.5037	4.66908	0.445103	10.4899	9.61449e-26	4.32429e-24
Nbv0.3scaffold5769_4095-24949	732.524	4.6624	0.444514	10.4888	9.7301e-26	4.37066e-24
Nbv0.3scaffold72675_1-8305	18448.8	1.66637	0.159057	10.4766	1.10652e-25	4.95127e-24
Niben101Scf04778_308460-315705	37904.3	2.65812	0.253725	10.4764	1.10913e-25	4.95664e-24
Niben101Scf13601_17094-28883	1074.6	1.73639	0.165825	10.4712	1.1718e-25	5.22999e-24
Niben101Scf13029_294578-304530	215.622	5.24955	0.501638	10.4648	1.25323e-25	5.58633e-24
Niben101Scf03216_21554-28566	6357.9	1.85663	0.177488	10.4606	1.31044e-25	5.83388e-24
Nbv0.3scaffold14682_1-2701	342.614	2.61348	0.250115	10.4491	1.4792e-25	6.5768e-24
Niben101Scf03167_137751-143951	545.895	2.43769	0.233964	10.4191	2.0289e-25	8.99796e-24
Niben101Scf07531_35268-41992	3835.46	2.76715	0.265824	10.4097	2.23835e-25	9.91429e-24
Niben101Scf07214_25957-34270	8155.18	2.63789	0.253676	10.3986	2.51496e-25	1.11253e-23
Niben101Scf01745_452360-457721	228.466	2.22827	0.214839	10.3718	3.33028e-25	1.46948e-23
Niben044Scf00001174Ctg009_2610-10374	809.251	3.11464	0.300326	10.3709	3.36426e-25	1.48261e-23
Niben044Scf00033880Ctg001_1-3051	165.574	5.4158	0.522236	10.3704	3.3808e-25	1.48802e-23
Nbv0.3scaffold99540_818-4102	353.032	1.9931	0.192235	10.3681	3.46417e-25	1.5228e-23
Niben101Scf00369_217682-220563	411.216	2.85145	0.275182	10.3621	3.68966e-25	1.61988e-23
Niben101Scf02626_660030-663154	356.35	5.17082	0.499155	10.3591	3.80386e-25	1.66792e-23
Nbv0.3scaffold18414_12674-21956	2611.68	3.03176	0.292689	10.3583	3.83626e-25	1.68002e-23
Niben101Scf04886_471960-478461	1778.35	2.14844	0.207461	10.3558	3.93713e-25	1.71989e-23
Niben101Scf08758_18423-20869	302.237	5.06882	0.489671	10.3515	4.12078e-25	1.79562e-23
Niben044Scf00002487Ctg004_993-6757	1401.91	5.13812	0.497672	10.3243	5.47077e-25	2.375e-23
Nbv0.3scaffold36982_14190-17372	257.827	6.3247	0.612791	10.3211	5.65476e-25	2.45182e-23
Niben101Scf00217_16064-23051	13690.8	2.16568	0.210035	10.3111	6.28017e-25	2.71962e-23
Niben101Scf02239_223731-230247	339.218	2.88482	0.27979	10.3107	6.30694e-25	2.72783e-23
Niben101Scf11856_25723-28145	133.109	4.60848	0.44701	10.3096	6.37921e-25	2.75568e-23
Niben044Scf00010225Ctg008_420-6958	560.703	2.73562	0.265369	10.3087	6.43469e-25	2.77621e-23
Niben044Scf00027887Ctg005_14505-21125	610.061	2.01762	0.195781	10.3055	6.65527e-25	2.86431e-23
Niben101Scf12881_1229-6780	65577	3.88376	0.376873	10.3052	6.67364e-25	2.86868e-23
Niben101Scf09331_49966-61797	772.988	1.95652	0.189993	10.2978	7.20779e-25	3.09448e-23
Niben101Scf05368_263162-274340	14334.5	1.40666	0.136628	10.2955	7.38204e-25	3.1654e-23
Nbv0.5scaffold4396_31817-65999	1462.2	1.88542	0.18321	10.291	7.73302e-25	3.31184e-23
Niben101Scf03969_574026-581027	296.158	6.70766	0.65222	10.2843	8.29036e-25	3.54618e-23
Niben044Scf00003763Ctg000_1624-8824	570.785	3.12042	0.303493	10.2817	8.5198e-25	3.63987e-23
Niben101Scf16189_81188-83946	269.012	4.4211	0.430031	10.2809	8.59199e-25	3.66623e-23
Nbv0.3scaffold42804_2316-9821	1803.71	2.86781	0.279034	10.2776	8.88933e-25	3.78848e-23
Niben101Scf04607_431230-443313	1450.22	1.70726	0.166134	10.2764	9.00687e-25	3.8339e-23
Niben101Scf10498_218218-226432	2305.44	1.68726	0.164397	10.2633	1.03116e-24	4.3786e-23
Niben044Scf00059091Ctg001_14673-19481	250.322	3.73101	0.363526	10.2634	1.03033e-24	4.3786e-23
Niben101Scf00278_1544590-1550674	2419.29	2.22227	0.216607	10.2594	1.07317e-24	4.54593e-23
Niben101Scf00189_702079-704666	685.659	2.46209	0.240117	10.2537	1.13876e-24	4.81796e-23
Niben101Scf02455_388447-391013	898.433	1.78016	0.173635	10.2523	1.15571e-24	4.88374e-23
Niben101Scf00073_372015-376329	1022.23	1.6821	0.16411	10.2498	1.18598e-24	5.00033e-23
Niben044Scf00008116Ctg002_1-5923	969.547	1.75229	0.170959	10.2498	1.18616e-24	5.00033e-23
Niben101Scf01302_73316-77500	1041.17	3.52477	0.344225	10.2397	1.31616e-24	5.53501e-23
Niben101Scf04914_114263-121847	6496.94	2.00463	0.195806	10.2378	1.34235e-24	5.63835e-23
Niben101Scf08719_26933-29260	211.87	4.30821	0.421019	10.2328	1.41352e-24	5.92304e-23
Niben101Scf05956_167998-174499	507.08	2.6521	0.259291	10.2283	1.48113e-24	6.19151e-23
Niben101Scf03706_304841-315571	2370.3	2.98432	0.291887	10.2242	1.54459e-24	6.44908e-23
Niben101Scf05961_189910-197489	23865.4	3.97019	0.388553	10.2179	1.649e-24	6.87681e-23
Niben101Scf00270_179587-186177	91330.2	3.52352	0.344876	10.2168	1.66804e-24	6.94789e-23
Niben101Scf10560_161543-166994	4748.26	3.53914	0.346485	10.2144	1.70874e-24	7.10054e-23
Niben101Scf16156_110590-118268	2506.4	3.11957	0.305462	10.2126	1.74053e-24	7.22403e-23
Niben101Scf02525_804293-806760	799.296	2.16661	0.212288	10.206	1.86457e-24	7.72965e-23
Niben101Scf06295_106539-109852	264.173	5.45273	0.53503	10.1915	2.16489e-24	8.96404e-23
Niben044Scf00006914Ctg000_1-2625	4501.95	1.73353	0.170114	10.1904	2.18875e-24	9.04139e-23
Niben101Scf07650_375082-378584	2196.81	1.8159	0.178235	10.1882	2.23773e-24	9.23281e-23
Niben101Scf09365_58766-67702	12939.8	1.81506	0.178188	10.1862	2.28551e-24	9.41882e-23
Niben101Scf16657_78927-81633	4012.34	2.9384	0.28855	10.1833	2.35397e-24	9.68954e-23
Niben044Scf00017812Ctg003_1498-4575	2002.12	2.50308	0.245937	10.1777	2.49307e-24	1.0238e-22
Niben044Scf00020588Ctg016_1968-6132	198.838	8.93044	0.877514	10.177	2.5127e-24	1.03065e-22
Niben101Scf20209_17682-29022	1766.95	3.26965	0.321288	10.1767	2.51929e-24	1.03214e-22
Niben101Scf00370_522773-529035	2670.93	1.47251	0.144735	10.1739	2.5938e-24	1.06142e-22
Niben101Scf05080_265696-283925	4950.78	2.52204	0.247922	10.1727	2.62508e-24	1.07297e-22
Niben101Scf03341_586545-591678	7463.33	2.18051	0.214453	10.1678	2.76078e-24	1.12449e-22
Niben101Scf05772_59376-63301	51570.9	2.83429	0.278923	10.1616	2.94307e-24	1.19734e-22
Niben044Scf00002173Ctg003_1-4141	2200.18	2.07954	0.204731	10.1574	3.07026e-24	1.24763e-22
Nbv0.3scaffold6615_47347-51455	163.21	4.3274	0.42608	10.1563	3.10591e-24	1.26065e-22
Niben101Scf00492_458317-463540	9065.2	2.68545	0.264518	10.1522	3.23889e-24	1.3131e-22
Niben101Scf00220_298226-311212	3503.56	4.64194	0.457268	10.1515	3.26447e-24	1.32194e-22
Niben101Scf00501_266478-274394	14081	2.00648	0.197761	10.146	3.45177e-24	1.39617e-22
Niben044Scf00037260Ctg004_1446-3976	1614.13	1.74473	0.172055	10.1405	3.65118e-24	1.47342e-22
Niben101Scf02635_254271-257631	3674.68	2.56188	0.252725	10.137	3.7847e-24	1.52554e-22
Niben101Scf00149_16765-31591	4264.88	1.50933	0.14893	10.1345	3.88395e-24	1.56374e-22
Niben101Scf03860_622808-634417	2419.14	1.61053	0.15901	10.1284	4.13226e-24	1.65989e-22
Niben101Scf02155_325218-328075	1456.55	6.34204	0.626216	10.1276	4.16952e-24	1.67293e-22
Niben101Scf01372_1032706-1037658	5280.5	3.90108	0.385278	10.1254	4.26397e-24	1.70887e-22
Nbv0.3scaffold43538_8824-11522	434.037	2.16627	0.213998	10.1228	4.37601e-24	1.75176e-22
Niben101Scf04220_545786-549818	3011.67	2.73198	0.269888	10.1226	4.38538e-24	1.7535e-22
Niben101Scf03949_136260-140669	95.1231	6.26339	0.6188	10.1218	4.41989e-24	1.76528e-22
Niben101Scf03046_196790-199960	111.639	5.39317	0.533898	10.1015	5.43985e-24	2.16769e-22
Niben101Scf01212_428371-431195	187.974	4.67656	0.463086	10.0987	5.5986e-24	2.22841e-22
Niben101Scf04007_85429-93461	4290.69	1.76238	0.174567	10.0957	5.77017e-24	2.29409e-22
Niben101Scf02541_958254-961177	152.576	8.75073	0.867525	10.087	6.3065e-24	2.50447e-22
Nbv0.5scaffold6332_39940-45661	214.335	4.68949	0.465323	10.0779	6.91649e-24	2.74359e-22
Niben101Scf00219_731399-738423	158.137	3.64755	0.362577	10.0601	8.29434e-24	3.2827e-22
Niben101Scf08419_154097-156573	1223.58	2.87357	0.285765	10.0557	8.66937e-24	3.42724e-22
Niben101Scf01773_617686-692667	3870.6	4.23712	0.421572	10.0507	9.11729e-24	3.60025e-22
Niben044Scf00013277Ctg004_15928-27870	1762.37	1.64926	0.164103	10.0502	9.17032e-24	3.6171e-22
Niben101Scf13950_72827-75840	706.021	3.3877	0.337406	10.0404	1.0124e-23	3.9798e-22
Niben101Scf05342_264493-273513	922.297	4.98001	0.496048	10.0394	1.02331e-23	4.01816e-22
Niben101Scf01738_245199-253759	7368.26	3.97985	0.396439	10.039	1.02718e-23	4.02884e-22
Niben101Scf09678_253332-259464	194.691	5.35551	0.533481	10.0388	1.02925e-23	4.03243e-22
Niben101Scf08034_56743-59294	229.378	2.78778	0.277809	10.0349	1.07081e-23	4.19056e-22
Nbv0.3scaffold13760_3846-13465	3431.4	1.65074	0.16461	10.0282	1.14606e-23	4.48002e-22
Nbv0.5scaffold2224_179533-234553	888.25	1.74936	0.17461	10.0187	1.26195e-23	4.92201e-22
Niben101Scf01191_160628-165590	126.372	7.98247	0.797508	10.0093	1.38766e-23	5.40027e-22
Niben101Scf07113_56279-70523	6699.05	2.67672	0.267966	9.989	1.70294e-23	6.59787e-22
Niben101Scf06091_878943-881742	5967.68	3.29637	0.330056	9.98731	1.73223e-23	6.70389e-22
Niben101Scf00801_521323-525251	817.899	1.93013	0.193295	9.98544	1.76525e-23	6.82413e-22
Niben101Scf01481_277164-287620	808.543	2.06687	0.207073	9.98138	1.83889e-23	7.10097e-22
Nbv0.3scaffold34762_1555-5393	625.167	4.35799	0.436762	9.97795	1.90368e-23	7.34305e-22
Niben101Scf00745_399168-409543	2187.18	3.66466	0.367466	9.97279	2.00521e-23	7.72615e-22
Niben101Scf08300_59937-62689	6207.4	4.69136	0.470728	9.96618	2.14308e-23	8.24826e-22
Niben101Scf05542_18790-21683	118.779	4.32878	0.434896	9.9536	2.43229e-23	9.35107e-22
Niben101Scf06094_193699-196824	123.311	5.87715	0.590871	9.94658	2.60988e-23	1.00228e-21
Niben101Scf04808_33654-53899	14193.4	2.05741	0.20687	9.94543	2.64024e-23	1.01283e-21
Niben101Scf38394_14614-22161	1856.1	2.19759	0.221271	9.93164	3.03233e-23	1.16196e-21
Nbv0.3scaffold340_133180-135581	185.292	3.45008	0.347527	9.92752	3.16018e-23	1.20963e-21
Niben101Scf03005_13734-17882	130.337	8.60541	0.866966	9.92589	3.21232e-23	1.22824e-21
Niben101Scf00063_773507-776859	236.117	3.10352	0.312816	9.92122	3.36614e-23	1.28424e-21
Niben044Scf00014486Ctg004_1137-4242	1325.9	4.16579	0.419974	9.91915	3.43653e-23	1.30967e-21
Niben101Scf08895_189424-192298	417.797	4.1439	0.418609	9.89924	4.19468e-23	1.59686e-21
Niben101Scf02139_552424-556587	502.315	6.53927	0.66135	9.88777	4.70397e-23	1.78879e-21
Niben101Scf20773_18597-39009	906.558	2.62628	0.265726	9.88343	4.91237e-23	1.86601e-21
Niben101Scf12628_235645-242763	1223.94	1.69663	0.171695	9.88165	5.00024e-23	1.89732e-21
Nbv0.5scaffold3889_61350-70968	347.034	3.10812	0.314666	9.87753	5.20998e-23	1.97476e-21
Nbv0.3scaffold29938_17852-24086	312.008	3.57059	0.361518	9.87668	5.25424e-23	1.98938e-21
Niben101Scf03255_31841-38916	6870.47	1.73586	0.176056	9.8597	6.22342e-23	2.35379e-21
Niben101Scf03753_13711-19065	10235	2.1922	0.222348	9.85932	6.24712e-23	2.36019e-21
Niben101Scf03308_42665-45024	15116.1	2.76829	0.280825	9.85773	6.34659e-23	2.39518e-21
Nbv0.3scaffold11958_2633-13417	1523.07	2.76736	0.28074	9.85738	6.36927e-23	2.40115e-21
Niben101Scf05542_21169-23508	121.167	7.4843	0.75943	9.85516	6.51112e-23	2.45198e-21
Niben101Scf02042_126595-131807	77.0987	6.43171	0.653261	9.84553	7.16583e-23	2.68515e-21
Niben101Scf05030_526471-532296	783.303	2.3725	0.240973	9.84549	7.16869e-23	2.68515e-21
Niben044Scf00030759Ctg006_1-11180	1568.13	5.44513	0.553101	9.84473	7.22316e-23	2.70265e-21
Nbv0.3scaffold23752_7113-9355	329.083	2.23268	0.227102	9.83117	8.26496e-23	3.08915e-21
Niben044Scf00007719Ctg011_580-10386	1077.64	2.16914	0.220927	9.81838	9.38413e-23	3.49624e-21
Niben044Scf00009996Ctg013_23262-26992	120.804	4.06894	0.41449	9.81672	9.53934e-23	3.55028e-21
Niben044Scf00038998Ctg004_127-3100	255.686	4.58226	0.467005	9.812	9.99669e-23	3.71653e-21
Nbv0.3scaffold2136_32065-35244	265.801	3.52659	0.359485	9.81011	1.01856e-22	3.78276e-21
Niben044Scf00040802Ctg001_1-2721	108.138	5.25949	0.536286	9.80724	1.04799e-22	3.88792e-21
Niben101Scf03398_427955-430545	987.164	2.95936	0.301818	9.80513	1.07014e-22	3.96586e-21
Nbv0.5scaffold557_4394-11146	120.37	4.46477	0.455426	9.8035	1.0875e-22	4.02592e-21
Niben101Scf07508_285587-288774	153.515	8.65011	0.882992	9.79636	1.16713e-22	4.31617e-21
Niben101Scf01689_455998-463809	142.656	8.60712	0.879289	9.78873	1.2587e-22	4.64007e-21
Niben101Scf00225_8544-13722	67956.5	3.8457	0.392901	9.78796	1.2683e-22	4.67054e-21
Niben044Scf00001587Ctg001_1350-4381	428.873	1.90164	0.19432	9.78615	1.29125e-22	4.75003e-21
Niben044Scf00012537Ctg002_77-8809	616.239	1.68049	0.171727	9.78583	1.29522e-22	4.75963e-21
Niben044Scf00050019Ctg003_1-3311	116.143	7.85473	0.804635	9.76186	1.64116e-22	6.02453e-21
Nbv0.5scaffold23_913076-914917	617.662	3.61421	0.370322	9.75966	1.67718e-22	6.15029e-21
Niben101Scf04792_90760-93227	6602.35	3.08159	0.315784	9.75854	1.69573e-22	6.2118e-21
Niben101Scf06408_462677-468727	191.024	8.7511	0.896913	9.75691	1.72318e-22	6.30575e-21
Niben101Scf10509_210391-216153	3892.72	1.35634	0.139159	9.7467	1.90572e-22	6.95915e-21
Niben101Scf00402_232989-239155	2155.07	3.17306	0.325703	9.74218	1.9923e-22	7.26775e-21
Niben101Scf18057_6257-17103	1147.07	1.48947	0.153043	9.73238	2.19405e-22	7.98702e-21
Nbv0.3scaffold45577_4806-16523	2768.78	2.71637	0.279159	9.73055	2.23382e-22	8.12333e-21
Nbv0.5scaffold2789_186260-193428	782.669	2.79332	0.287209	9.72573	2.3421e-22	8.49941e-21
Niben101Scf11884_43888-46565	1999.79	6.29168	0.647259	9.72049	2.466e-22	8.93975e-21
Niben101Scf05676_698542-701939	144.713	8.59004	0.883721	9.7203	2.47052e-22	8.94688e-21
Niben101Scf11362_185136-189737	944.27	2.05061	0.211257	9.70672	2.82277e-22	1.0212e-20
Niben101Scf12320_141031-149559	1727.49	1.87977	0.193703	9.70439	2.88788e-22	1.04367e-20
Niben101Scf06394_396790-400849	1752.5	2.03058	0.209425	9.69598	3.13626e-22	1.13226e-20
Niben101Scf10502_83063-94809	1563.41	1.4324	0.147887	9.68583	3.46389e-22	1.24925e-20
Nbv0.3scaffold67971_4237-9767	3338.23	1.89939	0.19617	9.68239	3.58227e-22	1.29062e-20
Nbv0.5scaffold4941_1-7749	805.605	3.9983	0.413266	9.6749	3.85481e-22	1.38737e-20
Nbv0.3scaffold18241_11987-14844	218.772	3.09752	0.320253	9.6721	3.96157e-22	1.42287e-20
Niben044Scf00019954Ctg001_7886-10844	93.7312	5.63065	0.582404	9.66794	4.12608e-22	1.48043e-20
Niben101Scf06424_232243-234504	14463.9	5.6511	0.584613	9.66639	4.18883e-22	1.50141e-20
Niben101Scf03867_87502-93693	6019.28	1.39181	0.143987	9.66616	4.1982e-22	1.50322e-20
Nbv0.3scaffold60896_3166-10914	442.72	2.12484	0.220088	9.6545	4.70471e-22	1.68286e-20
Niben101Scf01009_173567-177894	3604.88	1.75886	0.182318	9.64719	5.05198e-22	1.80523e-20
Niben101Scf03050_367972-374029	2044.68	3.31238	0.343569	9.64111	5.36066e-22	1.91357e-20
Niben044Scf00010121Ctg007_253-3189	1210.38	1.49071	0.154698	9.63626	5.61959e-22	2.00396e-20
Nbv0.5scaffold1171_90764-93650	141.542	8.54658	0.886968	9.63572	5.64946e-22	2.01255e-20
Niben101Scf01953_3658-6029	448.438	3.29031	0.341545	9.6336	5.76726e-22	2.05243e-20
Niben101Scf00322_2450-9725	2048.43	2.0927	0.217258	9.63235	5.83795e-22	2.07547e-20
Niben101Scf02636_556785-559024	9020.36	2.80329	0.291149	9.62838	6.06797e-22	2.15287e-20
Niben101Scf01249_378510-401995	1249.26	1.86285	0.193522	9.62602	6.20859e-22	2.20052e-20
Niben101Scf07381_292092-295388	2358.36	2.14348	0.223059	9.60948	7.29136e-22	2.57645e-20
Nbv0.3scaffold9383_3488-7313	1056.21	4.49042	0.467436	9.60649	7.5067e-22	2.64987e-20
Niben101Scf07712_10051-15654	2700.8	3.17486	0.33127	9.58391	9.34371e-22	3.28836e-20
Niben101Scf02919_291828-298610	152	8.56203	0.894079	9.57638	1.00511e-21	3.53375e-20
Niben101Scf02790_490268-496450	12875.8	2.19603	0.229433	9.57156	1.05308e-21	3.6969e-20
Niben101Scf07981_150993-154846	906.222	4.87075	0.50888	9.5715	1.05363e-21	3.6969e-20
Niben101Scf03903_535752-545375	1912.86	2.3147	0.241845	9.571	1.05873e-21	3.71108e-20
Niben101Scf08035_25350-27823	2365.39	2.92387	0.30561	9.56732	1.09712e-21	3.8418e-20
Niben101Scf14877_124945-129400	727.941	3.95637	0.413555	9.56674	1.10333e-21	3.85967e-20
Niben101Scf05588_458756-461358	2038.88	3.33376	0.348495	9.56615	1.10966e-21	3.87792e-20
Niben101Scf00062_105564-113579	1584.54	2.47866	0.259216	9.56212	1.15368e-21	4.02774e-20
Niben101Scf07162_110227-115343	3234.43	3.04283	0.318464	9.55472	1.23924e-21	4.31781e-20
Niben101Scf03993_289868-296945	5135.2	1.63818	0.171708	9.54047	1.42187e-21	4.94921e-20
Niben101Scf00811_1021334-1027195	836.129	1.74979	0.183419	9.53985	1.43038e-21	4.97389e-20
Niben101Scf04739_11655-16238	191.939	4.49211	0.47113	9.53476	1.50228e-21	5.21353e-20
Niben101Scf11535_213627-220452	1767.33	1.85694	0.194765	9.53426	1.50966e-21	5.23392e-20
Niben101Scf14436_54864-59427	378.97	2.96196	0.310885	9.52749	1.61127e-21	5.58068e-20
Niben101Scf07576_499977-504850	245.01	4.39937	0.461893	9.52466	1.6558e-21	5.72357e-20
Niben101Scf03595_843915-850629	383.206	4.01724	0.422081	9.51769	1.77066e-21	6.10852e-20
Niben101Scf04787_224455-228356	7208.2	3.68292	0.387139	9.51317	1.84932e-21	6.37358e-20
Niben101Scf07619_25958-30621	4575.56	1.51393	0.159146	9.51282	1.85558e-21	6.38887e-20
Niben101Scf01226_92457-98584	1115.24	3.48269	0.366348	9.50649	1.97198e-21	6.78294e-20
Nbv0.3scaffold37002_13132-19887	138.338	3.64506	0.383441	9.50617	1.97814e-21	6.79747e-20
Niben044Scf00033295Ctg000_5974-13599	12739.9	1.54336	0.162398	9.50358	2.02792e-21	6.96166e-20
Nbv0.3scaffold36784_2903-11850	346.544	2.62462	0.276203	9.50249	2.04922e-21	7.02789e-20
Niben101Scf01691_127663-134708	5053.83	2.11035	0.222096	9.50194	2.06016e-21	7.05848e-20
Niben044Scf00031711Ctg002_8098-16648	7832.16	2.68243	0.282333	9.50094	2.08001e-21	7.11252e-20
Niben101Scf00724_4604-8931	2840.35	2.87485	0.302769	9.49518	2.19823e-21	7.50944e-20
Niben101Scf04388_38116-51310	5775.31	2.46301	0.25952	9.49065	2.29596e-21	7.82038e-20
Niben101Scf03085_661271-670421	8199.17	1.71345	0.180888	9.47248	2.7329e-21	9.29053e-20
Niben101Scf04287_642259-648215	17566.1	2.13659	0.225599	9.47077	2.77786e-21	9.43419e-20
Niben101Scf09107_243347-249847	1251	1.80369	0.190773	9.45465	3.24117e-21	1.09757e-19
Niben101Scf04867_40652-44215	11595.2	2.28435	0.241792	9.44759	3.46726e-21	1.17186e-19
Niben101Scf09107_24237-29049	150.041	5.9539	0.630289	9.4463	3.51004e-21	1.18517e-19
Niben101Scf02541_830121-832570	9676.33	2.88743	0.305936	9.43802	3.79873e-21	1.28018e-19
Nbv0.3scaffold1712_40655-44094	14757.8	2.62489	0.278135	9.43749	3.81823e-21	1.28551e-19
Niben101Scf03107_171716-174768	303.219	1.91973	0.203438	9.43645	3.85621e-21	1.29704e-19
Niben044Scf00012063Ctg008_11043-14575	3430.66	1.99211	0.211146	9.43476	3.91895e-21	1.31688e-19
Niben101Scf00083_268974-271603	3017.22	1.68413	0.178859	9.41596	4.68767e-21	1.57066e-19
Niben101Scf03786_64999-71373	1243.6	5.18973	0.551182	9.41564	4.70222e-21	1.57403e-19
Nbv0.3scaffold3889_1-13132	6150.82	2.06248	0.219336	9.40328	5.28859e-21	1.76187e-19
Niben044Scf00027031Ctg004_2212-5269	60.3022	5.68392	0.604667	9.40009	5.45189e-21	1.81454e-19
Niben101Scf02272_250396-256534	77.9881	4.74465	0.504768	9.39967	5.47368e-21	1.82006e-19
Niben101Scf03747_516929-521984	757.605	1.94207	0.206659	9.39744	5.59081e-21	1.85724e-19
Nbv0.3scaffold24408_12992-19421	298.715	5.81513	0.619018	9.39412	5.76978e-21	1.91488e-19
Niben101Scf06123_541251-543727	887.492	3.13782	0.334057	9.39308	5.82686e-21	1.93198e-19
Niben101Scf05438_524775-528082	197.691	4.57783	0.487825	9.38417	6.34162e-21	2.10067e-19
Niben101Scf07402_198002-204290	10635.1	2.47629	0.263933	9.38226	6.4576e-21	2.13706e-19
Niben101Scf03170_383534-389949	1387.52	3.78889	0.404143	9.37514	6.90833e-21	2.28406e-19
Niben101Scf01146_697235-719074	285.02	4.04855	0.431883	9.37418	6.97167e-21	2.30282e-19
Niben101Scf05827_596944-608297	390.597	2.08881	0.223027	9.36573	7.55263e-21	2.49002e-19
Nbv0.5scaffold1053_571004-587067	863.302	1.74821	0.186699	9.36379	7.69272e-21	2.53143e-19
Niben044Scf00030759Ctg007_1-3064	339.696	5.65767	0.604201	9.36388	7.68581e-21	2.53143e-19
Niben101Scf00788_192997-196866	331.035	3.23989	0.346135	9.3602	7.95868e-21	2.61402e-19
Niben101Scf04231_250700-255338	71280.4	2.17438	0.232311	9.35978	7.99023e-21	2.62192e-19
Niben101Scf06186_176095-181444	2416.85	1.77825	0.190001	9.35917	8.03629e-21	2.63456e-19
Niben101Scf01818_671741-678026	12093	1.99141	0.212818	9.35734	8.17728e-21	2.67827e-19
Niben101Scf09649_648124-654804	959.051	5.69643	0.609119	9.35192	8.60676e-21	2.81629e-19
Niben101Scf09885_71970-76814	38234.2	2.06412	0.220722	9.35164	8.62997e-21	2.82125e-19
Niben044Scf00048487Ctg001_14672-17844	3253.14	1.77145	0.189593	9.34344	9.32564e-21	3.04298e-19
Niben101Scf00870_332531-339972	919.136	2.89554	0.310269	9.33235	1.03546e-20	3.36931e-19
Niben044Scf00010236Ctg000_7521-16569	1556.82	1.41119	0.151403	9.32072	1.15556e-20	3.7531e-19
Niben044Scf00022504Ctg013_7004-13803	1018.89	2.08151	0.223415	9.31675	1.19956e-20	3.88878e-19
Niben101Scf01188_307674-313231	6765.45	1.71737	0.184336	9.31656	1.20172e-20	3.89218e-19
Niben044Scf00049424Ctg007_6209-11857	492.553	4.69631	0.50437	9.31124	1.26353e-20	4.08101e-19
Niben101Scf14273_161113-169733	6598.42	1.9326	0.207771	9.30159	1.38357e-20	4.45637e-19
Niben101Scf00831_232607-237423	1497.61	1.71383	0.184432	9.29244	1.50789e-20	4.84786e-19
Niben101Scf00526_353203-381348	1992.79	3.78148	0.407142	9.28786	1.57423e-20	5.05651e-19
Nbv0.3scaffold45836_1-7658	8469.67	1.72353	0.185619	9.28533	1.61203e-20	5.1684e-19
Niben101Scf02486_922560-924892	1383.04	2.46051	0.264999	9.28498	1.61741e-20	5.18089e-19
Niben044Scf00030454Ctg001_39519-44445	194.411	3.52155	0.37959	9.27726	1.73888e-20	5.54964e-19
Niben101Scf02124_35633-42777	1254	3.22207	0.347314	9.2771	1.74148e-20	5.55289e-19
Niben101Scf00783_631773-637990	146.058	5.03602	0.542985	9.27469	1.7814e-20	5.66983e-19
Niben101Scf31742_98245-100658	143.774	3.59023	0.38713	9.27396	1.79357e-20	5.70337e-19
Niben101Scf03987_234813-240169	4460.92	1.28107	0.138201	9.26963	1.86795e-20	5.93448e-19
Niben101Scf04763_225506-228017	1776.95	3.16273	0.341416	9.26355	1.97746e-20	6.27669e-19
Niben101Scf00293_407677-426773	1166.92	3.96994	0.428567	9.2633	1.98213e-20	6.28579e-19
Niben101Scf13679_130740-140185	108.917	3.49908	0.377983	9.25723	2.09801e-20	6.63522e-19
Niben101Scf11183_40495-43967	3468.92	2.60875	0.281921	9.25349	2.17285e-20	6.86569e-19
Niben101Scf00148_86348-88962	2062.63	4.22253	0.456346	9.25291	2.18465e-20	6.89674e-19
Niben101Scf11620_30898-34406	1166.83	2.3243	0.25142	9.24468	2.35951e-20	7.43533e-19
Niben101Scf09976_4292-9729	2764.63	2.23512	0.242077	9.2331	2.62921e-20	8.27776e-19
Niben044Scf00028734Ctg002_13704-19697	1226.14	1.98928	0.21555	9.22885	2.73551e-20	8.60467e-19
Niben101Scf06026_71807-77430	259.465	6.08345	0.659901	9.21873	3.00641e-20	9.43133e-19
Niben101Scf00662_88270-95208	2003.92	2.03415	0.220665	9.21825	3.01989e-20	9.46512e-19
Niben044Scf00002173Ctg001_1373-5858	2341.72	2.15135	0.233437	9.21596	3.08511e-20	9.66087e-19
Nbv0.3scaffold11178_4816-12509	521.499	1.91998	0.208422	9.21196	3.20226e-20	1.00098e-18
Nbv0.5scaffold711_375143-384597	500.026	1.83571	0.199364	9.20786	3.32704e-20	1.0372e-18
Niben101Scf10482_197653-203429	172.347	3.00345	0.326432	9.20083	3.55194e-20	1.10633e-18
Niben101Scf00466_85504-94443	1788.1	2.42152	0.263411	9.19292	3.82331e-20	1.18767e-18
Niben101Scf00592_772506-778277	1716.24	3.33566	0.362976	9.18976	3.93735e-20	1.21877e-18
Niben101Scf02245_66592-69062	2384.66	3.80011	0.413513	9.18981	3.93535e-20	1.21877e-18
Niben101Scf11389_214142-221934	5608.88	3.35077	0.364619	9.1898	3.93582e-20	1.21877e-18
Niben101Scf20666_11513-16848	50539.4	1.71202	0.186299	9.18964	3.94162e-20	1.21901e-18
Niben101Scf09248_839298-842647	5406.06	3.3448	0.364212	9.18365	4.16725e-20	1.28765e-18
Niben101Scf06376_307987-313941	2185.55	2.02457	0.22048	9.18257	4.20936e-20	1.29951e-18
Nbv0.5scaffold336_317655-340055	582.596	1.87103	0.203836	9.17908	4.34784e-20	1.34019e-18
Niben101Scf02955_633262-636620	5147.27	9.01679	0.982322	9.17906	4.3488e-20	1.34019e-18
Niben101Scf00611_524789-528906	1942.95	2.17237	0.236722	9.17688	4.43776e-20	1.3664e-18
Niben101Scf09716_287257-290112	1990.23	3.3462	0.364652	9.17642	4.45641e-20	1.37093e-18
Niben101Scf08127_782575-786026	28737.8	2.14397	0.233676	9.17497	4.51682e-20	1.3883e-18
Niben101Scf04650_710081-713301	12105.4	2.22631	0.242798	9.16937	4.7578e-20	1.45852e-18
Nbv0.3scaffold10782_1427-17474	7534.07	1.82483	0.199148	9.16318	5.03923e-20	1.54073e-18
Niben101Scf06437_384802-387296	98.834	7.1626	0.781667	9.16324	5.0362e-20	1.54073e-18
Niben101Scf01109_323577-325873	2132.66	3.36101	0.367035	9.15721	5.32574e-20	1.62549e-18
Niben101Scf04131_43368-50693	3476.37	1.86803	0.204045	9.15501	5.43513e-20	1.65599e-18
Niben044Scf00003034Ctg018_11120-18015	3047.34	3.02788	0.33084	9.15208	5.58459e-20	1.70004e-18
Niben101Scf06779_411711-414964	3715.23	1.61632	0.176759	9.14423	6.00541e-20	1.8218e-18
Niben101Scf12528_15590-23004	1370.35	2.37564	0.26018	9.13076	6.80214e-20	2.05813e-18
Niben101Scf14587_83125-98607	4363.57	1.47612	0.161717	9.12784	6.98812e-20	2.11258e-18
Niben101Scf00324_255790-262101	1449.33	2.26403	0.248189	9.12217	7.36362e-20	2.21651e-18
Niben101Scf09433_163911-170331	2827.04	2.00731	0.2201	9.11997	7.51424e-20	2.2599e-18
Niben101Scf04703_1119733-1134560	17943.4	2.53998	0.27854	9.11891	7.58825e-20	2.28019e-18
Niben101Scf05804_146922-154217	5915.69	1.61025	0.176631	9.11647	7.76097e-20	2.33009e-18
Niben101Scf12159_641060-646040	315.734	3.91175	0.429254	9.1129	8.02054e-20	2.40389e-18
Nbv0.3scaffold3466_49020-57398	836.219	1.40565	0.154315	9.10895	8.31866e-20	2.49111e-18
Niben101Scf01025_508050-520656	1995.72	1.94109	0.213708	9.08289	1.05731e-19	3.15003e-18
Niben044Scf00000615Ctg015_6406-10264	227.498	4.56525	0.502673	9.08195	1.06643e-19	3.17448e-18
Nbv0.5scaffold1663_190130-206801	1232.87	1.69323	0.186471	9.08038	1.08195e-19	3.21522e-18
Niben101Scf04664_245228-252947	2006.25	1.38937	0.153103	9.07474	1.13948e-19	3.38329e-18
Niben101Scf01640_90227-92845	193.485	4.67718	0.51545	9.07397	1.14754e-19	3.40433e-18
Niben044Scf00040769Ctg006_2843-11418	1447.7	1.7113	0.188723	9.06779	1.21452e-19	3.59998e-18
Nbv0.3scaffold56039_3640-10077	3521.53	1.65075	0.182102	9.06495	1.24659e-19	3.68256e-18
Niben101Scf00066_227012-230572	1258.23	1.87237	0.206748	9.05633	1.34916e-19	3.97883e-18
Niben101Scf07314_243424-246890	298.776	4.73277	0.522603	9.05616	1.35127e-19	3.98168e-18
Nbv0.3scaffold85666_2427-6141	1940.15	2.56312	0.283036	9.05581	1.35553e-19	3.99088e-18
Niben044Scf00045522Ctg004_24155-26720	69.3979	5.35571	0.591611	9.05277	1.39392e-19	4.10045e-18
Niben101Scf05656_95009-99828	3489.91	2.8859	0.318981	9.04724	1.46624e-19	4.30593e-18
Niben101Scf00585_227949-239869	2571.05	1.32618	0.146594	9.04657	1.47532e-19	4.32896e-18
Niben101Scf02621_268737-277012	246.983	4.84759	0.536605	9.03381	1.65793e-19	4.8607e-18
Niben101Scf15809_47001-52754	2363.98	7.9555	0.880798	9.03215	1.6833e-19	4.93095e-18
Nbv0.3scaffold15988_1789-9795	2530.7	3.11079	0.344663	9.0256	1.78715e-19	5.22204e-18
Niben101Scf00606_156076-158444	475.733	3.21415	0.356146	9.0248	1.80019e-19	5.25574e-18
Niben101Scf02733_71099-77500	1868.8	3.02269	0.334971	9.02372	1.81803e-19	5.30339e-18
Niben101Scf00272_816012-822996	2238.29	1.62708	0.18038	9.02028	1.87603e-19	5.46346e-18
Niben101Scf23355_142302-149455	1257.48	2.86561	0.317713	9.0195	1.88953e-19	5.49821e-18
Nbv0.3scaffold36121_1395-13971	4700.84	2.34307	0.259791	9.01905	1.89722e-19	5.51599e-18
Niben101Scf02318_38177-57160	334.315	2.74125	0.304028	9.01643	1.94322e-19	5.64034e-18
Niben044Scf00021191Ctg004_5325-8111	59.8837	6.34067	0.703298	9.01562	1.95751e-19	5.67241e-18
Nbv0.5scaffold4607_112402-125765	2496.54	1.38182	0.153429	9.00621	2.13295e-19	6.16545e-18
Niben101Scf00467_181852-188620	898.644	2.25906	0.250841	9.00595	2.13803e-19	6.17501e-18
Niben101Scf05961_364728-378818	1365.93	1.61797	0.17967	9.00524	2.15201e-19	6.21027e-18
Niben101Scf00482_686690-691877	3936.78	2.85408	0.316954	9.00471	2.16233e-19	6.2349e-18
Niben044Scf00038798Ctg000_4341-10802	277.197	3.5017	0.388983	9.0022	2.21244e-19	6.36888e-18
Niben044Scf00014124Ctg003_1-4847	1169.8	1.35853	0.150952	8.99973	2.26277e-19	6.5084e-18
Niben044Scf00010044Ctg009_792-4112	332.007	2.00189	0.222472	8.99841	2.29013e-19	6.58167e-18
Niben101Scf13777_713-7774	5541.58	2.69282	0.299295	8.99722	2.31498e-19	6.64763e-18
Niben101Scf01466_90226-94462	478.842	5.14608	0.57206	8.99569	2.34743e-19	6.73528e-18
Niben101Scf05678_123120-131187	5514.02	2.19189	0.243907	8.98656	2.5509e-19	7.30708e-18
Niben101Scf02034_414603-436936	1725.58	2.12559	0.236585	8.98446	2.6001e-19	7.4419e-18
Niben101Scf01119_12450-21368	389.711	1.93654	0.215611	8.98162	2.66798e-19	7.62994e-18
Nbv0.3scaffold26850_21069-27384	1167.73	1.8749	0.208912	8.97463	2.84308e-19	8.11741e-18
Niben101Scf07755_6127-13629	26861.7	2.49656	0.278374	8.9684	3.00862e-19	8.57605e-18
Niben101Scf05360_78697-100811	4204.41	2.11417	0.235768	8.96714	3.0432e-19	8.66753e-18
Niben101Scf11980_83650-91018	2655.9	2.18891	0.244185	8.96413	3.12749e-19	8.90037e-18
Niben101Scf01063_196898-206549	1929.35	1.58448	0.17683	8.96045	3.23357e-19	9.18729e-18
Niben044Scf00023350Ctg010_1817-11177	895.395	2.20106	0.24572	8.95758	3.31868e-19	9.42144e-18
Niben101Scf01933_62320-65648	1293.35	2.66543	0.297607	8.95619	3.36098e-19	9.53379e-18
Niben044Ctg26110023_534-4601	5991.72	3.67575	0.410442	8.9556	3.37897e-19	9.57704e-18
Niben101Scf02404_293625-298748	3193.03	1.51398	0.169108	8.95274	3.46759e-19	9.80436e-18
Niben101Scf11205_23503-26266	5783.01	2.55442	0.285424	8.94955	3.56949e-19	1.00762e-17
Nbv0.3scaffold31268_4042-6245	282.538	4.62421	0.516759	8.94847	3.6043e-19	1.01498e-17
Niben101Scf00149_535023-539413	898.498	4.82837	0.539666	8.94695	3.65447e-19	1.02828e-17
Niben101Scf02240_524501-526938	60.167	6.67913	0.74739	8.93661	4.01309e-19	1.12828e-17
Niben101Scf09170_14006-22468	6336.9	1.9963	0.223953	8.9139	4.92679e-19	1.37962e-17
Niben101Scf04861_84963-90565	2925.01	2.69517	0.30259	8.90701	5.24258e-19	1.4657e-17
Niben101Scf00308_147922-154756	7355.81	1.44079	0.161774	8.90619	5.28152e-19	1.47541e-17
Niben101Scf14206_75990-79314	217.556	2.69095	0.302539	8.89457	5.86482e-19	1.63443e-17
Nbv0.3scaffold54623_6230-9687	327.336	3.34524	0.376148	8.89341	5.92598e-19	1.64885e-17
Nbv0.3scaffold5358_2592-6322	3388.32	1.43115	0.160984	8.89001	6.11024e-19	1.69607e-17
Niben101Scf02085_1778211-1785318	1978.52	2.26561	0.254883	8.88882	6.17622e-19	1.71302e-17
Niben044Scf00022234Ctg007_289-7048	5653.34	1.86393	0.209979	8.87675	6.88396e-19	1.90478e-17
Niben101Scf05308_214978-219917	52.756	4.88062	0.549912	8.87527	6.97644e-19	1.92732e-17
Nbv0.3scaffold10737_19885-27678	967.774	2.37517	0.267687	8.87291	7.12572e-19	1.967e-17
Niben101Scf14009_103278-106663	1083.01	2.51053	0.283483	8.85602	8.29244e-19	2.28546e-17
Niben101Scf07863_50758-53135	2552.93	2.70889	0.305945	8.85417	8.43072e-19	2.32174e-17
Niben101Scf07491_45913-48718	80259.8	2.71404	0.306557	8.85328	8.4983e-19	2.3385e-17
Nbv0.3scaffold8424_27506-33941	1360.78	1.61046	0.181942	8.8515	8.63518e-19	2.3743e-17
Niben044Scf00022943Ctg005_1327-6772	1090.75	1.91458	0.216569	8.84055	9.5252e-19	2.6149e-17
Niben101Scf11688_4348-9438	4825.69	2.46073	0.278361	8.84006	9.56686e-19	2.62428e-17
Niben101Scf03757_619559-622080	196.414	4.26063	0.482294	8.83409	1.00915e-18	2.76601e-17
Nbv0.5scaffold8515_5000-7473	291.178	2.22302	0.251674	8.83296	1.01945e-18	2.79205e-17
Nbv0.3scaffold16028_30864-36498	880.531	8.48506	0.961164	8.8279	1.0666e-18	2.91435e-17
Nbv0.5scaffold2362_200428-205131	1405.42	2.09351	0.237169	8.8271	1.07428e-18	2.93305e-17
Nbv0.3scaffold14583_1657-10347	2510.94	1.66109	0.188216	8.82544	1.09032e-18	2.97449e-17
Nbv0.3scaffold21525_1793-8441	682.092	2.65455	0.300857	8.82328	1.11151e-18	3.02994e-17
Nbv0.5scaffold138_522200-531249	3619.34	2.65564	0.30114	8.81863	1.1587e-18	3.15366e-17
Niben101Scf01481_205283-207603	289.526	3.71977	0.421854	8.81766	1.16878e-18	3.17863e-17
Nbv0.3scaffold41753_2974-13305	1847.25	2.60663	0.295769	8.81306	1.21775e-18	3.30924e-17
Niben044Scf00036599Ctg002_18415-26030	6337.82	1.75815	0.199538	8.81108	1.23946e-18	3.36039e-17
Niben101Scf01278_628165-630551	1217.48	2.25968	0.256539	8.80835	1.26999e-18	3.43783e-17
Nbv0.5scaffold8701_12471-21976	80.3627	5.38399	0.611298	8.80746	1.28013e-18	3.46258e-17
Niben101Scf13942_46951-54239	10029.9	3.59466	0.408182	8.80651	1.29108e-18	3.48952e-17
Niben101Scf02575_22082-26590	790.508	2.76489	0.31411	8.80231	1.34023e-18	3.61676e-17
Niben101Scf09445_190895-195574	2452.83	3.24856	0.369196	8.799	1.38036e-18	3.71931e-17
Niben101Scf20101_63979-74591	1749.78	2.87159	0.326384	8.79819	1.39046e-18	3.74365e-17
Niben101Scf03340_827072-837199	1091.34	2.33085	0.265078	8.79306	1.45543e-18	3.91555e-17
Niben044Scf00002272Ctg004_624-5831	21226.3	3.24842	0.369518	8.79098	1.48266e-18	3.98572e-17
Niben101Scf07951_380137-388148	4304.95	1.68844	0.192361	8.77742	1.67272e-18	4.4863e-17
Niben101Scf11264_172835-176206	2905.79	2.29782	0.26198	8.77098	1.77123e-18	4.74688e-17
Niben044Scf00022704Ctg004_1896-13392	4913.29	1.84109	0.209955	8.76899	1.80281e-18	4.82779e-17
Niben101Scf02652_233992-238318	1123.2	2.02971	0.231487	8.76814	1.81636e-18	4.86035e-17
Niben101Scf10920_222400-233247	1628.95	1.8456	0.210551	8.76557	1.85837e-18	4.96517e-17
Niben101Scf09119_145620-148390	139.479	3.62691	0.413928	8.76217	1.91522e-18	5.10926e-17
Nbv0.5scaffold525_604591-613550	2551.5	1.77268	0.202474	8.75508	2.03967e-18	5.42056e-17
Niben101Scf00410_82531-86657	9188.31	3.66603	0.418854	8.75252	2.08634e-18	5.54036e-17
Niben101Scf00478_11110-14692	14708.6	2.26906	0.25946	8.74534	2.22355e-18	5.88684e-17
Niben044Scf00020377Ctg006_1-7411	1235.03	1.27176	0.145536	8.73841	2.36416e-18	6.25437e-17
Niben101Scf02583_616827-620803	1063.15	1.41832	0.162386	8.73427	2.45233e-18	6.47783e-17
Niben101Scf00073_638161-641471	197.447	3.04174	0.348662	8.72403	2.68476e-18	7.08108e-17
Niben101Scf09554_231653-235839	957.691	1.77833	0.203884	8.72223	2.72764e-18	7.18875e-17
Niben101Scf00090_845521-850631	1179.69	2.52805	0.29003	8.71652	2.86885e-18	7.54953e-17
Niben101Scf01980_253647-262675	3653.25	4.38027	0.502699	8.71351	2.94604e-18	7.74682e-17
Nbv0.5scaffold941_503913-516302	1503.42	2.56547	0.294904	8.69932	3.33869e-18	8.75955e-17
Niben101Scf07031_165-5249	1440.47	2.69545	0.309959	8.69613	3.43386e-18	9.00249e-17
Niben101Scf00202_303746-306302	94.8305	7.97084	0.917105	8.6913	3.58325e-18	9.38005e-17
Niben101Scf03100_168240-179697	4545.45	1.22933	0.141458	8.69039	3.61203e-18	9.43419e-17
Nbv0.5scaffold3631_211093-214115	217.15	3.45087	0.397129	8.68953	3.63943e-18	9.49159e-17
Nbv0.5scaffold265_557791-564146	5697.3	1.55232	0.178699	8.68678	3.72842e-18	9.71642e-17
Niben101Scf05694_10486-13737	5679.7	2.50694	0.288709	8.68327	3.84545e-18	1.00065e-16
Niben101Scf11608_181859-206875	4670.61	2.22089	0.255804	8.682	3.88879e-18	1.01042e-16
Niben101Scf00793_392377-404859	144.282	4.68122	0.53922	8.68148	3.90668e-18	1.01431e-16
Niben101Scf11361_17204-20508	249.533	1.73642	0.20005	8.67995	3.95938e-18	1.02723e-16
Niben101Scf00802_13151-17196	849.651	3.10374	0.357612	8.67907	3.99011e-18	1.03444e-16
Niben101Scf07161_16736-21509	42468.5	2.56784	0.296371	8.66427	4.54408e-18	1.17544e-16
Niben101Scf04117_760345-764198	2057.91	2.25141	0.259892	8.66287	4.60035e-18	1.18912e-16
Niben101Scf03942_43420-46046	104.641	4.80285	0.554581	8.66032	4.7045e-18	1.21514e-16
Niben101Scf08566_41131-45896	578.475	1.86061	0.214907	8.65773	4.81242e-18	1.24209e-16
Niben101Scf02063_318584-328233	819.591	2.44619	0.282585	8.65646	4.86633e-18	1.25323e-16
Niben101Scf08519_334208-343575	1385.18	1.30161	0.150362	8.65653	4.86352e-18	1.25323e-16
Niben101Scf10575_45432-51484	2896.35	2.65531	0.306764	8.65587	4.89158e-18	1.25788e-16
Nbv0.3scaffold3461_4951-7999	4010.37	1.32966	0.15373	8.64934	5.17985e-18	1.33103e-16
Niben101Scf01706_74108-81021	4551.21	2.47367	0.286485	8.63455	5.89581e-18	1.51056e-16
Nbv0.5scaffold8744_4795-26494	2466.36	1.94724	0.225549	8.63336	5.95738e-18	1.5241e-16
Niben101Scf00487_35899-74548	101.696	5.17879	0.600193	8.62854	6.21386e-18	1.58856e-16
Niben101Scf02762_105391-108879	151.86	4.12566	0.478178	8.62787	6.25052e-18	1.59676e-16
Niben101Scf15958_35723-38850	4688.11	1.99715	0.231508	8.62671	6.31393e-18	1.61178e-16
Niben101Scf01063_13672-16268	1268.35	2.59475	0.300918	8.62277	6.5351e-18	1.66702e-16
Niben101Scf04052_179990-182835	3300.7	1.15859	0.134452	8.61709	6.86769e-18	1.74931e-16
Niben101Scf03973_40457-45372	537.935	2.94983	0.342327	8.617	6.87337e-18	1.74948e-16
Niben101Scf04329_687344-693297	64.8325	5.52093	0.640901	8.61433	7.03517e-18	1.78806e-16
Niben101Scf16332_87086-94678	1800.1	1.9931	0.231372	8.61425	7.04029e-18	1.78806e-16
Nbv0.5scaffold2673_86214-96400	118.24	2.6197	0.304144	8.61334	7.09613e-18	1.79963e-16
Niben101Scf01514_22711-26751	1090.33	2.76903	0.32174	8.60642	7.53773e-18	1.91023e-16
Niben101Scf05108_104296-110871	221.072	3.52887	0.410066	8.6056	7.59156e-18	1.92248e-16
Niben101Scf05201_877436-907222	2434.48	1.89489	0.22023	8.60417	7.68704e-18	1.94525e-16
Niben101Scf12339_25428-36701	959.256	1.46638	0.170514	8.59978	7.98696e-18	2.01822e-16
Niben101Scf13448_1-7886	3875.67	2.93563	0.341391	8.59903	8.03896e-18	2.0299e-16
Niben101Scf00077_854242-859080	5730.52	1.41852	0.164965	8.59888	8.04962e-18	2.03112e-16
Niben101Scf05682_79710-84893	253.178	4.10527	0.477476	8.59786	8.12142e-18	2.04628e-16
Nbv0.3scaffold36856_1-3160	70.1071	7.77992	0.90529	8.59384	8.41124e-18	2.11778e-16
Niben101Scf18774_243168-247734	1540.73	2.22569	0.259137	8.58886	8.78333e-18	2.20669e-16
Nbv0.5scaffold6388_44139-50391	711.28	2.06522	0.240636	8.58237	9.29378e-18	2.33158e-16
Niben101Scf02774_111176-113568	4202.32	1.57303	0.183334	8.58011	9.47854e-18	2.37623e-16
Niben101Scf05956_67841-70890	1517.4	1.62717	0.189705	8.5774	9.70435e-18	2.4311e-16
Niben101Scf01664_380581-387011	16435.8	1.65355	0.19298	8.56852	1.04823e-17	2.62222e-16
Niben101Scf03439_76577-92211	1813.44	1.65986	0.193732	8.56782	1.05465e-17	2.63639e-16
Niben101Scf02207_51820-54843	300.566	3.69342	0.431086	8.56771	1.05566e-17	2.63703e-16
Niben101Scf07493_416126-419484	18419.6	4.15317	0.484911	8.56481	1.08252e-17	2.69834e-16
Niben044Scf00055224Ctg001_1-4936	235.7	2.72993	0.318772	8.5639	1.09115e-17	2.71599e-16
Niben044Scf00006392Ctg000_233-2773	231.119	2.2805	0.266446	8.55898	1.13866e-17	2.82821e-16
Niben101Scf03287_46772-52467	361.604	3.9747	0.464499	8.55696	1.15881e-17	2.8762e-16
Niben101Scf00579_28559-33539	1001.95	4.18491	0.489332	8.5523	1.20661e-17	2.99271e-16
Niben101Scf01721_60795-66271	100.34	6.13429	0.717338	8.55147	1.21533e-17	3.0122e-16
Niben101Scf05437_417076-420878	739.609	3.97159	0.464734	8.54595	1.27485e-17	3.15302e-16
Niben101Scf08357_131070-133735	1831.9	2.00222	0.234607	8.53435	1.40941e-17	3.47598e-16
Niben101Scf00821_1613841-1623837	8801.82	2.38045	0.278939	8.53391	1.41477e-17	3.48674e-16
Niben101Scf00442_1039982-1115824	4654.2	3.17376	0.37191	8.5337	1.41746e-17	3.4909e-16
Niben044Scf00016874Ctg009_15674-21895	837.738	5.75818	0.674875	8.53221	1.43573e-17	3.53341e-16
Niben101Scf00777_28066-31196	12144.6	2.09993	0.246213	8.52892	1.47723e-17	3.63043e-16
Niben101Scf12582_173419-177930	2297.43	1.63051	0.191203	8.52765	1.49347e-17	3.66777e-16
Niben101Scf11604_133355-138885	621.782	2.71819	0.318953	8.52222	1.56525e-17	3.83866e-16
Niben101Scf00159_352541-366071	828.372	1.62588	0.190805	8.52115	1.57974e-17	3.87148e-16
Niben101Scf01563_367051-385170	1263.54	2.18089	0.255981	8.51974	1.59916e-17	3.91358e-16
Niben101Scf09502_201063-212534	1765.23	1.26832	0.148987	8.51297	1.69529e-17	4.13724e-16
Niben044Scf00006901Ctg001_6776-10053	14513.1	1.94097	0.228036	8.51165	1.71469e-17	4.18166e-16
Nbv0.5scaffold1496_299405-314410	1918.99	1.42439	0.167452	8.50624	1.79663e-17	4.37844e-16
Niben101Scf06976_36954-45285	1092.91	1.66106	0.195378	8.50177	1.86721e-17	4.54728e-16
Nbv0.5scaffold6030_113589-119914	7896.14	1.77135	0.208378	8.50066	1.88511e-17	4.58766e-16
Nbv0.5scaffold51_20250-24784	67.2713	3.54226	0.417353	8.48743	2.11251e-17	5.13035e-16
Nbv0.5scaffold1743_266980-271492	892.188	1.56055	0.183955	8.48332	2.18855e-17	5.31134e-16
Niben101Scf15260_73763-76346	913.158	2.06712	0.243682	8.48286	2.19718e-17	5.32858e-16
Niben044Scf00018967Ctg009_2653-7233	12534.6	2.48127	0.292512	8.48261	2.20202e-17	5.33662e-16
Niben101Scf04060_302180-307319	12389.2	2.22506	0.262393	8.47987	2.25437e-17	5.45215e-16
Nbv0.5scaffold467_352977-358729	73.9486	4.94987	0.58394	8.47666	2.31746e-17	5.60086e-16
Niben101Scf04933_43722-74842	2461.9	1.57179	0.185647	8.46655	2.52762e-17	6.10032e-16
Niben101Scf02849_715636-723808	277.864	3.7185	0.439418	8.46234	2.62063e-17	6.32044e-16
Niben101Scf06277_459-5162	12775.5	4.29546	0.508341	8.44997	2.91367e-17	7.02234e-16
Niben101Scf08167_116697-119098	3674.7	3.0162	0.357597	8.43464	3.3221e-17	7.99569e-16
Nbv0.5scaffold3130_14417-35885	99.1425	3.34458	0.396777	8.42937	3.47542e-17	8.35895e-16
Niben101Scf04406_655909-659234	267.882	2.95593	0.350912	8.42358	3.65166e-17	8.77678e-16
Niben101Ctg15635_1-2044	489.258	4.91497	0.583809	8.4188	3.80369e-17	9.12336e-16
Niben101Scf02564_445563-449232	958.814	1.97481	0.234696	8.41435	3.95088e-17	9.46992e-16
Niben044Scf00054545Ctg003_1-7709	4414.77	1.43832	0.170959	8.41326	3.9878e-17	9.55186e-16
Niben101Scf12983_281735-287048	5693.53	1.3955	0.165918	8.41076	4.07367e-17	9.75086e-16
Niben044Scf00020283Ctg005_435-6234	75.9608	5.27529	0.627264	8.40999	4.1003e-17	9.80789e-16
Niben101Scf06424_57413-60036	14152.4	5.09994	0.60654	8.40825	4.16159e-17	9.94769e-16
Niben044Scf00030233Ctg003_27945-33982	2331.79	1.53574	0.18267	8.40719	4.19956e-17	1.00316e-15
Nbv0.5scaffold719_101511-107095	2759.25	1.73815	0.206788	8.40544	4.26264e-17	1.01753e-15
Niben101Scf10328_48815-57609	1033.89	3.50538	0.417206	8.40204	4.38781e-17	1.04598e-15
Nbv0.3scaffold8886_14231-20695	80.4718	5.87983	0.700026	8.39944	4.48595e-17	1.06865e-15
Niben101Scf04410_406082-409192	2041.14	3.14931	0.37549	8.38721	4.97801e-17	1.18184e-15
Niben101Scf05340_165021-168130	1417.71	1.75389	0.20919	8.38419	5.10762e-17	1.21179e-15
Niben101Scf07623_249980-257129	40828.7	3.01713	0.359902	8.3832	5.15075e-17	1.22036e-15
Niben101Scf07288_919811-924250	163.503	2.21363	0.264091	8.38207	5.20038e-17	1.23129e-15
Nbv0.3scaffold13337_14150-16099	534.955	3.81613	0.45556	8.37679	5.43913e-17	1.2852e-15
Niben101Scf00189_332748-335164	1329.24	2.74316	0.327485	8.37645	5.455e-17	1.28808e-15
Niben101Scf06653_94442-111043	808.053	2.05326	0.245221	8.37309	5.6129e-17	1.32447e-15
Niben101Scf03923_1039086-1064808	10943.1	2.12673	0.254136	8.36849	5.83601e-17	1.37526e-15
Niben101Scf07616_9648-24608	2680.68	2.4895	0.297566	8.36623	5.94903e-17	1.40095e-15
Niben101Scf03670_328021-340982	15701.2	1.50271	0.179627	8.36568	5.97683e-17	1.40655e-15
Nbv0.3scaffold62813_3392-9206	398.756	5.36648	0.641533	8.3651	6.00661e-17	1.4126e-15
Niben101Scf02430_327236-330219	783.394	2.87583	0.3438	8.36483	6.02034e-17	1.41488e-15
Niben101Scf02077_1286993-1289442	124.862	7.14578	0.854412	8.36339	6.09421e-17	1.43128e-15
Niben101Scf01463_876041-882705	10620.1	1.4835	0.177411	8.36193	6.17021e-17	1.44815e-15
Niben101Scf03446_464581-467258	70285.6	4.551	0.544262	8.36179	6.17752e-17	1.4489e-15
Niben101Scf01719_901517-911568	151320	1.96672	0.235353	8.35648	6.46185e-17	1.51355e-15
Niben101Scf04800_300484-303419	1163.73	3.50308	0.419649	8.34763	6.96468e-17	1.62806e-15
Niben044Scf00047965Ctg002_2002-8295	1033.23	1.43217	0.171674	8.34236	7.28245e-17	1.70007e-15
Niben044Scf00015114Ctg004_1-3129	199.43	3.03361	0.363672	8.34159	7.33001e-17	1.71003e-15
Niben101Scf02945_91517-96817	465.468	2.32978	0.279316	8.34103	7.36483e-17	1.717e-15
Niben101Scf07327_96439-100289	147.149	3.68338	0.44179	8.33741	7.59327e-17	1.76673e-15
Niben101Scf06996_176720-182708	1257.95	1.24523	0.149356	8.33733	7.59839e-17	1.76674e-15
Niben101Scf37888_122194-129171	6864.52	1.51265	0.181478	8.33516	7.73936e-17	1.79593e-15
Nbv0.5scaffold6310_15374-19372	65.5012	5.49657	0.660021	8.32787	8.23079e-17	1.90316e-15
Niben101Scf00986_96078-102093	9168.24	1.63692	0.19656	8.32782	8.23411e-17	1.90316e-15
Niben101Scf01297_136585-191522	536.582	2.40679	0.289297	8.31942	8.83917e-17	2.04165e-15
Nbv0.5scaffold5563_131648-137458	525.387	5.06758	0.609251	8.31772	8.96744e-17	2.06992e-15
Niben101Scf05329_164619-168504	670.292	2.08398	0.250559	8.31731	8.99847e-17	2.07571e-15
Niben101Scf05442_278062-286090	10560.1	2.38361	0.286613	8.31647	9.06197e-17	2.08898e-15
Niben101Scf10202_16751-21863	338.211	1.73904	0.209242	8.31116	9.47712e-17	2.18036e-15
Niben101Scf01802_78941-84623	1677.33	2.3285	0.280186	8.31056	9.52548e-17	2.19005e-15
Niben101Scf05822_34412-37758	6527.8	3.32649	0.400279	8.31042	9.53632e-17	2.1911e-15
Niben101Scf10498_165264-171654	1071.19	2.08261	0.250672	8.30813	9.72208e-17	2.23231e-15
Niben101Scf04170_268079-279190	4969.06	1.75747	0.211731	8.30047	1.037e-16	2.3764e-15
Niben101Scf02255_71593-78366	2317.94	1.75925	0.212039	8.2968	1.06957e-16	2.44943e-15
Niben101Scf00472_354399-364287	4645.68	2.13754	0.257666	8.29579	1.07869e-16	2.46869e-15
Niben101Scf02636_423192-437271	1086.96	2.35373	0.283729	8.29568	1.07968e-16	2.46934e-15
Niben044Scf00021436Ctg000_1-752	56.5069	4.27467	0.515355	8.29462	1.08936e-16	2.48986e-15
Niben101Scf06902_183575-190010	2127.41	2.11045	0.25459	8.28959	1.13642e-16	2.59403e-15
Nbv0.5scaffold1575_28927-31808	138.866	3.17405	0.382909	8.2893	1.13915e-16	2.59855e-15
Niben101Scf02253_319432-326090	4391.66	1.46503	0.176811	8.28584	1.17275e-16	2.67346e-15
Niben101Scf17380_3130-11353	464.882	2.42347	0.292513	8.28501	1.18104e-16	2.6906e-15
Niben101Scf03949_58397-73262	1898.33	1.36656	0.16497	8.28368	1.19428e-16	2.71721e-15
Niben044Scf00004157Ctg001_1002-3628	77.7203	5.29062	0.639204	8.27688	1.26443e-16	2.87308e-15
Nbv0.5scaffold3764_95563-107078	893.639	2.4833	0.300099	8.27493	1.28536e-16	2.91874e-15
Nbv0.3scaffold8847_41630-44994	2818.77	1.27215	0.153745	8.27445	1.29053e-16	2.92858e-15
Niben101Scf01463_327225-332219	85.2107	4.205	0.509005	8.26121	1.44202e-16	3.26599e-15
Niben101Scf00215_880470-882853	103.307	7.82317	0.947108	8.26005	1.45607e-16	3.29569e-15
Niben101Scf01237_757912-762591	1084.31	3.29304	0.398727	8.25889	1.47029e-16	3.32355e-15
Niben101Scf00457_199927-252207	2851.09	1.43949	0.174331	8.2572	1.49135e-16	3.36464e-15
Niben101Scf01319_464296-473632	3944.63	1.80324	0.218384	8.2572	1.49131e-16	3.36464e-15
Niben101Scf10757_45724-58441	6772.45	2.23332	0.270608	8.25297	1.54507e-16	3.48358e-15
Niben101Scf02182_105563-109655	6015	8.06469	0.977311	8.25192	1.55871e-16	3.51207e-15
Niben101Scf02387_392621-395451	184.277	2.59695	0.31479	8.24978	1.5869e-16	3.57328e-15
Niben101Scf02182_1636537-1645937	25235.3	1.76253	0.213731	8.2465	1.63099e-16	3.6702e-15
Niben101Scf02027_274732-277396	425.893	2.31287	0.280648	8.24118	1.70517e-16	3.82727e-15
Niben101Scf09590_219517-223866	5705.35	3.17305	0.385167	8.23811	1.74951e-16	3.92427e-15
Niben101Scf05301_427821-447043	1572.64	2.23916	0.271814	8.23782	1.75378e-16	3.9288e-15
Nbv0.5scaffold3024_181603-186700	96.15	6.63072	0.804969	8.23723	1.76238e-16	3.94555e-15
Nbv0.5scaffold702_273408-278588	558.95	2.98794	0.362906	8.23335	1.82048e-16	4.0704e-15
Niben101Scf04123_218761-226858	2606.46	1.55008	0.18842	8.22672	1.92415e-16	4.2967e-15
Niben101Scf04773_10086-14463	62.9619	7.57324	0.921966	8.21422	2.13539e-16	4.75928e-15
Niben101Scf00271_777525-780674	15885.6	2.62591	0.319782	8.21155	2.18347e-16	4.86334e-15
Niben044Scf00050473Ctg002_27495-34724	1127.83	1.44065	0.175529	8.20749	2.25865e-16	5.02758e-15
Nbv0.3scaffold27446_7659-11735	193.234	3.15054	0.383919	8.20628	2.28153e-16	5.07528e-15
Niben101Scf00861_809290-816049	6471.74	2.52988	0.308346	8.20467	2.31228e-16	5.13387e-15
Niben101Scf08918_72260-89034	3593.95	2.31878	0.282711	8.20193	2.36551e-16	5.24206e-15
Niben101Scf00058_1032563-1037883	3135.64	1.13846	0.138806	8.20179	2.36842e-16	5.2452e-15
Niben101Scf01818_811449-817366	322.579	2.94709	0.35941	8.19981	2.40773e-16	5.32888e-15
Niben101Scf00337_176017-209936	113.825	4.12887	0.503603	8.19866	2.43076e-16	5.37304e-15
Niben101Scf07790_165631-171841	1420.39	1.63804	0.199877	8.19525	2.50071e-16	5.52416e-15
Niben101Scf01773_610484-616870	1653.95	2.60049	0.317376	8.19373	2.53261e-16	5.58405e-15
Nbv0.3scaffold65716_4784-8432	450.962	1.53712	0.187618	8.19282	2.55181e-16	5.62283e-15
Nbv0.5scaffold5399_98240-108376	2408.5	1.68334	0.20576	8.1811	2.81275e-16	6.18221e-15
Nbv0.3scaffold46930_3658-9342	2061.68	4.44783	0.543705	8.18059	2.82446e-16	6.20405e-15
Niben101Scf02468_1088781-1094078	2169.3	1.28762	0.157498	8.17545	2.94766e-16	6.46247e-15
Niben101Scf02569_120802-124136	1305.93	1.67626	0.205131	8.17163	3.04252e-16	6.65791e-15
Niben101Scf02429_712128-758260	2565.28	1.10537	0.135306	8.1694	3.09923e-16	6.77777e-15
Niben101Scf04083_200594-208677	2543.26	1.4493	0.177531	8.16363	3.25093e-16	7.10063e-15
Niben101Scf02085_2636318-2643099	10878.4	1.31278	0.160872	8.16039	3.33946e-16	7.28946e-15
Niben101Scf01203_9783-13960	69.678	6.09082	0.746629	8.15776	3.41287e-16	7.44041e-15
Nbv0.3scaffold47100_1-16293	2848.36	2.14364	0.262793	8.15712	3.43118e-16	7.47565e-15
Niben044Scf00007762Ctg031_2916-5432	67.5587	7.583	0.929644	8.15689	3.43753e-16	7.48482e-15
Niben101Scf12540_41057-52726	984.53	1.60251	0.196576	8.15212	3.57604e-16	7.78156e-15
Niben101Scf07436_113555-116563	160.543	3.81095	0.467534	8.15117	3.60413e-16	7.8378e-15
Niben101Scf11361_219095-221712	87.4657	7.69947	0.944611	8.15094	3.61094e-16	7.84774e-15
Niben101Scf00646_702091-705507	6309.55	1.79008	0.219725	8.14693	3.7328e-16	8.10752e-15
Niben101Scf01612_235050-252101	1702.42	2.02293	0.248372	8.14475	3.8007e-16	8.24475e-15
Niben101Scf04663_116249-125632	253.491	3.98486	0.489321	8.14366	3.83514e-16	8.31432e-15
Niben044Scf00024250Ctg012_499-4757	251.366	3.33001	0.408974	8.14236	3.87638e-16	8.3985e-15
Niben101Scf03969_191782-194344	61.2742	5.95707	0.731778	8.14054	3.93523e-16	8.52073e-15
Niben101Scf37900_27686-34563	2144.55	1.19329	0.146654	8.13678	4.05929e-16	8.78389e-15
Niben101Scf00552_155333-161007	94.2008	5.49304	0.675832	8.12782	4.37069e-16	9.45188e-15
Niben101Scf03687_7137-19448	1443.47	1.50431	0.185094	8.12725	4.3914e-16	9.49081e-15
Niben101Scf03962_299011-305047	8560.35	1.55136	0.190949	8.12451	4.49176e-16	9.7017e-15
Nbv0.3scaffold34710_1613-6096	289.339	3.0137	0.371271	8.11725	4.76882e-16	1.02874e-14
Niben101Scf05063_4258-9887	2411.17	1.88088	0.231744	8.11619	4.81029e-16	1.03705e-14
Nbv0.3scaffold66371_1403-9008	1174.21	3.78003	0.46599	8.11182	4.98667e-16	1.07319e-14
Niben101Scf00465_178252-185819	24045.9	1.506	0.185729	8.10862	5.1199e-16	1.1004e-14
Niben101Scf06588_208546-222972	4396.94	1.22623	0.151278	8.1058	5.23998e-16	1.12552e-14
Niben101Scf10031_892640-906560	3740.79	1.20802	0.149054	8.10457	5.2932e-16	1.13625e-14
Niben101Scf03998_34621-43376	14228.1	1.79551	0.221584	8.10307	5.35906e-16	1.14968e-14
Nbv0.5scaffold1756_354903-378459	3917.97	1.76674	0.218058	8.10216	5.39917e-16	1.15687e-14
Niben101Scf01681_1078030-1084616	759.267	3.6612	0.452186	8.09666	5.6488e-16	1.20887e-14
Niben101Scf04448_160124-168339	3554.87	1.33718	0.165198	8.09441	5.75448e-16	1.23026e-14
Niben101Scf02752_1021845-1028123	1570.71	1.73518	0.21437	8.0943	5.75931e-16	1.23026e-14
Nbv0.5scaffold610_176101-198633	1703.79	1.67599	0.207072	8.09375	5.78573e-16	1.23515e-14
Nbv0.3scaffold51842_2020-11366	4345.52	1.4555	0.179869	8.09199	5.86997e-16	1.25237e-14
Niben101Scf05929_756171-760295	848.66	1.98787	0.245697	8.09074	5.9304e-16	1.26449e-14
Niben101Scf15260_75143-83451	2745.64	2.09248	0.258716	8.08794	6.06803e-16	1.29304e-14
Niben101Scf02891_162796-184744	1046.1	2.50598	0.309845	8.08785	6.07295e-16	1.2933e-14
Nbv0.5scaffold901_6149-25281	934.691	2.67933	0.331385	8.08525	6.20352e-16	1.3187e-14
Niben101Scf03766_718009-722803	222.837	2.79173	0.345449	8.08147	6.39924e-16	1.35948e-14
Niben101Scf03309_450307-453741	146.194	3.03598	0.375773	8.0793	6.51418e-16	1.38306e-14
Niben101Scf02048_107716-112716	1624.11	2.01433	0.249425	8.07588	6.69906e-16	1.42145e-14
Niben044Scf00020657Ctg014_3295-10434	4905.04	1.74995	0.216885	8.06854	7.11418e-16	1.5077e-14
Niben101Scf08274_203154-210575	819.831	2.44361	0.303009	8.06448	7.35457e-16	1.5577e-14
Niben044Scf00019202Ctg009_17616-20554	702.277	2.49495	0.309968	8.04904	8.34471e-16	1.76207e-14
Niben101Scf01082_445705-448367	45.3167	4.41844	0.549038	8.04761	8.44255e-16	1.78058e-14
Niben044Scf00010297Ctg006_566-5040	402.664	1.88211	0.233877	8.04745	8.45371e-16	1.78186e-14
Niben101Scf03600_495598-503911	15338.1	1.31052	0.162889	8.0455	8.58918e-16	1.80932e-14
Niben101Scf05035_93574-100957	419.153	3.33414	0.414414	8.04542	8.59484e-16	1.80942e-14
Niben101Scf09136_1814-6910	57536.2	2.43246	0.302357	8.04499	8.62505e-16	1.81469e-14
Niben101Scf08151_129372-139348	3877.84	1.66297	0.206979	8.0345	9.39648e-16	1.97106e-14
Niben101Scf11653_91822-96599	1662.88	2.02739	0.252352	8.03399	9.43504e-16	1.97796e-14
Niben101Scf02298_364276-369468	230.1	3.5771	0.445454	8.03023	9.72895e-16	2.03713e-14
Niben101Scf11103_115270-135993	57.9319	5.88475	0.733039	8.02788	9.91704e-16	2.07527e-14
Nbv0.3scaffold63180_6945-10050	75.2548	3.09339	0.385578	8.02273	1.0342e-15	2.16033e-14
Niben044Scf00024535Ctg003_4195-8820	389.114	2.79675	0.348639	8.02191	1.04113e-15	2.17351e-14
Nbv0.3scaffold12589_40326-43826	1380.32	3.53419	0.440891	8.01601	1.09232e-15	2.27767e-14
Niben101Scf00063_813774-818146	8799.17	1.5817	0.197452	8.01056	1.14185e-15	2.37807e-14
Nbv0.3scaffold69801_4305-9413	992.979	1.48722	0.185699	8.00874	1.15885e-15	2.41206e-14
Niben101Scf06151_222049-230895	2245.08	2.14532	0.267962	8.00605	1.18449e-15	2.46394e-14
Niben044Scf00005140Ctg007_19879-24927	8728.06	1.56613	0.195646	8.00493	1.19538e-15	2.48512e-14
Niben044Scf00001743Ctg014_7569-14157	5358.5	1.30472	0.163104	7.99935	1.25083e-15	2.59576e-14
Niben101Scf01233_136074-142004	12500.1	2.41214	0.301585	7.99822	1.2623e-15	2.61801e-14
Nbv0.5scaffold1694_93316-101590	202.725	2.94753	0.368635	7.9958	1.28739e-15	2.66847e-14
Niben101Scf04610_130651-133634	74.4721	3.19177	0.399259	7.99423	1.30384e-15	2.69937e-14
Niben101Scf06154_246565-251669	1095.96	1.71761	0.214935	7.99129	1.33531e-15	2.76125e-14
Niben101Scf01147_365970-382956	4444.88	3.25757	0.407778	7.98857	1.36508e-15	2.82114e-14
Niben101Scf00273_264217-267302	1383.51	2.82805	0.354028	7.98822	1.36906e-15	2.8277e-14
Nbv0.5scaffold3349_295269-362836	1706.05	1.27865	0.160103	7.98642	1.38914e-15	2.86746e-14
Niben101Scf02869_459463-471496	1593.77	1.34598	0.168541	7.98605	1.39329e-15	2.87433e-14
Niben044Scf00022632Ctg001_1-4235	1138.07	2.55527	0.32015	7.98148	1.44587e-15	2.98105e-14
Niben101Scf07223_412290-415591	4476.34	1.35332	0.169701	7.97476	1.52682e-15	3.14423e-14
Niben101Scf05056_84755-87845	130.664	2.73946	0.343523	7.97458	1.52897e-15	3.14681e-14
Niben101Scf03737_461140-463859	72.5416	4.42438	0.555161	7.96954	1.59266e-15	3.27403e-14
Niben101Scf05368_667471-672117	7465.6	1.94234	0.243728	7.96931	1.59561e-15	3.27818e-14
Nbv0.3scaffold49710_1670-14794	4396.83	1.72502	0.216561	7.96553	1.6452e-15	3.37608e-14
Niben101Scf08926_739429-742550	2362.75	2.33237	0.292881	7.96354	1.67191e-15	3.42724e-14
Niben101Scf02475_217338-223120	747.429	1.30538	0.16394	7.96255	1.6853e-15	3.45229e-14
Nbv0.3scaffold28887_94-5547	11365.3	1.17973	0.14864	7.93679	2.07488e-15	4.2404e-14
Niben101Scf02272_26738-32376	423.4	2.00737	0.25297	7.93521	2.10133e-15	4.29194e-14
Niben044Scf00039500Ctg001_1119-4558	1245.46	2.10489	0.265366	7.932	2.15641e-15	4.40187e-14
Nbv0.3scaffold30064_11586-14779	1291.31	1.22869	0.154943	7.92991	2.19306e-15	4.47146e-14
Niben101Scf09817_177575-184818	1239.3	4.66638	0.588516	7.92907	2.208e-15	4.49931e-14
Niben101Scf04205_351539-356961	203.664	2.49231	0.314387	7.92752	2.23567e-15	4.55303e-14
Niben101Scf20669_20291-50550	4761.79	1.40683	0.177479	7.92676	2.24941e-15	4.57835e-14
Niben101Scf07019_308682-314198	708.211	2.51153	0.316852	7.92651	2.25384e-15	4.58469e-14
Niben101Scf06091_740612-744739	1128.31	3.08218	0.38886	7.92619	2.2597e-15	4.59394e-14
Niben101Scf02479_170132-179972	1147.7	1.38391	0.174651	7.92385	2.30265e-15	4.67309e-14
Niben101Scf08134_168580-175837	32778.3	2.88555	0.364217	7.92262	2.32561e-15	4.71695e-14
Niben101Scf16022_233313-240704	1022.5	2.19904	0.277626	7.92086	2.35867e-15	4.78123e-14
Niben101Scf09260_4217-19272	270.94	4.74163	0.598632	7.92077	2.36045e-15	4.78206e-14
Niben101Scf01109_319525-321824	190.253	3.52431	0.445153	7.91707	2.43175e-15	4.92365e-14
Niben101Scf11341_1011-7309	925.2	2.02973	0.256382	7.91681	2.43682e-15	4.93107e-14
Niben101Scf00448_491295-494329	55.3931	4.99726	0.631379	7.91483	2.47589e-15	5.00433e-14
Niben101Scf01934_243182-247234	49539.1	2.18392	0.27605	7.91134	2.5463e-15	5.14368e-14
Niben101Scf06369_288001-292547	5695.56	1.98074	0.250411	7.90997	2.57452e-15	5.19768e-14
Niben101Scf01842_649694-657109	3568.18	1.44571	0.182813	7.90818	2.61173e-15	5.26974e-14
Niben101Scf07113_73986-79907	1744.3	1.47069	0.186001	7.9069	2.63877e-15	5.32124e-14
Niben101Scf07402_218197-224375	171.291	6.81137	0.861865	7.90307	2.72124e-15	5.47491e-14
Niben101Scf11208_75867-78961	2387.98	2.07666	0.262816	7.90156	2.75433e-15	5.53829e-14
Nbv0.3scaffold50638_5592-9328	2069.22	2.05504	0.260136	7.89987	2.79197e-15	5.61074e-14
Niben101Scf00286_433436-445059	6928.73	1.29333	0.163783	7.89665	2.86508e-15	5.75105e-14
Niben101Scf08762_2956-5453	2141.9	3.05372	0.386878	7.89324	2.94447e-15	5.90025e-14
Niben101Scf02778_433591-443270	3019.67	1.5732	0.199335	7.89225	2.96794e-15	5.94047e-14
Niben101Scf02422_255920-260203	10035.3	1.61305	0.204386	7.89216	2.97004e-15	5.94128e-14
Niben044Scf00010044Ctg007_6707-10368	559.761	1.80419	0.228621	7.89164	2.98252e-15	5.96282e-14
Nbv0.5scaffold1477_296315-302615	1283.32	1.45808	0.184772	7.89122	2.99252e-15	5.97939e-14
Niben101Scf24096_76292-84952	9131.43	1.68796	0.213919	7.89064	3.00631e-15	6.00352e-14
Niben101Scf00234_157511-167649	3687.31	1.31509	0.166729	7.88759	3.08088e-15	6.14891e-14
Niben101Scf00712_190713-195062	1703.48	3.13916	0.398145	7.88446	3.15888e-15	6.2974e-14
Nbv0.5scaffold294_419108-432725	2833.32	2.23492	0.283503	7.88322	3.19053e-15	6.35687e-14
Niben101Scf08080_261122-265584	47.4825	3.80785	0.483128	7.88166	3.23061e-15	6.42939e-14
Niben101Scf06441_88439-92525	982.616	2.18967	0.27785	7.88074	3.2544e-15	6.47304e-14
Niben101Scf08130_55610-58368	15394.3	2.28208	0.28965	7.87875	3.30664e-15	6.56948e-14
Nbv0.3scaffold55424_1167-7938	1794.57	1.40519	0.178356	7.87859	3.311e-15	6.5744e-14
Niben101Scf01721_806508-813977	3235.61	1.81158	0.23013	7.87199	3.49033e-15	6.91869e-14
Niben101Scf06078_238635-244336	5827.44	1.63056	0.207312	7.86525	3.68362e-15	7.28944e-14
Niben101Scf05713_30234-47400	1806.29	1.4035	0.17883	7.84828	4.21787e-15	8.29499e-14
Niben101Scf01314_265848-268891	4558.87	1.36689	0.174224	7.8456	4.309e-15	8.46467e-14
Nbv0.3scaffold77792_3290-5823	2118	2.69228	0.343178	7.84514	4.32481e-15	8.49097e-14
Niben101Scf00503_758765-764661	6160.45	1.26595	0.161376	7.84473	4.33896e-15	8.51397e-14
Nbv0.5scaffold1150_445879-455551	15156.4	1.02014	0.130069	7.84301	4.39881e-15	8.62172e-14
Nbv0.3scaffold69294_1110-9474	1938.69	1.62931	0.207743	7.84291	4.40214e-15	8.62341e-14
Niben101Scf06716_91794-103918	12686.1	3.09486	0.394617	7.84268	4.41029e-15	8.63453e-14
Niben101Scf12321_12297-14695	618.495	7.4091	0.94473	7.84256	4.41466e-15	8.63824e-14
Niben101Scf08470_626504-628899	77.1605	3.27165	0.417223	7.84149	4.45231e-15	8.70218e-14
Nbv0.3scaffold41912_11810-16865	6785.78	2.38276	0.304169	7.83367	4.73839e-15	9.2355e-14
Nbv0.5scaffold2371_305952-310561	335.042	4.52231	0.578176	7.82169	5.21201e-15	1.0136e-13
Niben044Scf00031086Ctg000_678-6393	3344.27	2.49956	0.319652	7.81963	5.29797e-15	1.02975e-13
Nbv0.3scaffold10256_28659-37953	1613.09	3.57998	0.457864	7.81888	5.32962e-15	1.03532e-13
Niben101Scf03949_50308-53886	5562.87	4.19583	0.536751	7.81708	5.40636e-15	1.04964e-13
Niben101Scf01145_206140-208262	425.735	1.93423	0.247463	7.81624	5.44233e-15	1.05546e-13
Niben101Scf06939_300043-303134	752.558	3.35498	0.429583	7.80985	5.72572e-15	1.1098e-13
Niben101Scf03015_747331-754011	100.06	3.35036	0.429256	7.80503	5.94865e-15	1.15046e-13
Niben044Scf00025074Ctg001_5531-9100	1388.72	1.36627	0.175079	7.80378	6.00815e-15	1.16132e-13
Niben101Scf02354_1169900-1181187	235.9	2.41113	0.309092	7.80068	6.15749e-15	1.18953e-13
Niben101Scf00294_23077-25559	196.449	3.39653	0.435496	7.79922	6.22895e-15	1.20267e-13
Niben101Scf04787_375431-379160	1757.03	2.99636	0.384562	7.79162	6.61541e-15	1.27447e-13
Nbv0.5scaffold320_916490-924169	580.414	2.81507	0.361583	7.7854	6.9491e-15	1.33802e-13
Niben044Scf00000260Ctg001_1-4579	745.229	1.77296	0.227748	7.78473	6.98615e-15	1.34441e-13
Niben101Scf02008_55768-66424	1474.81	1.15865	0.148872	7.78283	7.09211e-15	1.36405e-13
Nbv0.5scaffold1804_176579-181767	4525	3.42469	0.440157	7.7806	7.21829e-15	1.38603e-13
Niben101Scf09452_121601-141551	2441.19	1.27387	0.163771	7.77833	7.34888e-15	1.40801e-13
Niben101Scf04117_1110728-1118792	116.697	3.52208	0.453045	7.77424	7.59024e-15	1.45266e-13
Niben101Scf18014_21844-33312	1764.96	1.05683	0.13614	7.76283	8.30551e-15	1.58868e-13
Niben044Scf00009260Ctg001_15290-33739	3934.12	2.4507	0.315712	7.76245	8.33034e-15	1.59256e-13
Niben101Scf05824_1576462-1583939	131.777	3.52856	0.454848	7.75767	8.65026e-15	1.65282e-13
Niben101Scf01959_378641-381155	159.996	2.68305	0.345931	7.75604	8.76247e-15	1.67335e-13
Niben101Scf07241_61652-64707	16646.4	1.09174	0.140832	7.75208	9.04029e-15	1.72451e-13
Niben101Scf00669_84515-94006	4765.55	2.31493	0.298704	7.74991	9.19547e-15	1.75316e-13
Niben101Scf02664_87652-91272	99.2279	2.75858	0.356195	7.74457	9.5903e-15	1.82545e-13
Niben101Scf00603_414245-419736	2815.34	1.16849	0.150946	7.74115	9.8521e-15	1.87426e-13
Niben101Scf10676_71231-80989	620.384	1.71958	0.222169	7.73998	9.94288e-15	1.88947e-13
Niben101Scf06026_184023-190567	7718.16	2.62378	0.339042	7.73878	1.00373e-14	1.90638e-13
Nbv0.3scaffold92708_1660-4805	8762.55	2.28412	0.295293	7.73509	1.03332e-14	1.96152e-13
Niben101Scf10735_64330-67415	9590.35	2.46919	0.319232	7.73477	1.03591e-14	1.96536e-13
Niben044Scf00056166Ctg000_4915-18467	1327.36	1.33299	0.172541	7.72566	1.11272e-14	2.10651e-13
Niben101Scf06789_321071-327920	1182.6	1.90342	0.2464	7.7249	1.11938e-14	2.11797e-13
Niben101Scf02971_368475-376481	261.801	2.97334	0.38493	7.72438	1.12401e-14	2.12444e-13
Niben101Scf08871_7611-21151	3128.55	1.38059	0.17885	7.71926	1.17007e-14	2.20792e-13
Nbv0.3scaffold1419_9967-12656	368.2	2.79497	0.362283	7.71487	1.21105e-14	2.28153e-13
Niben044Scf00026238Ctg017_1-8567	1173.25	2.84928	0.369425	7.71272	1.23163e-14	2.31905e-13
Nbv0.3scaffold8234_36024-41459	520.724	3.00378	0.38979	7.70615	1.29673e-14	2.44033e-13
Niben101Scf02974_56060-66822	366.653	3.82127	0.496058	7.70328	1.3262e-14	2.4931e-13
Niben101Scf23978_37263-43327	2921.19	1.40697	0.182675	7.70206	1.33894e-14	2.5157e-13
Niben101Scf06883_6517-9794	210.209	4.37282	0.568278	7.69486	1.4165e-14	2.65713e-13
Nbv0.3scaffold28724_12848-22437	439.765	2.17483	0.282679	7.69363	1.43014e-14	2.68128e-13
Niben101Scf08415_41803-48219	4291.56	2.06377	0.268285	7.69246	1.4433e-14	2.70306e-13
Nbv0.5scaffold5236_27507-36517	5429.43	2.94511	0.382889	7.69182	1.45062e-14	2.71531e-13
Niben101Scf11251_45109-47843	313.355	1.7009	0.221182	7.69002	1.47111e-14	2.75219e-13
Niben044Scf00011976Ctg002_416-6754	901.651	1.85998	0.241918	7.68846	1.48915e-14	2.78445e-13
Niben101Scf06342_293686-298885	2883.89	3.81133	0.495858	7.68633	1.51416e-14	2.82969e-13
Niben101Scf01623_123627-136871	1347.92	2.63877	0.34342	7.6838	1.54436e-14	2.88458e-13
Nbv0.3scaffold55134_6103-8132	518.903	1.50457	0.195822	7.68337	1.54959e-14	2.89282e-13
Niben044Scf00048796Ctg001_1550-5414	698.779	2.45314	0.319293	7.68302	1.55376e-14	2.89905e-13
Niben101Scf01328_112754-120048	4558.51	1.67989	0.218687	7.68168	1.57016e-14	2.92809e-13
Niben101Scf11261_220633-278852	101.635	2.45591	0.319757	7.68054	1.58424e-14	2.95277e-13
Niben101Scf14881_297899-314569	1206.99	1.45085	0.189049	7.67448	1.66094e-14	3.08586e-13
Niben101Scf07757_19933-25157	2236.45	1.96036	0.255497	7.67273	1.68372e-14	3.12652e-13
Niben101Scf02316_150724-156465	12628.9	2.27744	0.296891	7.67095	1.7073e-14	3.16693e-13
Niben101Scf06556_53158-58924	1976.18	2.21958	0.289348	7.67096	1.70707e-14	3.16693e-13
Niben101Scf02290_231020-244553	10109.7	2.25531	0.294024	7.67049	1.71335e-14	3.17648e-13
Nbv0.3scaffold62238_329-8807	1587.64	1.2998	0.169504	7.66825	1.74358e-14	3.2308e-13
Niben101Scf00582_220468-225847	3811.29	2.67544	0.348935	7.66745	1.75448e-14	3.24927e-13
Niben101Scf04509_290448-292879	655.534	7.99915	1.04337	7.66667	1.76521e-14	3.26742e-13
Niben101Scf05767_96344-99123	497.875	4.19721	0.547498	7.66617	1.77207e-14	3.27837e-13
Niben101Scf01847_492153-496531	4801.93	1.46815	0.191668	7.65983	1.86185e-14	3.43539e-13
Niben101Scf04053_251966-254283	59.8861	3.02258	0.395353	7.64528	2.08494e-14	3.83687e-13
Nbv0.3scaffold15020_1-8881	2916.72	2.69711	0.352808	7.64468	2.09466e-14	3.85071e-13
Nbv0.5scaffold590_63445-68579	701.299	1.18532	0.155317	7.63162	2.31824e-14	4.25279e-13
Niben101Scf08814_47275-48840	816.293	2.36593	0.310034	7.63117	2.32631e-14	4.26312e-13
Niben101Scf05173_579666-582283	57.583	7.27687	0.953587	7.63105	2.32856e-14	4.26501e-13
Niben101Scf07549_244656-251433	348.305	4.02546	0.527629	7.62935	2.35939e-14	4.3192e-13
Niben101Scf01765_428898-431428	78.2927	3.28507	0.430671	7.62781	2.38773e-14	4.36652e-13
Nbv0.5scaffold8289_36729-40335	151.981	2.72266	0.357275	7.62064	2.52426e-14	4.60413e-13
Niben101Scf08141_128157-131344	44.3714	4.00531	0.525693	7.61911	2.55432e-14	4.65654e-13
Niben101Scf04313_110371-115747	5467.25	1.44916	0.190205	7.61893	2.55796e-14	4.66074e-13
Niben101Scf01596_835985-841775	1565.02	3.18687	0.418857	7.60849	2.77318e-14	5.04236e-13
Niben101Scf03171_98284-100636	10765.2	2.57155	0.338009	7.60792	2.78546e-14	5.06207e-13
Niben044Scf00007370Ctg008_2159-7711	131.526	5.22214	0.686522	7.60667	2.81244e-14	5.10844e-13
Niben044Scf00026857Ctg003_45272-51837	1025.15	1.88347	0.247622	7.60621	2.82249e-14	5.12403e-13
Niben101Scf05645_76454-79740	310.069	2.76392	0.363431	7.60508	2.84719e-14	5.16618e-13
Niben101Scf00367_368008-374044	1181.22	2.04802	0.269301	7.60497	2.84977e-14	5.16818e-13
Niben101Scf06424_86700-100156	162.446	5.43892	0.715411	7.60252	2.90422e-14	5.26148e-13
Niben101Scf02289_54114-62639	1455.86	2.94539	0.387579	7.59945	2.97395e-14	5.37943e-13
Niben101Scf03203_635133-643061	1235.06	2.77572	0.365574	7.59276	3.13155e-14	5.64988e-13
Nbv0.3scaffold50162_7036-14335	2199.17	1.70764	0.224985	7.59001	3.19878e-14	5.76522e-13
Niben101Scf01818_372619-376079	6155.9	1.6385	0.216096	7.58225	3.39601e-14	6.1081e-13
Nbv0.3scaffold51299_391-8435	621.775	1.23344	0.162703	7.58093	3.43084e-14	6.16757e-13
Niben044Scf00005299Ctg010_11283-17665	1242.74	1.11105	0.146686	7.57431	3.61046e-14	6.48046e-13
Nbv0.5scaffold3011_174745-181077	1680.07	2.76883	0.365575	7.5739	3.62176e-14	6.49409e-13
Niben044Scf00012181Ctg007_10139-13034	148.644	6.30426	0.832611	7.57167	3.68464e-14	6.59667e-13
Niben101Scf00245_493486-502642	3057.05	1.31082	0.173136	7.57103	3.70272e-14	6.62566e-13
Niben101Scf04406_575805-583293	3379.83	1.45356	0.192021	7.56977	3.73894e-14	6.68019e-13
Niben101Scf15836_51841-67152	2136.99	1.3756	0.18175	7.56864	3.77164e-14	6.73517e-13
Niben101Scf03794_129894-143607	2224.56	1.36052	0.179868	7.564	3.90871e-14	6.97638e-13
Niben044Scf00003949Ctg010_20107-25110	39.0345	7.07022	0.934732	7.56389	3.9118e-14	6.97834e-13
Niben101Scf07593_197507-204288	2002.07	1.50547	0.199275	7.55475	4.19676e-14	7.47142e-13
Niben101Scf01061_813837-832184	474.098	1.86407	0.246753	7.55441	4.2077e-14	7.48709e-13
Nbv0.3scaffold44915_1-6340	3007.82	1.48185	0.19617	7.55387	4.22517e-14	7.51435e-13
Nbv0.3scaffold64216_2242-5412	39.8766	4.22959	0.56027	7.5492	4.37933e-14	7.78061e-13
Nbv0.5scaffold5762_12099-30976	914.066	1.29818	0.171975	7.54868	4.39702e-14	7.8041e-13
Niben101Scf13141_69809-80595	791.935	1.32656	0.175733	7.54871	4.39607e-14	7.8041e-13
Niben101Scf01395_452266-459068	1005.39	1.36884	0.181492	7.54216	4.6224e-14	8.19579e-13
Niben101Scf04252_205173-207983	339.265	2.12271	0.281454	7.54194	4.63035e-14	8.20571e-13
Niben044Scf00025815Ctg000_1-6579	13734.5	3.3571	0.445227	7.54021	4.69231e-14	8.31131e-13
Niben101Scf00051_252658-255038	651.028	3.65038	0.484215	7.53876	4.74451e-14	8.39951e-13
Niben101Scf08344_80081-91626	69.2844	3.50826	0.465637	7.53432	4.90879e-14	8.68155e-13
Niben101Scf09906_175625-180939	903.266	1.80079	0.239027	7.53382	4.92753e-14	8.71029e-13
Nbv0.5scaffold3393_220154-223488	4669.22	1.06697	0.14163	7.53348	4.94071e-14	8.72918e-13
Niben101Scf11491_162645-165182	266.535	2.50273	0.33229	7.53176	5.00605e-14	8.83974e-13
Nbv0.5scaffold1073_325145-331972	394.236	2.74246	0.364216	7.52975	5.08374e-14	8.96375e-13
Nbv0.3scaffold10958_1515-6231	5336.47	1.33366	0.177124	7.52949	5.09379e-14	8.97694e-13
Niben101Scf10103_398947-404592	1976.52	2.28788	0.303881	7.52886	5.11838e-14	9.01118e-13
Niben101Scf11484_148937-154369	3000.85	1.59588	0.211981	7.52845	5.1348e-14	9.03554e-13
Nbv0.5scaffold6802_64150-67035	61.1852	7.25391	0.963665	7.52742	5.17541e-14	9.09783e-13
Niben101Scf02362_314223-321179	436.624	2.27107	0.301756	7.52617	5.22522e-14	9.18078e-13
Niben101Scf11355_91205-95376	435.426	3.17192	0.421576	7.52395	5.31443e-14	9.33284e-13
Niben044Scf00021168Ctg005_2643-5352	296.578	2.45169	0.325923	7.52228	5.38294e-14	9.44839e-13
Niben101Scf08130_36932-40173	30246.8	1.84185	0.245105	7.51453	5.71151e-14	1.0005e-12
Nbv0.3scaffold8423_1689-4210	1605.57	3.93418	0.523595	7.51379	5.74394e-14	1.00568e-12
Niben101Scf11616_64791-72485	2751.54	1.23834	0.164857	7.51158	5.84196e-14	1.02131e-12
Niben101Scf00046_921011-924460	44.8314	5.33373	0.710198	7.5102	5.90391e-14	1.03162e-12
Niben101Scf18730_16564-25243	1964.97	1.19681	0.15938	7.50917	5.95013e-14	1.03866e-12
Niben101Scf02569_201665-204414	218.615	3.46981	0.462148	7.50801	6.00341e-14	1.04743e-12
Niben044Scf00000510Ctg006_2183-6521	1064.54	2.08615	0.277969	7.505	6.14293e-14	1.06964e-12
Niben101Scf00690_566438-572249	159.006	2.22605	0.296667	7.50353	6.21215e-14	1.08115e-12
Niben044Scf00011329Ctg006_8085-12869	202.221	3.37604	0.450041	7.50162	6.30334e-14	1.09648e-12
Niben101Scf00953_315511-318632	770.294	3.59156	0.479407	7.49166	6.8007e-14	1.18241e-12
Niben101Scf02165_335924-341576	58.5767	4.78734	0.639157	7.49009	6.88254e-14	1.19545e-12
Niben101Scf02995_46808-57262	504.872	4.04099	0.539807	7.48599	7.1012e-14	1.23281e-12
Niben044Scf00004542Ctg000_1182-4140	1952.21	1.54572	0.206493	7.4856	7.1223e-14	1.23586e-12
Nbv0.5scaffold2878_196474-295487	1239.36	1.72769	0.230826	7.48484	7.16337e-14	1.24237e-12
Niben101Scf07951_318075-322082	1678.94	1.23379	0.164863	7.48373	7.22442e-14	1.25172e-12
Niben101Scf00614_105806-111077	2140	3.03098	0.405161	7.48091	7.38078e-14	1.27754e-12
Niben101Scf02709_410461-421887	8386.73	2.06237	0.275722	7.47989	7.43867e-14	1.28693e-12
Niben101Scf03439_24341-30089	288.048	2.95022	0.394567	7.47711	7.59756e-14	1.31247e-12
Niben044Scf00004219Ctg017_1-4439	623.866	1.64722	0.220363	7.47503	7.71848e-14	1.3327e-12
Niben101Scf03300_5010-7831	173.889	2.10249	0.281517	7.46843	8.11563e-14	1.3992e-12
Nbv0.3scaffold22095_1444-11757	1842.56	1.21184	0.162361	7.46383	8.4045e-14	1.44757e-12
Niben101Scf08617_67607-78060	2105.87	1.55662	0.208579	7.46301	8.45686e-14	1.45515e-12
Niben101Scf03080_484982-501582	2602.98	1.18552	0.158881	7.46169	8.54224e-14	1.46912e-12
Niben101Scf07586_80163-82768	4221.63	1.91629	0.256859	7.46046	8.6221e-14	1.48213e-12
Niben101Scf00187_240794-243123	334.21	3.2134	0.430759	7.45987	8.66086e-14	1.48806e-12
Niben101Scf03306_48531-55270	1115.4	1.16325	0.156058	7.45398	9.05647e-14	1.5545e-12
Niben101Scf04084_425804-428562	1336.5	2.635	0.353704	7.44974	9.35235e-14	1.60371e-12
Niben101Scf02868_84844-93354	5884.73	1.25125	0.167999	7.44796	9.47923e-14	1.62308e-12
Niben101Scf30081_2009-5747	569.069	3.61533	0.485542	7.44596	9.62411e-14	1.64627e-12
Niben044Scf00027370Ctg010_11682-19121	2450.86	1.85431	0.249076	7.44477	9.71102e-14	1.66033e-12
Niben101Scf00852_15285-20366	94.7493	2.16152	0.29038	7.44378	9.78466e-14	1.6721e-12
Niben101Scf01017_610120-615953	322.851	2.505	0.336635	7.4413	9.97007e-14	1.70295e-12
Niben101Scf07785_114386-117405	948.831	2.28226	0.306961	7.43503	1.04541e-13	1.7804e-12
Niben101Scf06949_37882-41889	4932.24	2.0288	0.272952	7.43279	1.06329e-13	1.8091e-12
Niben044Scf00037870Ctg007_37564-45389	1808.49	1.30552	0.175731	7.42905	1.09381e-13	1.8592e-12
Niben101Scf20097_72256-80958	11841.1	1.22443	0.164899	7.42535	1.12485e-13	1.91104e-12
Niben101Scf03114_732756-734908	1496.48	1.26773	0.170777	7.42332	1.14221e-13	1.93958e-12
Nbv0.3scaffold34413_1-22404	402.072	2.94042	0.39643	7.41725	1.1958e-13	2.02666e-12
Nbv0.5scaffold1921_81998-93602	1963.69	1.80418	0.243381	7.41299	1.2348e-13	2.08871e-12
Niben101Scf05174_722268-755048	1651.79	1.15601	0.155993	7.41061	1.25717e-13	2.12552e-12
Niben101Scf04829_271313-299330	42.9093	7.04511	0.950891	7.40896	1.27297e-13	2.15119e-12
Niben101Scf15920_63693-67555	3183.42	2.58327	0.348676	7.4088	1.27445e-13	2.15265e-12
Niben101Scf07761_25253-27633	138.156	3.57553	0.482633	7.40838	1.27851e-13	2.15846e-12
Niben044Scf00002414Ctg000_4992-10960	2155.02	1.15668	0.156206	7.40482	1.31328e-13	2.21609e-12
Niben044Scf00031914Ctg000_10930-18333	1996.93	1.07625	0.145346	7.40471	1.31433e-13	2.21679e-12
Nbv0.3scaffold32782_1-2728	165.118	2.89291	0.390814	7.40228	1.33868e-13	2.25569e-12
Nbv0.3scaffold41110_1634-6427	149.453	2.63247	0.3558	7.39873	1.37489e-13	2.31446e-12
Nbv0.5scaffold1076_202508-205064	260.241	2.66953	0.360901	7.39684	1.39467e-13	2.3455e-12
Niben101Scf00582_135598-139508	13286.7	1.48385	0.200623	7.39621	1.40125e-13	2.35543e-12
Niben044Scf00055939Ctg003_3871-8615	3553.54	1.32225	0.178798	7.39523	1.4116e-13	2.36941e-12
Niben101Scf19358_132918-145607	301.115	1.89965	0.256889	7.39484	1.41579e-13	2.3753e-12
Niben101Scf04400_192829-200938	7049.84	1.67043	0.225953	7.39281	1.4376e-13	2.40958e-12
Niben101Scf10889_107152-113250	2842.2	2.15346	0.291422	7.38949	1.4739e-13	2.46805e-12
Niben101Scf01018_298630-310111	1115.64	1.73206	0.234509	7.38589	1.51442e-13	2.5347e-12
Niben101Scf00934_136668-144568	753.764	1.52842	0.207201	7.37649	1.62512e-13	2.71477e-12
Niben101Scf08549_24253-29296	1345.89	3.37432	0.457574	7.37439	1.65105e-13	2.75677e-12
Niben101Scf02042_38850-48558	329.152	2.53542	0.343858	7.37345	1.66266e-13	2.77483e-12
Niben101Scf00509_486482-489681	1459.37	1.47452	0.200196	7.36539	1.76631e-13	2.94219e-12
Niben101Scf03077_267379-273351	75.5889	6.22031	0.844565	7.36511	1.76998e-13	2.9469e-12
Nbv0.3scaffold20757_24432-26863	425.088	1.43107	0.194316	7.36464	1.77625e-13	2.95594e-12
Niben101Scf03758_238936-241748	553.387	1.5681	0.213005	7.36179	1.81463e-13	3.01693e-12
Niben101Scf02494_12189-14785	50.1994	4.94305	0.671499	7.36122	1.82243e-13	3.02846e-12
Niben101Scf08330_149524-154491	545.052	1.68546	0.229019	7.35951	1.84592e-13	3.06603e-12
Nbv0.3scaffold6163_43106-48073	668.548	1.2234	0.166256	7.35855	1.85912e-13	3.08649e-12
Nbv0.3scaffold1483_56842-67305	3886.23	1.24218	0.1689	7.35451	1.91631e-13	3.1739e-12
Niben101Scf05177_365946-370540	667.483	2.4561	0.334152	7.35024	1.9785e-13	3.27224e-12
Niben101Scf02503_144550-150866	3154.28	1.77351	0.241324	7.34909	1.99565e-13	3.2975e-12
Nbv0.3scaffold50750_7258-11069	1485.43	1.11487	0.151756	7.34644	2.03554e-13	3.36022e-12
Niben101Scf03015_888101-890511	70.6543	2.92493	0.398213	7.34514	2.05545e-13	3.39148e-12
Nbv0.5scaffold900_446030-449840	1224.81	3.20933	0.437017	7.34372	2.07738e-13	3.42592e-12
Niben101Scf01795_213729-220809	2357.09	1.05301	0.143427	7.34176	2.10796e-13	3.47158e-12
Niben101Scf13523_53539-59439	314.939	1.78027	0.242589	7.33862	2.15805e-13	3.55072e-12
Nbv0.5scaffold6133_63470-74279	7441.27	1.87844	0.255999	7.33769	2.17311e-13	3.57381e-12
Niben101Scf07849_173137-181267	715.605	1.95695	0.266838	7.33387	2.23597e-13	3.67374e-12
Nbv0.5scaffold443_607245-614363	2533.81	1.27939	0.174456	7.3336	2.24056e-13	3.67956e-12
Niben101Scf00873_108687-118317	4088.85	1.35441	0.184719	7.33229	2.26261e-13	3.71402e-12
Niben101Scf06332_198450-202195	5150.98	1.2743	0.173815	7.33135	2.27847e-13	3.73654e-12
Niben101Scf01237_148787-164750	4272	1.48072	0.201996	7.33045	2.29386e-13	3.76002e-12
Niben044Scf00028720Ctg007_3282-8205	1643.16	1.91939	0.261879	7.32929	2.31374e-13	3.79082e-12
Niben101Scf01611_51870-60741	1827.38	2.46764	0.33674	7.32804	2.33536e-13	3.82266e-12
Niben101Scf03817_523175-527535	1134.34	1.53604	0.209695	7.32509	2.38739e-13	3.90417e-12
Nbv0.3scaffold74304_478-2796	45.2987	3.93676	0.537603	7.3228	2.42843e-13	3.96572e-12
Niben044Scf00054412Ctg002_1146-9642	1284.71	1.12635	0.153846	7.32128	2.4562e-13	4.00919e-12
Nbv0.3scaffold22912_21173-25831	1977.05	1.31709	0.179975	7.31818	2.51351e-13	4.09699e-12
Nbv0.5scaffold1692_84210-96312	3867.33	1.13329	0.154939	7.31446	2.58413e-13	4.20623e-12
Niben101Scf05670_118183-125710	1069.25	1.84307	0.252047	7.31242	2.62377e-13	4.26654e-12
Niben101Scf08047_330985-334973	79.0631	4.92536	0.673566	7.31236	2.62485e-13	4.26654e-12
Niben101Scf07724_73241-79315	330.801	3.56969	0.488187	7.31215	2.62905e-13	4.27138e-12
Niben101Scf00726_294733-299112	7024.34	1.62613	0.222465	7.3096	2.6794e-13	4.34914e-12
Niben101Scf08034_40100-47403	778.167	1.71617	0.234868	7.30699	2.73201e-13	4.43248e-12
Niben101Scf01322_413646-425813	1511.59	1.24896	0.170955	7.30576	2.75713e-13	4.46908e-12
Nbv0.3scaffold4297_12701-15500	6021.17	1.23573	0.169242	7.30155	2.84468e-13	4.60885e-12
Niben101Scf01495_41536-48008	52.1982	3.61463	0.495447	7.29569	2.97127e-13	4.80949e-12
Nbv0.5scaffold3683_27216-34471	108.454	4.43824	0.60865	7.29195	3.05512e-13	4.94293e-12
Nbv0.3scaffold96314_652-4511	886.006	1.55208	0.212918	7.28954	3.11009e-13	5.02953e-12
Niben044Scf00040302Ctg009_2398-7787	2568.62	2.24008	0.307308	7.28935	3.11461e-13	5.03452e-12
Niben101Scf00543_425775-429619	1675.46	1.28541	0.176378	7.28783	3.14976e-13	5.08899e-12
Niben044Scf00056989Ctg002_1-2927	1527.05	1.11118	0.152493	7.28675	3.17522e-13	5.12775e-12
Niben101Scf06743_91665-96926	2564.49	2.34234	0.321517	7.28527	3.21016e-13	5.18178e-12
Niben101Scf05056_3204-9715	1162.03	2.05881	0.282618	7.28479	3.22182e-13	5.1982e-12
Niben101Scf00024_70251-72929	10340.1	3.67671	0.504837	7.28297	3.26544e-13	5.26614e-12
Niben101Scf02216_312826-319466	1299.96	1.56668	0.215244	7.2786	3.37311e-13	5.42726e-12
Nbv0.5scaffold2028_350532-356057	226.053	1.49713	0.205699	7.27829	3.38089e-13	5.43728e-12
Nbv0.3scaffold80838_3874-6992	1754.54	2.07329	0.284879	7.27781	3.39277e-13	5.45136e-12
Niben044Scf00025311Ctg004_4223-19751	1260.24	2.49316	0.342648	7.27616	3.43456e-13	5.51345e-12
Niben044Scf00002072Ctg016_7185-12336	198.571	2.69148	0.369985	7.27457	3.47532e-13	5.57631e-12
Niben101Scf01146_501854-513930	3194.35	1.5546	0.2138	7.27131	3.56009e-13	5.70709e-12
Niben101Scf01521_260805-265039	47.911	4.64254	0.638555	7.27039	3.58458e-13	5.7437e-12
Niben101Scf00494_857928-863868	136.619	5.73336	0.788861	7.2679	3.65128e-13	5.84256e-12
Niben101Scf16705_5933-13229	3332.4	1.17023	0.161041	7.26669	3.68405e-13	5.89228e-12
Niben101Scf00351_38025-41182	2353.3	1.17551	0.161776	7.26633	3.69393e-13	5.90538e-12
Niben101Scf11232_190910-195009	1870.43	3.39216	0.46711	7.26201	3.81385e-13	6.09152e-12
Nbv0.5scaffold4565_78920-86684	82.2781	3.4585	0.476358	7.2603	3.86243e-13	6.16349e-12
Nbv0.3scaffold28291_10993-21919	450.842	1.62166	0.223503	7.25567	3.9968e-13	6.37208e-12
Niben101Scf01237_1162725-1167652	5482.46	3.53749	0.487663	7.25396	4.04749e-13	6.44703e-12
Niben101Scf05306_212130-216690	2162.56	1.39272	0.192028	7.25271	4.08513e-13	6.50105e-12
Niben044Scf00015420Ctg009_8852-14871	173.198	2.01168	0.277373	7.25262	4.08777e-13	6.50229e-12
Niben101Scf12928_67101-73536	2433.12	1.84473	0.254367	7.25223	4.09953e-13	6.51803e-12
Niben101Scf00111_502257-503806	563.98	1.64734	0.22717	7.25157	4.11963e-13	6.54701e-12
Niben101Scf01777_294364-298171	360.133	1.81505	0.250519	7.24515	4.3195e-13	6.8584e-12
Niben101Scf03045_1349903-1354926	959.329	1.57225	0.217026	7.24454	4.33911e-13	6.88329e-12
Niben101Scf04146_171553-181321	1588.95	2.07008	0.285758	7.24417	4.35099e-13	6.89588e-12
Niben101Scf01487_215250-219641	1052.87	2.26458	0.312696	7.24211	4.41747e-13	6.99172e-12
Niben101Scf02825_173934-176963	35.8793	6.88923	0.951431	7.24091	4.4569e-13	7.05095e-12
Niben101Scf07761_271254-273982	591.248	2.76723	0.38226	7.23912	4.51596e-13	7.13791e-12
Niben101Scf15792_103109-106841	2196.35	1.47972	0.204426	7.23844	4.53878e-13	7.1675e-12
Niben101Scf04094_410372-418730	74.4058	2.85415	0.394338	7.23782	4.55958e-13	7.1971e-12
Nbv0.3scaffold15396_31888-34685	178.847	2.60337	0.359827	7.23506	4.6533e-13	7.33178e-12
Niben101Scf27183_23512-26595	179.558	3.57417	0.494133	7.23321	4.71693e-13	7.42869e-12
Niben101Scf01634_688077-701379	5576.32	2.12739	0.294247	7.22995	4.83156e-13	7.59894e-12
Niben044Scf00009193Ctg033_25923-31048	147.875	3.60737	0.498975	7.22957	4.84543e-13	7.61733e-12
Niben101Scf14269_76976-90980	3045.64	1.25946	0.174216	7.22929	4.85533e-13	7.62946e-12
Niben101Scf00231_823896-826786	733.059	1.86395	0.25788	7.22798	4.90243e-13	7.69654e-12
Niben101Scf05705_40191-44228	2095.39	1.90459	0.263526	7.22731	4.92644e-13	7.73077e-12
Niben101Scf02192_147782-160995	2256.69	1.14288	0.158188	7.2248	5.01854e-13	7.85767e-12
Niben101Scf01226_147845-150586	47.304	3.64398	0.504435	7.22389	5.05219e-13	7.90327e-12
Niben101Scf08196_164694-167429	34637.2	3.17572	0.440084	7.21618	5.34682e-13	8.35293e-12
Niben044Scf00009417Ctg005_1196-6271	475.765	2.38753	0.331015	7.21276	5.48284e-13	8.55779e-12
Niben101Scf00058_659467-662483	248.856	4.08622	0.566657	7.21111	5.5499e-13	8.65473e-12
Niben101Scf11235_367873-370560	66.5562	2.53168	0.35109	7.21091	5.55796e-13	8.66343e-12
Niben101Scf03371_337000-355718	2762.74	1.27877	0.17735	7.21044	5.57724e-13	8.67799e-12
Niben101Scf20564_9624-12298	6406.51	1.6123	0.223634	7.20954	5.61411e-13	8.7276e-12
Niben101Scf00635_320403-324577	564.863	3.67321	0.509828	7.20481	5.81266e-13	9.02021e-12
Niben101Scf10482_41649-51403	947.256	2.42446	0.336625	7.20225	5.92276e-13	9.1829e-12
Niben101Scf05938_166980-176195	2792.45	1.02407	0.142217	7.2008	5.98593e-13	9.27672e-12
Niben101Scf00841_52525-58037	1421.72	1.19058	0.165373	7.19935	6.05001e-13	9.36772e-12
Niben101Scf08817_195923-214843	1347.65	1.93347	0.268825	7.19229	6.37137e-13	9.84787e-12
Niben101Scf02340_852647-859841	811.911	1.29451	0.180003	7.19162	6.40283e-13	9.89211e-12
Niben101Scf00318_494727-504101	1505.7	1.49308	0.207759	7.18657	6.64377e-13	1.02462e-11
Niben101Scf05310_146563-148977	227.668	2.51543	0.350034	7.18623	6.66037e-13	1.02673e-11
Niben101Scf00466_449006-456919	18670	1.22323	0.170266	7.18422	6.75903e-13	1.04148e-11
Niben101Scf08300_51735-54409	1664.6	1.2517	0.17433	7.18006	6.96794e-13	1.07273e-11
Niben101Scf04173_72638-75087	1781.09	2.94472	0.41017	7.17926	7.00918e-13	1.07812e-11
Niben101Scf03254_1364170-1368633	1379.35	1.46335	0.203899	7.1768	7.13608e-13	1.09716e-11
Niben101Scf06025_302967-313621	2990.53	1.2129	0.169022	7.17599	7.17882e-13	1.10325e-11
Nbv0.5scaffold2691_89469-98347	217.12	2.50724	0.34942	7.17545	7.20697e-13	1.1066e-11
Niben101Scf04664_485232-487825	221.23	2.44578	0.341088	7.17054	7.47018e-13	1.145e-11
Niben101Scf05717_281999-287824	9185.24	1.62583	0.226755	7.16996	7.50201e-13	1.14887e-11
Niben101Scf04684_432463-436359	505.453	1.41348	0.197146	7.16971	7.51582e-13	1.15048e-11
Niben101Scf00576_244502-291058	1063.94	1.97957	0.276134	7.16887	7.56202e-13	1.15654e-11
Nbv0.5scaffold8029_41523-44302	149.86	2.81252	0.392441	7.16674	7.68054e-13	1.17262e-11
Niben101Scf04473_246061-250455	1507.29	1.28829	0.179817	7.16444	7.81058e-13	1.19195e-11
Niben101Scf12321_119225-126116	1183.67	7.66045	1.06964	7.16171	7.96739e-13	1.21535e-11
Nbv0.3scaffold9503_11080-17921	1254.45	1.33691	0.18671	7.16033	8.04829e-13	1.22608e-11
Niben101Scf00779_654271-659459	21508.3	2.36506	0.330385	7.1585	8.15633e-13	1.24092e-11
Niben101Scf04552_202854-208373	3278.01	1.08945	0.152237	7.15628	8.28928e-13	1.25895e-11
Niben101Scf05152_10507-13929	4402.08	1.80489	0.252293	7.15392	8.43349e-13	1.2803e-11
Niben101Scf00870_529677-534394	38.2693	6.87219	0.962185	7.14227	9.18024e-13	1.39185e-11
Niben101Scf02724_67181-77315	1376.77	1.71704	0.240466	7.14047	9.30091e-13	1.40954e-11
Niben101Scf01664_258673-262855	930.189	1.84878	0.258987	7.13849	9.43648e-13	1.42822e-11
Niben101Scf07007_123778-131977	1588.56	3.23103	0.452782	7.13595	9.61243e-13	1.45359e-11
Niben101Scf01006_162736-171854	1554.99	1.50511	0.210941	7.13522	9.6631e-13	1.46062e-11
Niben101Scf01184_1139331-1143703	133.823	4.30694	0.603657	7.13475	9.69657e-13	1.46505e-11
Niben101Scf01738_735443-738914	2060.18	1.81518	0.254537	7.13132	9.94084e-13	1.50131e-11
Niben101Scf10608_187215-192416	74367.1	2.16912	0.304179	7.13107	9.95951e-13	1.50348e-11
Niben044Scf00000030Ctg016_1-8001	5079.94	1.38327	0.194016	7.12966	1.00614e-12	1.51755e-11
Niben101Scf26117_18372-22207	383.853	2.26463	0.317645	7.12945	1.00774e-12	1.5193e-11
Niben101Scf07813_180410-190580	1537.59	1.40475	0.197053	7.1288	1.01246e-12	1.52576e-11
Niben101Scf02822_366178-380947	832.664	1.28513	0.180292	7.12804	1.01807e-12	1.53355e-11
Niben101Scf01834_467244-469987	295.228	3.52405	0.494538	7.12594	1.03376e-12	1.55627e-11
Niben101Scf01143_1264720-1268639	1387.33	1.77359	0.248938	7.12461	1.04373e-12	1.56882e-11
Niben101Scf12112_204225-206683	795.372	2.41982	0.339668	7.12408	1.04781e-12	1.5736e-11
Niben101Scf06814_133219-139703	4313.14	1.08204	0.151896	7.12356	1.05172e-12	1.57812e-11
Niben101Scf10919_112895-131739	418.133	1.69908	0.238539	7.12288	1.05698e-12	1.58465e-11
Niben044Scf00016602Ctg009_4479-11763	636.208	2.01971	0.283797	7.11674	1.10506e-12	1.65391e-11
Niben101Scf01102_24433-28375	1346.32	1.54064	0.216507	7.1159	1.11186e-12	1.66337e-11
Niben101Scf15077_6787-9356	3900.09	3.27215	0.459935	7.11438	1.12417e-12	1.68106e-11
Nbv0.3scaffold43888_411-17435	934.288	1.60252	0.225368	7.11068	1.15472e-12	1.72601e-11
Niben044Scf00004818Ctg004_9368-14219	876.025	3.38836	0.476707	7.10785	1.17867e-12	1.75955e-11
Niben101Scf02378_43036-46085	327.166	4.53708	0.63867	7.10395	1.21242e-12	1.80761e-11
Niben101Scf01563_175535-180462	1924.57	1.2952	0.182392	7.1012	1.23681e-12	1.84162e-11
Nbv0.3scaffold66852_418-7780	343.294	2.71979	0.383116	7.09913	1.25546e-12	1.86859e-11
Nbv0.3scaffold12671_22336-28278	166.058	5.44259	0.766864	7.0972	1.27308e-12	1.89402e-11
Niben101Scf12197_290300-295035	5259.92	1.27999	0.180355	7.09707	1.27432e-12	1.89504e-11
Niben101Scf01870_331418-338229	1237.88	2.50656	0.353317	7.09438	1.29936e-12	1.92818e-11
Niben101Scf05736_47269-51666	1525.88	1.22045	0.172037	7.09411	1.30185e-12	1.93106e-11
Niben101Scf06248_274436-279691	364.018	3.33229	0.470171	7.08739	1.36663e-12	2.02629e-11
Niben101Scf02798_570500-576847	1912.04	1.66389	0.234786	7.08685	1.37204e-12	2.03344e-11
Nbv0.3scaffold9809_13073-46782	139.804	2.44222	0.344901	7.08093	1.43189e-12	2.11855e-11
Niben101Scf28100_32920-40166	89.8332	3.16788	0.44743	7.08017	1.43977e-12	2.12931e-11
Niben044Scf00037811Ctg014_1955-4416	1499.58	2.36401	0.334003	7.07781	1.46454e-12	2.16504e-11
Niben101Scf02949_1339827-1344767	4335.05	1.47653	0.208624	7.07744	1.46837e-12	2.16977e-11
Niben101Scf02298_130309-135101	278.08	7.43165	1.05086	7.07196	1.52762e-12	2.25351e-11
Nbv0.5scaffold5334_85932-98788	97.4635	2.43971	0.345055	7.07049	1.54382e-12	2.27645e-11
Niben044Scf00055076Ctg002_1-2602	289.493	1.84036	0.260359	7.06856	1.56545e-12	2.3064e-11
Niben101Scf06390_51948-56967	4365.89	2.20979	0.312688	7.06707	1.58235e-12	2.32933e-11
Niben101Scf20828_20665-27363	967.607	1.18021	0.167135	7.06139	1.64848e-12	2.42056e-11
Nbv0.5scaffold3984_95143-99449	841.081	2.28023	0.323004	7.05945	1.6716e-12	2.45245e-11
Niben101Scf06412_294056-304289	152.152	3.43883	0.487153	7.05904	1.67661e-12	2.45877e-11
Niben101Scf03474_331153-333695	658.654	1.63411	0.231501	7.05877	1.67984e-12	2.46247e-11
Niben101Scf00219_227689-243841	1674.51	1.49528	0.211888	7.05694	1.70214e-12	2.49202e-11
Niben101Scf07035_680609-693498	2168.8	1.26094	0.178688	7.05666	1.70558e-12	2.49601e-11
Niben101Scf08508_282409-286884	352.11	4.91314	0.696481	7.05423	1.73555e-12	2.53775e-11
Nbv0.3scaffold43020_1-18026	1221.93	1.12942	0.160138	7.05276	1.75399e-12	2.56151e-11
Niben101Scf14939_240769-243981	1346.61	6.24258	0.8854	7.05058	1.78173e-12	2.60093e-11
Niben101Scf27527_105256-108928	7220.45	2.9799	0.422696	7.04975	1.79241e-12	2.61433e-11
Niben101Scf03934_15033-22419	1580.81	1.17872	0.16729	7.04594	1.84215e-12	2.68576e-11
Niben044Scf00058598Ctg004_1-3129	410.244	1.58841	0.225478	7.04467	1.85906e-12	2.70927e-11
Niben101Scf02459_301801-307661	2916.31	1.41037	0.200213	7.04438	1.86291e-12	2.71377e-11
Niben101Scf03816_315791-326073	1816.53	1.71904	0.244077	7.04305	1.88078e-12	2.73865e-11
Niben101Scf08817_118795-122687	426.657	1.66915	0.237192	7.03714	1.9623e-12	2.85497e-11
Niben101Scf00069_1482544-1486775	2172.87	2.55285	0.362783	7.03686	1.96625e-12	2.85954e-11
Niben101Scf06156_447261-454936	5337.48	2.5367	0.360616	7.03437	2.00158e-12	2.9085e-11
Nbv0.5scaffold2161_184911-198246	2172.59	1.74667	0.248316	7.03406	2.00615e-12	2.91392e-11
Niben101Scf05081_208590-224610	495.965	2.03464	0.289331	7.03223	2.03263e-12	2.95115e-11
Niben101Scf06778_672672-685671	393.555	1.20872	0.171948	7.02958	2.07151e-12	3.00386e-11
Niben101Scf00493_143841-146299	402.474	1.28138	0.182285	7.02951	2.07257e-12	3.00415e-11
Niben101Scf00298_88653-92313	2370.56	2.23666	0.318238	7.02827	2.09112e-12	3.02727e-11
Niben101Scf05912_189528-208354	505.528	1.89383	0.269509	7.02697	2.11064e-12	3.05301e-11
Niben101Scf15671_22039-25716	1257.6	1.69072	0.240733	7.0232	2.16848e-12	3.13148e-11
Niben101Scf02942_141121-146754	3022.3	1.28453	0.182912	7.02271	2.17612e-12	3.14122e-11
Niben101Scf01376_361254-375712	1044.41	1.44303	0.205753	7.01342	2.32565e-12	3.35152e-11
Niben101Scf05948_800653-809194	3347.74	2.10788	0.300627	7.01162	2.35574e-12	3.39349e-11
Niben101Scf04582_96077-98683	92.5797	3.14385	0.448385	7.0115	2.3577e-12	3.39491e-11
Niben101Scf08206_299964-302401	554.024	1.91167	0.272829	7.00683	2.4378e-12	3.50735e-11
Nbv0.3scaffold6130_45133-54673	1994.93	1.49467	0.213367	7.00514	2.4674e-12	3.54556e-11
Niben101Scf03736_310147-321090	90.8449	2.55637	0.365103	7.00178	2.5273e-12	3.62716e-11
Niben101Scf07712_10069-13694	61.0986	4.07916	0.582656	7.00099	2.54168e-12	3.6463e-11
Niben101Scf19261_114064-118115	396.63	3.28182	0.468837	6.99991	2.56119e-12	3.67279e-11
Niben101Scf05552_886727-890631	1077.92	1.67168	0.238832	6.9994	2.57064e-12	3.68483e-11
Niben044Scf00000810Ctg014_1827-5330	882.017	1.96867	0.281278	6.99902	2.57766e-12	3.69337e-11
Niben101Scf06684_539590-545204	1526.6	3.99414	0.570692	6.99877	2.58225e-12	3.69843e-11
Nbv0.3scaffold63089_1-6293	1925.66	1.6707	0.238746	6.9978	2.6001e-12	3.71997e-11
Niben101Scf21301_43187-46849	783.092	2.69682	0.385383	6.99778	2.60048e-12	3.71997e-11
Niben101Scf01785_692512-696130	1938.49	2.3365	0.333901	6.99759	2.60409e-12	3.72362e-11
Niben101Scf00478_667314-688324	2220.17	1.18103	0.16879	6.99705	2.61408e-12	3.73535e-11
Niben101Scf02406_502299-506547	2694.02	1.89836	0.271538	6.99112	2.72695e-12	3.88975e-11
Niben101Scf00876_295732-300298	485.77	5.01419	0.717542	6.98801	2.7881e-12	3.96887e-11
Niben101Scf03427_562696-565712	409.736	2.73414	0.391313	6.98709	2.80641e-12	3.99331e-11
Nbv0.5scaffold26_43608-47488	159.432	3.66951	0.525279	6.98582	2.83187e-12	4.02789e-11
Niben044Scf00005777Ctg009_1-3426	193.846	2.06543	0.295837	6.98166	2.9171e-12	4.13901e-11
Niben101Scf01596_175808-179795	867.009	2.96802	0.425296	6.97872	2.97885e-12	4.22148e-11
Niben101Scf01740_1611353-1620652	2553.38	1.74446	0.249987	6.97818	2.99027e-12	4.23423e-11
Niben101Scf05883_308969-312251	670.364	2.62239	0.375908	6.97615	3.03378e-12	4.29411e-11
Niben044Scf00029131Ctg000_2126-7482	5547.95	1.92891	0.276508	6.97596	3.0378e-12	4.29806e-11
Niben101Scf06912_94638-98905	31.3267	6.7061	0.961892	6.97178	3.1296e-12	4.42435e-11
Niben101Scf03940_457091-461524	1171.09	1.44207	0.206868	6.97096	3.14784e-12	4.44654e-11
Nbv0.3scaffold66837_1472-7629	1739.67	1.88131	0.270128	6.9645	3.29576e-12	4.64424e-11
Niben101Scf19230_261376-267337	843.162	1.82427	0.262051	6.96152	3.36616e-12	4.7377e-11
Niben101Scf06186_868859-881594	453.307	3.67184	0.527576	6.95983	3.40695e-12	4.79318e-11
Niben101Scf20914_88079-95627	928.923	1.56918	0.22556	6.95682	3.4805e-12	4.89067e-11
Niben101Scf08729_345084-353463	985.865	1.05207	0.15123	6.95676	3.48184e-12	4.89067e-11
Niben101Scf01109_339763-342053	161.88	2.49314	0.358473	6.95489	3.52827e-12	4.9539e-11
Nbv0.3scaffold27004_16414-27291	5086.87	1.19372	0.17166	6.95397	3.55153e-12	4.98456e-11
Niben101Scf04643_198484-201653	73939.4	2.04196	0.294107	6.9429	3.84121e-12	5.37169e-11
Niben101Scf07436_81109-86432	140.54	2.75232	0.396462	6.9422	3.86045e-12	5.39644e-11
Niben101Scf08207_133175-149687	1219.96	2.27604	0.327956	6.9401	3.91826e-12	5.46632e-11
Niben101Ctg13864_495-2224	713.721	1.20686	0.173953	6.93783	3.98175e-12	5.54605e-11
Niben101Scf00864_80094-85290	249.624	2.05875	0.296757	6.9375	3.99091e-12	5.55659e-11
Niben101Scf10688_132868-139769	9040.27	2.89349	0.417251	6.93465	4.07239e-12	5.66551e-11
Nbv0.5scaffold2540_241795-245790	65.3852	3.74495	0.540197	6.93257	4.13272e-12	5.74259e-11
Niben044Scf00000100Ctg008_1-4949	13724.3	2.85334	0.411603	6.93226	4.14165e-12	5.74814e-11
Niben101Scf13816_150134-153064	3250.72	2.43971	0.351972	6.93154	4.16273e-12	5.7751e-11
Nbv0.3scaffold19741_6743-9989	1052.24	1.03456	0.149255	6.93148	4.1645e-12	5.77527e-11
Niben101Scf10749_127378-133443	4523.83	1.80956	0.261096	6.93061	4.19037e-12	5.80653e-11
Niben101Scf03963_294999-305566	14072.8	1.56201	0.225494	6.92705	4.29706e-12	5.94495e-11
Niben101Scf23814_51313-64054	1712.28	1.94772	0.28118	6.92695	4.29998e-12	5.94663e-11
Niben101Scf01269_783475-791359	5619.02	1.02475	0.147984	6.92476	4.36701e-12	6.03218e-11
Niben101Scf05767_888659-891451	391.187	2.13318	0.308128	6.92305	4.42009e-12	6.10067e-11
Niben044Scf00019943Ctg008_1-3934	4316.22	2.1058	0.304218	6.92199	4.45327e-12	6.14162e-11
Niben101Scf02021_117922-121523	4186.07	1.84352	0.266378	6.92072	4.49358e-12	6.18987e-11
Niben044Scf00026059Ctg004_1-6047	16584.6	2.17674	0.314672	6.91749	4.59724e-12	6.32518e-11
Niben101Scf00644_160227-165303	2959.53	1.54313	0.223194	6.91385	4.71687e-12	6.48467e-11
Niben044Scf00008745Ctg002_22552-24968	27.5565	4.964	0.718461	6.9092	4.87379e-12	6.6925e-11
Niben101Scf20887_28737-41818	277.527	2.10351	0.304618	6.90542	5.00547e-12	6.86793e-11
Nbv0.3scaffold36382_1-9239	2177.9	1.08682	0.157458	6.90229	5.11716e-12	7.01567e-11
Niben101Scf04392_17176-19673	198.578	2.40752	0.349007	6.89819	5.2668e-12	7.21799e-11
Niben101Scf03814_56183-63537	151.409	1.99997	0.289994	6.89657	5.32724e-12	7.29796e-11
Niben101Scf08047_463650-478849	1235.54	1.75115	0.25411	6.89133	5.52726e-12	7.55717e-11
Niben101Scf01764_372945-377783	6515.35	1.84958	0.268438	6.89015	5.57317e-12	7.61695e-11
Nbv0.3scaffold80355_605-5603	33.6171	6.69632	0.972048	6.88888	5.62335e-12	7.67954e-11
Niben101Scf02886_85254-88517	81278.7	1.51538	0.220129	6.88406	5.81687e-12	7.93761e-11
Niben101Scf01594_387802-397833	657.951	1.33401	0.193933	6.87872	6.03914e-12	8.23127e-11
Niben101Scf09962_286356-299772	2214.27	1.72155	0.250325	6.87726	6.10162e-12	8.3132e-11
Nbv0.5scaffold2299_122809-143846	996.387	2.19379	0.319184	6.87314	6.28047e-12	8.54686e-11
Nbv0.3scaffold86888_2146-5935	4903.05	2.07548	0.302004	6.87235	6.31533e-12	8.59097e-11
Niben101Scf06769_101040-104014	3463.62	1.18554	0.172587	6.86923	6.45495e-12	8.76924e-11
Niben101Scf13018_13251-26056	6264.33	1.6623	0.241993	6.8692	6.45642e-12	8.76924e-11
Niben101Scf03856_202922-205254	114.049	5.39173	0.784988	6.86856	6.48533e-12	8.80166e-11
Niben101Scf02502_1020511-1031870	43.9568	3.79998	0.553422	6.86634	6.58702e-12	8.9362e-11
Nbv0.5scaffold2877_71019-75805	65653.1	1.96339	0.286013	6.86467	6.66465e-12	9.031e-11
Niben101Scf09150_426365-445599	315.147	2.15627	0.314255	6.86153	6.81284e-12	9.22466e-11
Niben101Scf02821_1213303-1262172	152.726	2.01	0.293171	6.85607	7.07804e-12	9.57261e-11
Niben101Scf07778_445554-448684	787.077	2.07432	0.302563	6.85583	7.08986e-12	9.58489e-11
Niben101Scf03614_131904-150642	3256.86	1.23602	0.180314	6.85482	7.14012e-12	9.64538e-11
Niben101Scf01739_385108-394953	3406.72	1.98848	0.290251	6.8509	7.33866e-12	9.90592e-11
Niben101Scf30946_42139-44771	290.36	3.00782	0.439169	6.84889	7.44236e-12	1.0042e-10
Niben044Scf00005255Ctg001_827-6446	3354.66	1.96912	0.287666	6.84516	7.63879e-12	1.02912e-10
Niben101Scf00576_31601-34206	118.119	2.14053	0.312836	6.84234	7.79077e-12	1.04919e-10
Niben101Scf00646_539318-541686	140.648	4.70578	0.687815	6.84165	7.82883e-12	1.05391e-10
Niben101Scf00624_16438-23591	696.169	1.6164	0.236367	6.83853	8.00087e-12	1.07624e-10
Niben101Scf06909_143482-153512	521.719	1.48074	0.216657	6.83449	8.22977e-12	1.10405e-10
Niben101Scf05326_48505-50977	666.159	2.64456	0.387444	6.82565	8.75259e-12	1.17239e-10
Niben101Scf05009_19015-27163	117.617	2.58424	0.378802	6.82212	8.9704e-12	1.20019e-10
Niben101Scf07242_744099-749608	67950.4	1.53213	0.224609	6.82131	9.02135e-12	1.20608e-10
Niben101Scf01432_633392-638025	2851.38	1.90437	0.279219	6.82033	9.08317e-12	1.21342e-10
Nbv0.5scaffold1762_179680-186816	9339.97	1.61163	0.236392	6.8176	9.25766e-12	1.23625e-10
Niben101Scf01692_100348-107009	907.462	1.71985	0.252369	6.8148	9.43924e-12	1.25906e-10
Niben101Scf01520_734310-741703	800.151	2.27062	0.333333	6.81186	9.63449e-12	1.28314e-10
Niben101Scf00417_60515-70440	2298.23	2.0536	0.301597	6.80909	9.82172e-12	1.30609e-10
Niben044Scf00031786Ctg003_8198-12419	80.7394	2.70681	0.397527	6.80914	9.81866e-12	1.30609e-10
Nbv0.3scaffold17086_13364-28813	498.605	1.73432	0.254774	6.80726	9.94755e-12	1.32131e-10
Niben101Scf12205_1-15713	406.836	1.70039	0.249933	6.80339	1.02186e-11	1.35525e-10
Niben101Scf02280_192658-202113	4880.02	1.70347	0.250449	6.80165	1.0343e-11	1.37019e-10
Niben101Scf01257_43745-53423	537.538	1.38644	0.203845	6.80145	1.03572e-11	1.37156e-10
Niben101Scf02175_329643-334761	676.073	1.34133	0.197306	6.79823	1.05913e-11	1.3999e-10
Niben101Scf08134_237162-240486	1043.45	1.57555	0.231764	6.79809	1.06014e-11	1.40071e-10
Niben101Scf20652_108034-126540	911.387	1.36469	0.200852	6.79449	1.08695e-11	1.43505e-10
Niben101Scf06545_347127-354761	1173.2	1.16358	0.171301	6.79258	1.10142e-11	1.45306e-10
Niben101Scf01180_485896-499913	1113.45	1.7011	0.250574	6.7888	1.13069e-11	1.49054e-10
Nbv0.3scaffold5327_15730-21604	537.055	1.35829	0.200127	6.78714	1.1438e-11	1.50669e-10
Niben101Scf04148_1-8926	58.8013	2.67117	0.393583	6.78681	1.14638e-11	1.50952e-10
Nbv0.3scaffold46536_10239-16529	151.511	3.45868	0.509689	6.78586	1.15394e-11	1.51833e-10
Niben044Scf00015098Ctg006_19173-23433	1228.58	3.86315	0.569373	6.78493	1.16145e-11	1.52764e-10
Niben101Scf03870_157349-160930	1576.8	1.45436	0.2144	6.78342	1.17362e-11	1.54305e-10
Niben101Scf07370_332354-338552	1426.3	1.75185	0.258328	6.7815	1.18937e-11	1.56259e-10
Nbv0.3scaffold23112_11828-17819	3381.08	1.28704	0.189966	6.77514	1.24282e-11	1.63036e-10
Niben101Scf01749_470242-472757	3036.54	1.25459	0.185184	6.77486	1.24531e-11	1.63301e-10
Niben101Scf01374_990639-1003309	3457.23	2.70399	0.399134	6.77465	1.2471e-11	1.63414e-10
Niben101Scf04455_275280-278461	139.521	3.37209	0.497855	6.77324	1.25932e-11	1.64952e-10
Niben101Scf04400_173337-175864	64.7266	3.35124	0.494814	6.77274	1.26365e-11	1.65459e-10
Niben101Scf07880_450453-455015	160.719	2.2472	0.331934	6.77001	1.28778e-11	1.68428e-10
Niben101Scf01281_959765-986602	1247.24	1.58154	0.233651	6.76879	1.29862e-11	1.69783e-10
Niben101Scf00150_309714-313705	10604.1	1.23	0.181759	6.76722	1.31282e-11	1.71575e-10
Niben101Scf03107_180355-190886	2929.88	1.71013	0.252721	6.76688	1.31593e-11	1.71869e-10
Niben101Scf00109_279350-282537	595.693	2.01039	0.297093	6.76686	1.31605e-11	1.71869e-10
Niben101Scf01101_265614-271484	4502.15	1.29123	0.190908	6.76364	1.3457e-11	1.75609e-10
Niben044Scf00016332Ctg011_1-961	26.9163	5.50877	0.814757	6.76125	1.36808e-11	1.7833e-10
Nbv0.3scaffold43904_1025-9213	1744.94	1.77919	0.263167	6.76071	1.37314e-11	1.78857e-10
Niben101Scf09082_20390-26831	5044.2	2.50943	0.371297	6.75856	1.39375e-11	1.81338e-10
Niben101Scf01346_80466-84296	1514.04	1.26645	0.18743	6.75694	1.40938e-11	1.83166e-10
Niben101Scf00578_573495-575845	4501.58	2.07873	0.307668	6.75643	1.41437e-11	1.83747e-10
Nbv0.5scaffold2348_226131-227710	807.535	2.55772	0.378821	6.75179	1.46036e-11	1.8951e-10
Niben101Scf07631_293894-316966	878.696	1.58549	0.234852	6.751	1.46828e-11	1.90467e-10
Niben101Scf04316_663412-673593	1050.62	1.17326	0.173808	6.75036	1.47475e-11	1.91236e-10
Nbv0.5scaffold508_184805-190359	58.555	4.01353	0.594842	6.74722	1.50709e-11	1.95358e-10
Niben101Scf06836_167447-171834	918.589	1.33737	0.198231	6.7465	1.5145e-11	1.96171e-10
Niben101Scf00270_1206706-1211636	2038.37	2.64714	0.392446	6.74523	1.52789e-11	1.97686e-10
Niben101Scf00481_98408-104660	137.011	2.97333	0.440897	6.74382	1.54274e-11	1.99534e-10
Nbv0.5scaffold1040_366458-386357	206.562	2.13556	0.316674	6.74374	1.54364e-11	1.99577e-10
Niben101Scf10635_57238-60276	443.239	2.39897	0.355741	6.74359	1.54516e-11	1.99699e-10
Niben101Scf06966_84997-92886	373.116	2.15491	0.319922	6.73573	1.63113e-11	2.10189e-10
Niben101Scf00883_469629-491021	8503.74	1.20952	0.179589	6.73494	1.63994e-11	2.11246e-10
Niben101Scf07528_38570-69071	3839.19	1.60821	0.239062	6.72714	1.73036e-11	2.22401e-10
Niben101Scf06912_200988-206079	58679.1	1.46169	0.217383	6.72405	1.76744e-11	2.26917e-10
Niben101Scf02983_133589-140079	8319.25	1.16355	0.173091	6.7222	1.79006e-11	2.29567e-10
Nbv0.3scaffold14560_26381-31463	129.502	2.41052	0.358652	6.72105	1.80414e-11	2.31289e-10
Niben044Scf00004460Ctg012_740-3494	1241.25	1.41843	0.21105	6.72083	1.80697e-11	2.31567e-10
Niben101Scf11110_15299-28677	4440.98	2.26697	0.337312	6.7207	1.80857e-11	2.31686e-10
Nbv0.3scaffold30880_10899-19639	2808.47	1.74887	0.260333	6.71779	1.84498e-11	2.36004e-10
Niben044Scf00049104Ctg002_1311-4969	248.862	2.06344	0.307167	6.71767	1.84652e-11	2.36115e-10
Nbv0.3scaffold2747_13563-22614	5014.27	1.27885	0.190385	6.71719	1.85262e-11	2.36809e-10
Niben101Scf01398_90211-94931	795.348	1.95557	0.291317	6.71288	1.9082e-11	2.43735e-10
Niben101Scf05391_181901-196012	1429.82	1.62496	0.242283	6.70686	1.98851e-11	2.53623e-10
Niben101Scf12959_25615-28879	367.894	2.14968	0.320722	6.70264	2.04693e-11	2.60788e-10
Niben101Scf39364_3572-8219	7481.15	1.87281	0.279666	6.69662	2.13294e-11	2.71448e-10
Nbv0.3scaffold23296_311-7117	4434.28	1.19988	0.179322	6.69123	2.21307e-11	2.81237e-10
Nbv0.5scaffold699_121134-124139	204.792	2.57425	0.384734	6.69099	2.21669e-11	2.81594e-10
Niben101Scf00442_957489-961265	29.6217	4.60153	0.687927	6.68898	2.24733e-11	2.8528e-10
Niben101Scf04457_211972-214880	956.025	3.51632	0.525702	6.68881	2.24992e-11	2.85504e-10
Niben101Scf25394_125730-139095	3149.12	1.12896	0.168825	6.68712	2.27603e-11	2.88712e-10
Niben101Scf07247_511088-513830	48.5089	3.32928	0.498022	6.68501	2.3091e-11	2.92483e-10
Nbv0.3scaffold688_41859-46675	475.034	2.13321	0.319252	6.68188	2.35892e-11	2.98469e-10
Niben101Scf00781_676212-679406	331.15	6.91025	1.03421	6.6817	2.3619e-11	2.9862e-10
Niben101Scf10749_321513-323848	6999.62	2.07686	0.310829	6.68168	2.36219e-11	2.9862e-10
Niben101Scf15467_208594-216412	49.481	6.73466	1.00811	6.68046	2.38189e-11	3.0094e-10
Niben101Scf02853_111307-178466	8324.96	1.29066	0.193286	6.67747	2.43105e-11	3.0704e-10
Niben101Scf01964_1114954-1119070	501.096	1.23389	0.184817	6.67626	2.45122e-11	3.0945e-10
Niben101Scf00788_421623-424441	31.1588	5.60723	0.839881	6.67622	2.45191e-11	3.0945e-10
Nbv0.5scaffold7887_6079-10525	26.9704	4.9121	0.736029	6.67379	2.49285e-11	3.14113e-10
Niben044Scf00004712Ctg002_1-4998	2421.8	2.43269	0.364516	6.67376	2.49335e-11	3.14113e-10
Niben044Scf00004165Ctg001_1-12097	710.314	1.56581	0.234656	6.67279	2.50988e-11	3.15969e-10
Niben101Scf05932_489562-522189	52.7455	3.49224	0.523601	6.66965	2.56418e-11	3.22224e-10
Niben101Scf05118_491867-497919	689.774	2.22751	0.334035	6.6685	2.58425e-11	3.24629e-10
Niben101Scf00440_224959-233329	6204.62	1.16218	0.174307	6.66743	2.60323e-11	3.26896e-10
Niben101Scf01956_241621-275009	1567.71	1.16883	0.175312	6.66713	2.60863e-11	3.27338e-10
Niben101Scf01433_538674-542062	716.224	3.25274	0.487883	6.66705	2.61001e-11	3.27394e-10
Niben101Scf00592_769531-773566	4150.07	2.35772	0.353655	6.66674	2.61549e-11	3.27964e-10
Nbv0.5scaffold4580_36435-55293	8928.06	1.47267	0.221019	6.66309	2.68122e-11	3.36086e-10
Niben101Scf11417_55757-64765	2959.99	1.31723	0.197698	6.66283	2.68603e-11	3.36567e-10
Niben101Scf09367_29779-31931	536.269	1.24326	0.186646	6.66107	2.71837e-11	3.40498e-10
Niben101Scf22285_1-7324	1195.63	1.49745	0.224838	6.66013	2.7358e-11	3.42558e-10
Niben101Scf01574_888636-891822	1131.02	1.98604	0.29826	6.65874	2.7619e-11	3.45579e-10
Niben101Scf13394_46570-54747	468.216	3.43711	0.516726	6.6517	2.89719e-11	3.62118e-10
Niben101Scf06436_46702-51437	255.457	1.67137	0.251277	6.65151	2.90094e-11	3.62457e-10
Nbv0.5scaffold139_7550-11324	23.771	5.81571	0.874357	6.65142	2.90278e-11	3.62558e-10
Niben101Scf04329_606737-610493	49.6818	6.71957	1.01027	6.65125	2.90604e-11	3.62835e-10
Niben101Scf09363_109838-114622	216.89	2.62198	0.394351	6.64884	2.95418e-11	3.68714e-10
Niben101Scf21408_69272-75988	4571.18	1.77804	0.26743	6.6486	2.959e-11	3.69183e-10
Nbv0.3scaffold37417_8363-16881	25.5504	5.43942	0.818271	6.64745	2.98212e-11	3.71934e-10
Niben044Scf00036083Ctg004_5193-11164	118.737	3.91981	0.589722	6.64687	2.99399e-11	3.73283e-10
Niben101Scf03873_2261-6668	1300.77	1.33752	0.201252	6.646	3.01175e-11	3.75229e-10
Niben101Scf01033_273862-283284	2448.01	1.13547	0.1709	6.64407	3.0514e-11	3.79763e-10
Niben044Scf00006006Ctg001_5956-8718	4804.81	3.25774	0.490334	6.64392	3.05442e-11	3.80003e-10
Niben101Scf05044_385667-392866	1406.61	1.0757	0.161926	6.64317	3.07005e-11	3.81811e-10
Niben101Scf12762_50647-53002	1332.35	1.08761	0.163736	6.64248	3.08457e-11	3.83481e-10
Niben101Scf08963_335884-338840	324.845	2.7541	0.414654	6.64193	3.09605e-11	3.84771e-10
Niben101Scf02803_446964-454042	10816.8	1.1081	0.166863	6.64078	3.12025e-11	3.87503e-10
Niben101Scf07438_445537-452199	63873.3	2.09549	0.315664	6.63836	3.17187e-11	3.93354e-10
Niben101Scf03985_351986-358724	779.401	2.24242	0.338031	6.63375	3.27259e-11	4.05557e-10
Niben101Scf01655_531342-535332	188.088	4.93136	0.743418	6.63336	3.2812e-11	4.0648e-10
Nbv0.3scaffold44975_12095-15027	23.5963	5.80349	0.87509	6.63187	3.31459e-11	4.1018e-10
Niben101Scf17839_525462-529811	724.898	2.40663	0.36308	6.62836	3.3943e-11	4.19747e-10
Niben044Scf00020322Ctg005_22524-29900	2545.15	1.58475	0.2391	6.62798	3.40301e-11	4.20676e-10
Niben101Scf05621_562917-566789	3840.47	1.53574	0.231713	6.6278	3.40732e-11	4.21059e-10
Niben101Scf08675_144933-150540	4230.01	1.96088	0.295867	6.62759	3.4121e-11	4.21501e-10
Niben101Scf03738_88386-91987	28.0947	6.49257	0.98035	6.6227	3.52685e-11	4.34908e-10
Niben101Scf11709_19050-28999	562.909	1.69936	0.256637	6.62165	3.55208e-11	4.37709e-10
Niben101Scf05618_417099-421327	34.7389	3.89046	0.588303	6.61302	3.76551e-11	4.63356e-10
Niben101Scf05552_1065150-1069664	1864.26	1.03769	0.156954	6.61143	3.80637e-11	4.6789e-10
Niben101Scf08744_158660-161909	26.4005	5.14349	0.7782	6.60947	3.8571e-11	4.7396e-10
Niben101Scf01330_134955-141873	1047.81	1.48033	0.224067	6.60663	3.93162e-11	4.82947e-10
Nbv0.3scaffold47983_1-12714	1963.14	1.19051	0.180262	6.60435	3.99267e-11	4.89757e-10
Nbv0.5scaffold1486_101344-112131	7175.43	1.70696	0.25855	6.60206	4.05471e-11	4.96731e-10
Niben101Scf04819_404006-406440	1237.71	2.13221	0.322963	6.60205	4.05521e-11	4.96731e-10
Nbv0.3scaffold30499_12942-22257	1439.85	1.15589	0.175085	6.60185	4.06059e-11	4.97216e-10
Niben101Scf04934_176090-187632	14194.8	1.03021	0.156099	6.59974	4.1188e-11	5.0399e-10
Niben101Scf09401_46050-56822	876.467	1.68964	0.256046	6.59896	4.14064e-11	5.06486e-10
Niben101Scf03710_635081-641440	1188.55	2.57201	0.390077	6.59359	4.29311e-11	5.24401e-10
Nbv0.3scaffold48514_113-13038	1068.22	2.07537	0.314807	6.59252	4.32412e-11	5.28005e-10
Niben044Scf00012385Ctg000_220-11774	95.4646	2.36833	0.359258	6.59227	4.33163e-11	5.28737e-10
Niben101Scf06819_604920-608335	132.782	5.14092	0.779915	6.59164	4.35002e-11	5.30672e-10
Niben101Scf00271_790697-794637	2548.86	1.17142	0.177815	6.58784	4.46282e-11	5.43802e-10
Nbv0.5scaffold3136_123378-150261	712.754	1.79135	0.272046	6.58471	4.55764e-11	5.54775e-10
Niben101Scf02080_399960-403461	503.673	1.08569	0.164885	6.5845	4.5643e-11	5.55324e-10
Niben101Scf06218_155702-162714	359.104	4.17198	0.63365	6.58404	4.57835e-11	5.56714e-10
Niben101Scf02915_295565-300231	15108.8	2.00578	0.304653	6.5838	4.58559e-11	5.57401e-10
Niben101Scf07172_235845-238656	241.086	1.91689	0.291391	6.57844	4.75418e-11	5.75691e-10
Niben101Scf01063_377604-387821	5528.1	1.1656	0.177198	6.57796	4.76948e-11	5.77143e-10
Niben101Scf04393_29970-36522	17440.9	1.20116	0.182721	6.5737	4.90787e-11	5.93068e-10
Niben101Scf06176_358972-362492	402.661	1.81675	0.276468	6.57131	4.98748e-11	6.02064e-10
Niben101Scf25602_14288-18139	9300.47	1.21099	0.184303	6.57062	5.01078e-11	6.04667e-10
Niben101Scf11649_189808-197183	1382.85	1.6258	0.247472	6.56964	5.04359e-11	6.07834e-10
Nbv0.3scaffold16126_18598-30850	1245.46	1.02836	0.156553	6.56877	5.07335e-11	6.11163e-10
Niben101Scf03280_88474-99863	1360.45	1.86336	0.283738	6.56718	5.12776e-11	6.17079e-10
Niben101Scf05824_422495-427834	2410.52	3.21899	0.490347	6.56471	5.21349e-11	6.26533e-10
Niben101Scf03634_38724-47541	3018.19	1.15392	0.175786	6.56436	5.22582e-11	6.27799e-10
Niben101Scf12783_183307-191596	568.384	1.53951	0.234601	6.56226	5.29995e-11	6.36267e-10
Niben101Scf04607_771981-778633	1237.3	1.90338	0.29018	6.55933	5.40501e-11	6.47989e-10
Niben101Scf00869_98070-135059	3317.6	1.66038	0.253152	6.55881	5.42392e-11	6.50033e-10
Niben101Scf00095_901219-903656	560.077	1.80333	0.274951	6.55872	5.42722e-11	6.50206e-10
Niben101Scf02268_1380245-1384323	553.91	2.3803	0.362988	6.55752	5.47114e-11	6.55243e-10
Niben101Scf05298_32152-37912	1489.61	1.43767	0.219314	6.5553	5.55291e-11	6.64353e-10
Nbv0.5scaffold2463_44057-50981	573.607	2.33846	0.356822	6.55358	5.61754e-11	6.71626e-10
Niben044Scf00032317Ctg007_1-7173	2608.58	1.3763	0.21002	6.55318	5.63229e-11	6.73159e-10
Niben101Scf02942_56450-64787	537.325	1.62383	0.2478	6.55298	5.63986e-11	6.73833e-10
Niben044Scf00048017Ctg000_1-5686	1929.77	1.04376	0.159337	6.55064	5.72915e-11	6.84034e-10
Niben101Scf03793_256081-289952	232.928	2.0217	0.308694	6.54922	5.78376e-11	6.90318e-10
Niben101Scf06465_3891-24057	1344.25	1.43848	0.219747	6.54606	5.90759e-11	7.03655e-10
Niben101Scf02694_638232-645243	1805.3	2.68422	0.410194	6.5438	5.9975e-11	7.14121e-10
Niben044Scf00004155Ctg003_975-18383	236.587	1.99837	0.305648	6.53813	6.22919e-11	7.40699e-10
Niben101Scf08391_141119-153036	288.021	1.80178	0.275615	6.5373	6.26373e-11	7.44553e-10
Niben101Scf02414_608601-624319	507.966	2.85405	0.436928	6.53209	6.48591e-11	7.69915e-10
Niben101Scf02738_820933-826763	2488.21	1.0654	0.163107	6.53187	6.49519e-11	7.70755e-10
Nbv0.3scaffold77310_1-7108	5675.56	1.15664	0.177261	6.52505	6.79796e-11	8.05044e-10
Niben101Scf03855_350481-354634	3801.03	1.36669	0.20949	6.52389	6.85091e-11	8.11039e-10
Niben101Scf04652_117090-123652	12115.2	1.93869	0.297179	6.52364	6.86218e-11	8.12098e-10
Niben101Scf00318_5494-7958	302.178	1.39943	0.21454	6.52293	6.89461e-11	8.1566e-10
Niben101Scf06616_405030-409652	151.156	2.86918	0.44025	6.51715	7.16549e-11	8.45988e-10
Niben101Scf01750_1621314-1626255	241.281	1.81968	0.279246	6.51642	7.20059e-11	8.49845e-10
Niben101Scf02662_60914-66535	263.768	1.55984	0.239756	6.50594	7.72101e-11	9.09118e-10
Niben044Scf00013420Ctg008_176-4868	847.966	1.29998	0.199825	6.50559	7.73888e-11	9.10302e-10
Niben044Scf00003231Ctg000_661-5514	1515.66	1.4123	0.217143	6.50401	7.82092e-11	9.19332e-10
Nbv0.5scaffold363_270198-294644	452.316	1.17683	0.181032	6.50071	7.99445e-11	9.38468e-10
Nbv0.3scaffold10217_38834-44167	445.735	1.47097	0.226321	6.49947	8.06028e-11	9.45561e-10
Niben101Scf01487_210868-214765	374.751	2.1909	0.337153	6.49825	8.12608e-11	9.5296e-10
Niben101Scf15694_81217-85938	169.625	1.8955	0.291821	6.49544	8.27888e-11	9.70048e-10
Niben101Scf06851_171226-174773	536.191	1.92821	0.296982	6.49269	8.43164e-11	9.87137e-10
Niben101Scf06091_409591-414251	393.282	1.73277	0.2669	6.49224	8.4572e-11	9.89798e-10
Niben101Scf03580_286138-289953	23728.5	1.25583	0.193462	6.49135	8.50684e-11	9.95274e-10
Nbv0.3scaffold16102_19990-32123	3543.06	1.20459	0.185572	6.49124	8.51324e-11	9.9569e-10
Nbv0.3scaffold26062_341-4510	1469.35	3.15819	0.486926	6.48597	8.81608e-11	1.02836e-09
Niben044Scf00033216Ctg008_2702-5613	145	3.42973	0.528944	6.48411	8.92564e-11	1.04009e-09
Niben101Scf05326_46274-48504	531.79	2.59935	0.400915	6.48355	8.95866e-11	1.04359e-09
Nbv0.5scaffold1080_838091-844764	385.329	1.32341	0.204239	6.47974	9.18781e-11	1.06922e-09
Niben101Scf02042_141181-145241	23.298	6.34609	0.97948	6.47905	9.23048e-11	1.07347e-09
Niben101Scf07250_37948-48422	3670.91	1.67865	0.259099	6.47881	9.24516e-11	1.07482e-09
Niben101Scf10189_275160-281650	26162	1.14434	0.176774	6.47343	9.58031e-11	1.11193e-09
Niben101Scf02562_66705-72508	8426.4	1.21473	0.187863	6.46605	1.00599e-10	1.16643e-09
[truncated: 2,802 more rows]

## Sheet: SND1_vs_Ctrl_DOWN
GeneID	Base mean	log2(FC)	StdErr	Wald-Stats	P-value	P-adj
Niben044Scf00022926Ctg008_12198-17190	2825.48	-3.18941	0.172135	-18.5286	1.21514e-76	2.92865e-74
Niben101Scf02654_1-3176	412.003	-5.01291	0.301607	-16.6206	4.94101e-62	9.3337e-60
Niben101Scf04015_94661-99064	1888.62	-3.33342	0.209316	-15.9253	4.23031e-57	6.81275e-55
Nbv0.5scaffold235_75413-97481	2100.08	-3.34022	0.238688	-13.9941	1.69412e-44	1.76729e-42
Niben101Scf02335_456138-463556	1362.74	-2.97285	0.222324	-13.3717	8.84375e-41	8.0276e-39
Niben101Scf02990_637140-640620	3125.55	-5.50398	0.412412	-13.3458	1.25242e-40	1.12805e-38
Niben101Scf01697_1942926-1947037	2488.56	-2.24937	0.169083	-13.3033	2.21381e-40	1.97362e-38
Niben101Scf11137_10673-24691	2587.59	-2.42925	0.190283	-12.7665	2.52341e-37	1.95101e-35
Niben101Scf00171_17471-23607	1319.51	-2.74548	0.215419	-12.7448	3.33063e-37	2.56378e-35
Niben101Scf08191_229960-233537	296.473	-3.90185	0.306447	-12.7325	3.89901e-37	2.98159e-35
Niben101Scf12522_175274-178763	2596.89	-2.56936	0.203575	-12.6212	1.6142e-36	1.22103e-34
Nbv0.3scaffold41426_3251-11443	2768.98	-1.72289	0.137059	-12.5704	3.0714e-36	2.28375e-34
Niben101Scf06186_314625-319125	2080.82	-2.93331	0.2344	-12.5141	6.25139e-36	4.58003e-34
Niben101Scf03942_245742-254507	10704.4	-2.02458	0.162439	-12.4637	1.1783e-35	8.49028e-34
Niben101Scf01764_91804-94682	384.009	-2.69842	0.216721	-12.4511	1.37945e-35	9.87865e-34
Niben101Scf06721_47618-54189	265.483	-4.74019	0.384006	-12.344	5.24571e-35	3.68116e-33
Niben101Scf02994_286039-293393	8880.31	-2.14702	0.174096	-12.3323	6.06557e-35	4.24796e-33
Niben101Scf09596_36196-40231	514.391	-2.92784	0.241182	-12.1395	6.51922e-34	4.35616e-32
Niben101Scf04926_413126-417674	478.439	-2.71554	0.226116	-12.0095	3.16795e-33	2.054e-31
Niben101Scf11471_58112-64111	528.738	-3.91221	0.326481	-11.9829	4.36529e-33	2.81465e-31
Niben101Scf00629_148272-163649	4976.49	-2.23129	0.187692	-11.888	1.36601e-32	8.58597e-31
Niben101Scf03952_803063-819725	3743.23	-2.18481	0.183904	-11.8802	1.50093e-32	9.40017e-31
Niben101Scf05348_263574-267001	185.459	-3.06787	0.259319	-11.8305	2.71623e-32	1.68305e-30
Niben101Scf04813_66137-69402	650.787	-3.91307	0.331464	-11.8054	3.66062e-32	2.25225e-30
Niben101Scf13856_54297-61046	904.302	-2.64983	0.224861	-11.7843	4.70238e-32	2.878e-30
Niben101Scf00551_206212-212858	362.305	-3.40319	0.289876	-11.7402	7.93192e-32	4.77926e-30
Niben101Scf01237_79640-83583	407.281	-3.53275	0.303958	-11.6225	3.16701e-31	1.84462e-29
Niben101Scf00526_33865-37955	244.192	-4.38308	0.377951	-11.5969	4.27106e-31	2.47941e-29
Niben101Scf01232_385600-389646	228.719	-3.34202	0.288226	-11.5951	4.36291e-31	2.52853e-29
Niben101Scf01701_715552-718406	2144.81	-1.86597	0.162023	-11.5167	1.08734e-30	6.22942e-29
Nbv0.3scaffold31498_685-13510	1380.56	-3.10947	0.271281	-11.4622	2.04345e-30	1.16687e-28
Niben101Scf02031_956762-963341	1046.13	-1.88992	0.165039	-11.4513	2.31613e-30	1.31827e-28
Niben044Scf00031309Ctg003_1381-7857	1458.27	-2.13681	0.187237	-11.4123	3.63019e-30	2.0429e-28
Niben101Scf01463_769071-778432	315.969	-4.00111	0.351117	-11.3954	4.40974e-30	2.47363e-28
Nbv0.5scaffold6271_102552-106963	669.049	-4.13192	0.362752	-11.3905	4.66354e-30	2.61181e-28
Niben101Scf00584_20497-48491	433.004	-3.50064	0.312102	-11.2163	3.39004e-29	1.82264e-27
Niben044Scf00027807Ctg000_22951-26189	1196.05	-2.38592	0.213414	-11.1798	5.12232e-29	2.72881e-27
Niben101Scf03472_40763-50567	2013.55	-2.8527	0.256563	-11.1189	1.015e-28	5.32603e-27
Niben101Scf03363_57515-62653	389.471	-2.40566	0.216644	-11.1042	1.19664e-28	6.26971e-27
Niben101Scf12966_3386-59962	4996.11	-1.97318	0.177914	-11.0907	1.39254e-28	7.27431e-27
Niben101Scf00050_298999-303576	2117.9	-3.07226	0.277892	-11.0556	2.06062e-28	1.07321e-26
Niben101Scf12211_323308-326036	423.972	-2.39456	0.217308	-11.0192	3.08709e-28	1.59592e-26
Niben101Scf01719_422114-442973	219.893	-2.58917	0.23547	-10.9958	4.00551e-28	2.0465e-26
Niben101Scf06529_755097-761876	149.802	-6.48716	0.594643	-10.9093	1.04005e-27	5.26002e-26
Niben101Scf02576_131110-135162	1960.97	-3.71996	0.341056	-10.9072	1.06517e-27	5.37147e-26
Niben101Scf03894_237263-242941	2675.53	-3.02581	0.278904	-10.8489	2.01764e-27	9.9873e-26
Niben101Scf01220_343078-353991	2968.44	-5.3306	0.49213	-10.8317	2.43646e-27	1.19791e-25
Niben101Scf00202_186046-192461	1059.03	-2.23416	0.206262	-10.8317	2.43716e-27	1.19791e-25
Niben044Scf00058600Ctg000_1-3349	804.999	-3.95998	0.365781	-10.8261	2.58905e-27	1.26192e-25
Niben044Scf00008083Ctg016_1-9191	720.421	-1.8324	0.170354	-10.7564	5.5265e-27	2.6676e-25
Niben101Scf17891_355152-357959	129.47	-4.09968	0.382237	-10.7255	7.72668e-27	3.6939e-25
Niben044Scf00009745Ctg018_518-5445	621.334	-1.79844	0.168167	-10.6944	1.08157e-26	5.14253e-25
Niben101Scf02171_74043-80337	2034.83	-1.64585	0.154468	-10.655	1.65264e-26	7.78367e-25
Niben101Scf00482_1246624-1250433	406.848	-2.65392	0.249579	-10.6336	2.07884e-26	9.68658e-25
Niben101Scf02243_602197-606950	859.558	-2.12341	0.201392	-10.5437	5.43252e-26	2.47846e-24
Niben101Scf00046_241828-249174	1582.42	-2.08067	0.198214	-10.4971	8.90851e-26	4.02229e-24
Niben101Scf04191_516038-534940	387.605	-2.47208	0.2356	-10.4927	9.33469e-26	4.20386e-24
Niben101Scf06482_196798-201213	523.612	-3.10104	0.295859	-10.4815	1.05061e-25	4.71316e-24
Nbv0.5scaffold4294_150994-159813	931.887	-3.46873	0.330971	-10.4805	1.06231e-25	4.75954e-24
Niben101Scf01396_536118-543695	5561.86	-2.48091	0.238068	-10.421	1.98837e-25	8.82941e-24
Niben101Scf01090_662787-666475	614.361	-2.43068	0.234017	-10.3867	2.84908e-25	1.25874e-23
Niben101Scf03840_187139-201195	5318.7	-1.54557	0.149221	-10.3576	3.86527e-25	1.69061e-23
Niben101Scf08755_246136-249908	439.185	-3.26899	0.315708	-10.3545	3.99472e-25	1.74287e-23
Niben101Scf06968_175202-181837	593.761	-2.69443	0.260356	-10.349	4.22792e-25	1.84001e-23
Niben101Scf04944_116710-120242	1044.37	-1.75383	0.169559	-10.3435	4.4806e-25	1.94756e-23
Niben101Scf00595_343775-356026	943.133	-1.80764	0.175355	-10.3085	6.45099e-25	2.77981e-23
Niben101Scf24482_95191-102075	1616.39	-2.31767	0.22589	-10.2602	1.06489e-24	4.51636e-23
Niben101Scf04958_217570-224408	4493.24	-1.36714	0.133488	-10.2417	1.28971e-24	5.43031e-23
Niben101Scf03309_242119-248255	364.498	-3.78161	0.369458	-10.2356	1.37395e-24	5.76417e-23
Niben044Scf00047746Ctg002_1231-7170	1525	-2.33344	0.228079	-10.2308	1.44305e-24	6.03955e-23
Nbv0.3scaffold5287_24674-30275	1079.85	-1.81885	0.178032	-10.2164	1.67428e-24	6.9656e-23
Niben101Scf15760_5495-8656	1057.76	-2.84326	0.279012	-10.1905	2.18743e-24	9.04139e-23
Nbv0.3scaffold50397_8503-11468	433.417	-2.18843	0.214999	-10.1788	2.46603e-24	1.01388e-22
Niben101Scf06233_209627-226535	1108.28	-2.02601	0.199174	-10.1721	2.64265e-24	1.07889e-22
Niben101Scf06149_43421-58506	549.527	-2.29724	0.225919	-10.1684	2.74322e-24	1.11864e-22
Niben101Scf07244_407925-411284	582.573	-3.845	0.379065	-10.1434	3.54611e-24	1.43267e-22
Niben101Scf08811_4900-12127	467.992	-2.083	0.205582	-10.1322	3.97509e-24	1.59859e-22
Niben101Scf01025_125422-131732	1712.17	-5.01277	0.496033	-10.1057	5.2105e-24	2.07867e-22
Niben101Scf07611_104509-107873	150.959	-3.16077	0.313901	-10.0693	7.54964e-24	2.99135e-22
Niben101Scf31945_47695-52517	1303.96	-2.78504	0.277173	-10.048	9.37347e-24	3.69306e-22
Niben044Scf00022436Ctg007_150-3643	716.846	-1.92257	0.191345	-10.0477	9.40617e-24	3.70177e-22
Niben044Scf00022436Ctg006_8150-21157	4873.91	-1.8873	0.188209	-10.0277	1.15216e-23	4.49881e-22
Niben101Scf06249_46552-50072	488.069	-4.55457	0.455023	-10.0095	1.38386e-23	5.3915e-22
Niben101Scf05468_204000-216257	2891.47	-2.9497	0.294824	-10.005	1.4496e-23	5.63507e-22
Niben101Scf03875_63403-67513	508.855	-3.34674	0.334592	-10.0025	1.48669e-23	5.77282e-22
Niben101Scf12954_324376-327772	679.924	-2.61129	0.261184	-9.9979	1.55667e-23	6.03785e-22
Nbv0.3scaffold33298_5283-8417	343.123	-4.33326	0.436656	-9.92375	3.28181e-23	1.25344e-21
Niben044Scf00010724Ctg022_26597-31176	1103.27	-2.5768	0.261526	-9.85294	6.65676e-23	2.50413e-21
Niben101Scf02043_340016-342808	1849.97	-3.86929	0.392744	-9.85192	6.72487e-23	2.52703e-21
Niben101Scf00321_475356-492160	1093.92	-2.02883	0.205943	-9.85138	6.76084e-23	2.53782e-21
Niben101Scf00305_610102-618363	1362.41	-1.63641	0.166488	-9.82897	8.44756e-23	3.15403e-21
Niben101Scf07516_456743-461221	1367.93	-4.28366	0.435856	-9.82814	8.51733e-23	3.17668e-21
Niben101Scf01535_172135-176164	212.481	-3.82843	0.390852	-9.79509	1.18197e-22	4.36643e-21
Niben101Scf08516_299216-302698	330.57	-2.32088	0.236953	-9.79469	1.1866e-22	4.3789e-21
Niben101Scf07157_83289-85603	152.2	-4.70726	0.482604	-9.75388	1.77555e-22	6.49058e-21
Nbv0.5scaffold5963_85983-89636	531.172	-2.92189	0.300061	-9.73766	2.08306e-22	7.59088e-21
Nbv0.3scaffold44308_8909-12342	1669.79	-1.95033	0.200458	-9.72939	2.25938e-22	8.20774e-21
Nbv0.3scaffold44608_12509-16806	1758.08	-2.95242	0.305251	-9.67211	3.96141e-22	1.42287e-20
Niben101Scf00725_181159-185384	1817.64	-3.776	0.392101	-9.63017	5.96334e-22	2.1179e-20
Niben044Scf00034589Ctg001_16191-23396	2795.28	-2.03846	0.211815	-9.62379	6.34483e-22	2.24653e-20
Niben101Scf01388_55509-66267	1029.72	-1.52803	0.158846	-9.61958	6.61025e-22	2.33814e-20
Niben101Scf01942_426450-430778	288.975	-2.53455	0.263846	-9.60618	7.5291e-22	2.65509e-20
Niben101Scf05750_116610-134693	628.117	-1.61662	0.168426	-9.59844	8.11606e-22	2.85919e-20
Niben101Scf04779_250150-256538	2080.86	-2.77457	0.290166	-9.562	1.15508e-21	4.02859e-20
Niben044Scf00032088Ctg006_2960-6923	245.452	-2.3679	0.248327	-9.53539	1.49319e-21	5.18714e-20
Niben101Scf01075_178868-182999	577.061	-4.58869	0.481686	-9.5263	1.62982e-21	5.63933e-20
Niben101Scf02240_368353-379592	740.078	-1.95182	0.205053	-9.51863	1.7548e-21	6.05979e-20
Nbv0.3scaffold37022_14453-19538	110.627	-3.72938	0.392513	-9.50129	2.07297e-21	7.0954e-20
Niben101Scf05437_309898-313508	719.821	-2.18833	0.230524	-9.49287	2.2477e-21	7.67093e-20
Niben101Scf04953_522367-526807	844.366	-2.09532	0.220762	-9.4913	2.28168e-21	7.77931e-20
Niben101Scf02111_1419335-1425757	1222.17	-1.40619	0.148426	-9.47397	2.69404e-21	9.16733e-20
Niben101Scf05977_108279-111733	222.559	-3.04213	0.321376	-9.46596	2.90866e-21	9.86883e-20
Niben101Scf08355_339737-345796	145.847	-2.8751	0.303965	-9.45865	3.11959e-21	1.05742e-19
Niben101Scf04123_121019-125279	101.223	-3.38471	0.35802	-9.45399	3.26154e-21	1.1034e-19
Niben101Scf21165_31872-38303	236.046	-4.27839	0.453044	-9.44364	3.60053e-21	1.21455e-19
Niben101Scf03494_1114702-1120003	2800.48	-2.84671	0.301893	-9.42955	4.11849e-21	1.3826e-19
Niben044Scf00015668Ctg012_126-7086	6017.25	-2.6188	0.277762	-9.4282	4.17206e-21	1.39924e-19
Niben101Scf12011_69446-72944	769.092	-1.64945	0.175187	-9.41536	4.71448e-21	1.57662e-19
Niben101Scf11071_480911-487314	1425.03	-2.87297	0.30515	-9.41494	4.73334e-21	1.58142e-19
Niben044Scf00022114Ctg006_46145-49014	659.238	-1.91498	0.203432	-9.41339	4.80381e-21	1.60343e-19
Niben101Scf01517_529099-534771	4026.01	-3.40413	0.361978	-9.40424	5.24078e-21	1.74761e-19
Niben101Scf34538_49825-53564	105.46	-2.94814	0.314755	-9.36646	7.50048e-21	2.47516e-19
Niben101Scf05137_292193-296604	2001.54	-1.86678	0.199369	-9.36343	7.71857e-21	2.53754e-19
Niben101Scf06848_46721-61622	1932.95	-1.60071	0.17119	-9.35051	8.7229e-21	2.84896e-19
Niben101Scf09996_166544-171664	529.313	-2.8206	0.302009	-9.33947	9.68197e-21	3.15631e-19
Niben101Scf02509_1165350-1168453	1729.7	-3.24516	0.347553	-9.33715	9.8962e-21	3.22314e-19
Niben101Scf14323_315212-317520	697.787	-2.16344	0.23185	-9.3312	1.04682e-20	3.40307e-19
Niben101Scf03647_87273-91470	539.828	-2.96374	0.318012	-9.31958	1.168e-20	3.78999e-19
Niben101Scf29588_10862-20678	337.397	-1.99204	0.213846	-9.31529	1.21621e-20	3.93546e-19
Niben101Scf07681_100504-106647	294.979	-2.70238	0.290136	-9.31418	1.22896e-20	3.97301e-19
Niben101Scf08195_790050-795361	600.267	-4.23945	0.455552	-9.30619	1.32498e-20	4.27553e-19
Niben101Scf00841_306801-310865	4086.23	-2.85581	0.306918	-9.30477	1.34285e-20	4.3292e-19
Niben101Scf10595_176089-182399	766.665	-4.29202	0.461822	-9.29367	1.49057e-20	4.7966e-19
Niben101Scf00149_603961-625092	984.192	-1.57674	0.1698	-9.28589	1.60354e-20	5.14592e-19
Niben101Scf10222_424853-431758	4182.53	-1.98355	0.213635	-9.28477	1.62052e-20	5.1861e-19
Niben101Scf13411_526048-528689	3014.15	-1.4051	0.151337	-9.28462	1.62286e-20	5.18884e-19
Niben101Scf02436_14899-29826	2936.19	-1.72435	0.185724	-9.28445	1.62549e-20	5.19251e-19
Niben101Scf06888_194661-203110	11761.2	-1.51148	0.16293	-9.27682	1.74604e-20	5.56234e-19
Nbv0.3scaffold18483_1-26068	361.196	-1.9859	0.214469	-9.2596	2.05191e-20	6.50119e-19
Niben101Scf03253_288423-296352	1891.87	-1.78089	0.192376	-9.25732	2.0962e-20	6.63522e-19
Niben101Scf10528_223750-230858	1753.67	-2.36799	0.255937	-9.25227	2.19784e-20	6.93211e-19
Niben044Scf00037541Ctg000_2863-8647	3162.14	-1.60553	0.173983	-9.22805	2.75596e-20	8.6612e-19
Nbv0.3scaffold4234_8029-13944	5838.09	-2.07813	0.225269	-9.22508	2.83358e-20	8.89715e-19
Nbv0.3scaffold61315_4357-10250	4926.99	-2.06872	0.224551	-9.2127	3.18014e-20	9.94954e-19
Niben101Scf11424_313978-328697	491.95	-4.88312	0.53025	-9.20909	3.28894e-20	1.02715e-18
Niben101Scf01046_364049-367764	1092.36	-4.0714	0.442119	-9.20883	3.2971e-20	1.02878e-18
Niben101Scf01027_110315-113613	442.057	-3.39405	0.368949	-9.19925	3.60453e-20	1.12171e-18
Niben101Scf08192_271467-277757	2043.02	-3.08556	0.335545	-9.19566	3.72708e-20	1.15881e-18
Niben101Scf01635_529120-537835	1614.62	-4.44757	0.483956	-9.19003	3.92737e-20	1.21877e-18
Nbv0.3scaffold104232_1-3544	1466.35	-1.34369	0.146457	-9.17464	4.53068e-20	1.39133e-18
Niben101Scf07437_120794-123870	370.872	-3.7055	0.404033	-9.17129	4.67405e-20	1.4341e-18
Niben101Scf18000_37063-43238	238.563	-3.61334	0.394082	-9.16901	4.77367e-20	1.4621e-18
Niben101Scf10887_3078-7920	3622.47	-1.78642	0.195071	-9.15778	5.29748e-20	1.61828e-18
Niben101Scf01220_213489-221352	1126.14	-4.2002	0.458696	-9.15684	5.34411e-20	1.62967e-18
Niben101Scf06026_287530-291335	302.452	-2.03836	0.222795	-9.14905	5.74368e-20	1.74695e-18
Niben101Scf03009_138775-142687	1608.75	-2.87462	0.31426	-9.14726	5.83985e-20	1.77465e-18
Nbv0.3scaffold51179_255-11453	2912.7	-1.99804	0.218437	-9.14695	5.85615e-20	1.77806e-18
Niben101Scf04042_1-3401	1113.97	-1.69512	0.185559	-9.13521	6.5277e-20	1.97852e-18
Niben101Scf11709_91664-99043	887.408	-2.27851	0.249444	-9.13434	6.58052e-20	1.9928e-18
Niben101Scf07352_1-5800	2996.32	-1.79499	0.196658	-9.12743	7.01462e-20	2.11876e-18
Niben101Scf05078_840691-846099	619.796	-3.50229	0.383718	-9.12727	7.02494e-20	2.12004e-18
Niben101Scf05341_347955-350536	1269.08	-2.47082	0.270745	-9.12599	7.10806e-20	2.14327e-18
Niben101Scf09436_177091-182044	7754.24	-2.02831	0.222296	-9.12437	7.21518e-20	2.1737e-18
Niben101Scf00414_1115640-1131307	446.624	-1.66369	0.182502	-9.11601	7.79414e-20	2.33804e-18
Niben101Scf08709_175503-178804	484.673	-1.92862	0.211869	-9.10291	8.79444e-20	2.63133e-18
Niben101Scf04368_56475-62053	680.693	-2.39065	0.26265	-9.10204	8.86472e-20	2.65009e-18
Niben101Scf02425_262735-274597	873.358	-1.58688	0.174457	-9.09608	9.36492e-20	2.79723e-18
Niben101Scf06778_686124-690957	161.716	-5.83584	0.642076	-9.08901	9.99481e-20	2.98282e-18
Niben044Scf00005939Ctg008_952-8550	2638.47	-1.71431	0.188632	-9.08812	1.00764e-19	3.0046e-18
Niben101Scf03998_29778-32308	741.738	-1.99278	0.219438	-9.08131	1.07278e-19	3.19068e-18
Niben101Scf02625_414228-433723	194.092	-3.67654	0.405463	-9.06749	1.21785e-19	3.60679e-18
Niben101Scf00177_411570-416465	885.945	-1.3677	0.150843	-9.06707	1.22259e-19	3.61777e-18
Niben101Scf04977_372512-391543	267.052	-2.01093	0.221835	-9.065	1.24607e-19	3.68256e-18
Niben101Scf03947_60943-66221	793.743	-2.38867	0.2636	-9.06171	1.2842e-19	3.79046e-18
Niben101Scf02917_154473-165011	4049.48	-1.30999	0.144745	-9.05037	1.42486e-19	4.18795e-18
Niben101Scf02408_247512-252781	3283.24	-3.74523	0.414817	-9.02863	1.7383e-19	5.0878e-18
Niben044Scf00009218Ctg007_4387-7818	1954.02	-2.72264	0.301637	-9.02621	1.77722e-19	5.19736e-18
Niben101Scf02216_144465-149906	1721.76	-4.07205	0.451295	-9.02303	1.82957e-19	5.33261e-18
Niben101Scf07533_384664-398385	337.183	-3.20093	0.354936	-9.01833	1.90982e-19	5.54801e-18
Niben101Scf01249_682667-686034	1007.35	-3.8183	0.423488	-9.01631	1.94525e-19	5.64153e-18
Niben101Scf04223_78416-97107	755.58	-1.65904	0.184133	-9.01	2.06051e-19	5.96592e-18
Niben101Scf03376_526095-530215	1227.64	-2.47499	0.274752	-9.0081	2.09653e-19	6.06518e-18
Niben101Scf04337_163914-169292	497.943	-2.48606	0.276094	-9.00442	2.16805e-19	6.24624e-18
Niben101Scf02262_155637-158437	38421.9	-4.69637	0.522317	-8.99142	2.44055e-19	6.99671e-18
Niben101Scf03660_121761-123997	365.922	-4.13671	0.460643	-8.9803	2.70018e-19	7.71571e-18
Niben101Scf05190_53666-60062	1069.9	-2.35169	0.262071	-8.9735	2.87232e-19	8.19419e-18
Niben101Scf12711_42913-46388	1021.55	-2.29449	0.25597	-8.96393	3.13319e-19	8.90932e-18
Niben101Scf04020_67046-71181	280.338	-3.55033	0.396458	-8.95514	3.39299e-19	9.60899e-18
Niben101Scf09321_146508-149932	581.648	-2.57957	0.288116	-8.95323	3.45233e-19	9.76911e-18
Niben101Scf02610_186011-190384	199.06	-2.73959	0.3061	-8.94999	3.5552e-19	1.00439e-17
Nbv0.3scaffold64326_2349-7600	108.842	-3.38692	0.378456	-8.94931	3.57725e-19	1.00818e-17
Niben101Scf03548_298598-305148	4818.97	-2.86854	0.320531	-8.94932	3.57685e-19	1.00818e-17
Niben101Scf01493_21704-28533	1315.21	-2.92304	0.327236	-8.93253	4.16381e-19	1.16971e-17
Niben101Scf02399_121272-128677	506.46	-2.50465	0.280488	-8.92959	4.27588e-19	1.20023e-17
Nbv0.3scaffold7947_5994-13019	88.495	-5.11971	0.573449	-8.92794	4.34016e-19	1.2173e-17
Niben101Scf04198_48695-110193	1758.82	-1.80163	0.201969	-8.92033	4.64917e-19	1.30292e-17
Niben101Scf18985_243753-246784	529.142	-2.60999	0.292886	-8.91125	5.04584e-19	1.41182e-17
Niben101Scf00503_748494-751387	303.658	-2.44815	0.274892	-8.90586	5.29742e-19	1.47867e-17
Niben101Scf08665_378148-383588	314.928	-1.86701	0.209719	-8.90245	5.46271e-19	1.52359e-17
Niben044Scf00047837Ctg001_8343-20677	1332.42	-3.31809	0.373076	-8.89389	5.90076e-19	1.64314e-17
Nbv0.3scaffold29879_10904-13890	252.613	-2.44912	0.275408	-8.89269	5.9647e-19	1.6583e-17
Niben101Scf01430_495979-501595	869.524	-2.72457	0.306462	-8.89039	6.08929e-19	1.69159e-17
Niben101Scf01241_793996-800209	1155.92	-3.7385	0.42107	-8.87858	6.77187e-19	1.87674e-17
Niben101Scf00225_801206-803859	586.307	-2.24332	0.252701	-8.87738	6.84523e-19	1.89556e-17
Niben101Scf00286_349641-354056	156.111	-3.00815	0.338909	-8.876	6.93095e-19	1.91626e-17
Niben101Scf03039_365298-370515	524.207	-2.69217	0.303724	-8.86387	7.72861e-19	2.13174e-17
Niben044Scf00007177Ctg025_1-4810	2171.38	-3.10491	0.3509	-8.84843	8.87625e-19	2.43867e-17
Niben101Scf00994_714156-717891	262.777	-2.77548	0.314269	-8.83155	1.03237e-18	2.82523e-17
Niben101Scf00867_116903-121346	950.008	-3.26962	0.370364	-8.82812	1.06446e-18	2.91077e-17
Niben044Scf00011498Ctg001_17798-26266	4382.3	-2.21301	0.250922	-8.81949	1.14984e-18	3.13198e-17
Niben101Scf12653_215769-228147	952.274	-1.37941	0.156536	-8.81211	1.22811e-18	3.33479e-17
Nbv0.5scaffold1949_380407-386373	1380.92	-1.51658	0.172118	-8.81127	1.23734e-18	3.35725e-17
Niben101Scf00640_406467-412980	117.312	-3.68795	0.418678	-8.80855	1.26774e-18	3.43439e-17
Niben101Scf07677_55653-91740	1736.04	-1.53657	0.174564	-8.80233	1.3401e-18	3.61676e-17
Niben101Scf04847_64964-68150	1436.95	-3.14226	0.357043	-8.80081	1.35831e-18	3.66273e-17
Niben101Scf15916_8027-13389	504.946	-2.25068	0.256088	-8.78871	1.51286e-18	4.06379e-17
Niben101Scf04887_113738-118444	3529.33	-2.55454	0.291013	-8.7781	1.66264e-18	4.46269e-17
Niben101Scf01005_1190079-1199843	3025.37	-2.06353	0.235368	-8.76727	1.83052e-18	4.89449e-17
Nbv0.5scaffold9405_4524-8264	1244.89	-2.48656	0.283756	-8.76301	1.90098e-18	5.07513e-17
Niben101Scf35862_9613-18336	382.339	-2.92649	0.334038	-8.76096	1.93586e-18	5.16038e-17
Niben101Scf00739_275178-282737	172.093	-4.9793	0.568641	-8.75649	2.01427e-18	5.3653e-17
Niben101Scf00550_46136-49401	1141.28	-2.60141	0.297092	-8.75623	2.01888e-18	5.37348e-17
Niben101Scf01414_245009-250471	1832.5	-2.13505	0.243856	-8.7554	2.03378e-18	5.40903e-17
Niben101Scf01824_111244-113369	575.363	-1.52115	0.173803	-8.75217	2.09284e-18	5.55341e-17
Niben101Scf00367_272671-278452	5093.65	-1.6672	0.190536	-8.75006	2.13232e-18	5.65389e-17
Niben101Scf03160_103494-107976	1699.89	-2.69118	0.307627	-8.74818	2.16813e-18	5.74448e-17
Niben101Scf07103_56163-65695	478.47	-1.81869	0.20815	-8.73742	2.38489e-18	6.30444e-17
Niben101Scf08527_236027-241493	868.183	-1.66759	0.190968	-8.73229	2.4956e-18	6.58713e-17
Niben101Scf08670_40900-47603	259.699	-2.32676	0.266816	-8.72045	2.7709e-18	7.29726e-17
Niben101Scf06795_405006-409402	384.901	-4.97054	0.570473	-8.71302	2.9588e-18	7.77454e-17
Niben101Scf00536_403547-407792	1838.34	-2.15805	0.247702	-8.71229	2.97803e-18	7.81917e-17
Niben101Scf06955_273358-287128	8788.08	-1.33355	0.153432	-8.69148	3.5776e-18	9.3723e-17
Niben101Scf02420_668888-676566	4471.22	-1.43928	0.165608	-8.69092	3.59514e-18	9.3971e-17
Niben101Scf08718_4177-6565	201.686	-2.26266	0.260347	-8.69096	3.59381e-18	9.3971e-17
Nbv0.3scaffold39635_6199-19594	2039.89	-1.62289	0.186757	-8.68986	3.62878e-18	9.47088e-17
Niben101Scf00123_715844-721494	194.593	-2.72854	0.314206	-8.68392	3.82351e-18	9.95679e-17
Niben101Scf07304_61788-69140	1488.08	-2.35761	0.271517	-8.68308	3.85178e-18	1.00155e-16
Niben101Scf01191_478279-482229	730.906	-3.96542	0.45721	-8.67309	4.20562e-18	1.0895e-16
Niben101Scf01819_239673-249933	1029.23	-2.40584	0.277435	-8.67173	4.25612e-18	1.10177e-16
Niben101Scf02460_259668-267223	1108.39	-3.08701	0.356586	-8.6571	4.83906e-18	1.24805e-16
Niben101Scf01506_326839-331920	134.437	-3.27201	0.377997	-8.65617	4.87873e-18	1.2555e-16
Niben101Scf04679_36410-45168	148.596	-2.61469	0.302338	-8.64823	5.23027e-18	1.343e-16
Niben101Scf06120_11907-16493	5793.38	-3.26524	0.377578	-8.64785	5.24768e-18	1.34648e-16
Niben101Scf01534_275841-291344	1303.47	-1.57802	0.182555	-8.64412	5.42239e-18	1.39029e-16
Niben101Scf14755_126395-132413	810.348	-2.0495	0.237374	-8.63405	5.92172e-18	1.51609e-16
Niben101Scf06822_326665-336831	13075.5	-2.00139	0.232146	-8.62126	6.62194e-18	1.68794e-16
Niben101Scf06378_281848-289698	860.529	-2.23385	0.259249	-8.61663	6.89527e-18	1.75378e-16
Niben044Scf00014597Ctg000_8037-17538	3382.47	-3.14463	0.365058	-8.61405	7.05236e-18	1.78982e-16
Niben101Scf08975_358720-364920	655.994	-1.81218	0.210656	-8.60254	7.79707e-18	1.97167e-16
Nbv0.3scaffold12402_39151-43394	33616.6	-3.34261	0.388762	-8.59808	8.10593e-18	2.04385e-16
Niben101Scf02232_102948-108893	451.369	-2.13527	0.248473	-8.59356	8.43188e-18	2.12145e-16
Niben101Scf12205_169792-174467	1438.01	-4.35872	0.507415	-8.59005	8.69306e-18	2.18558e-16
Niben101Scf08347_190308-192643	544.489	-2.13819	0.24897	-8.58815	8.83815e-18	2.21887e-16
Niben101Scf01732_220591-224985	2279.74	-3.7306	0.434992	-8.57625	9.80128e-18	2.45362e-16
Nbv0.5scaffold4049_13188-15814	1621.42	-1.92766	0.224996	-8.56753	1.05731e-17	2.63927e-16
Niben044Scf00034043Ctg008_4410-19582	1759.35	-2.35961	0.275483	-8.56537	1.07733e-17	2.68734e-16
Niben101Scf00063_346699-350960	6178.93	-1.54116	0.179949	-8.56442	1.08625e-17	2.70572e-16
Niben101Scf31270_18315-22259	423.849	-3.99201	0.466236	-8.5622	1.10733e-17	2.75428e-16
Niben044Scf00001260Ctg003_5088-8956	359.097	-2.79063	0.326001	-8.56019	1.12678e-17	2.80069e-16
Niben101Scf02455_176441-183176	5367.07	-1.64333	0.192211	-8.5496	1.23521e-17	3.0593e-16
Niben101Scf03045_1184505-1187383	277.716	-3.73091	0.436514	-8.54708	1.26246e-17	3.12458e-16
Niben101Scf05124_67910-72702	10573.2	-4.04724	0.473858	-8.54103	1.33027e-17	3.28777e-16
Niben101Scf05279_343388-345654	260.991	-5.78987	0.678211	-8.53698	1.37779e-17	3.40279e-16
Nbv0.3scaffold49267_2490-6299	297.572	-2.5665	0.300669	-8.53597	1.38981e-17	3.43007e-16
Niben101Scf05553_126143-139621	1907.01	-2.26803	0.265913	-8.52921	1.47351e-17	3.62384e-16
Niben101Scf09260_117812-123151	1322.92	-1.95521	0.229396	-8.52332	1.55037e-17	3.80483e-16
Niben101Scf03507_337254-339883	481.277	-3.60284	0.422875	-8.51988	1.59719e-17	3.91149e-16
Niben101Scf06855_106465-114728	2299.19	-1.63012	0.191375	-8.51796	1.62387e-17	3.97126e-16
Niben101Scf15286_61692-64474	129.062	-4.53542	0.532502	-8.51719	1.63474e-17	3.99504e-16
Niben101Scf05029_52113-57674	996.646	-1.41294	0.165972	-8.51311	1.69334e-17	4.13536e-16
Niben101Scf03643_933463-943471	479.588	-2.09254	0.24617	-8.50041	1.88915e-17	4.59431e-16
Nbv0.5scaffold6509_7240-61528	4108.49	-2.07975	0.244825	-8.49483	1.98221e-17	4.81726e-16
Niben044Scf00010289Ctg027_13479-17951	1723.41	-3.74158	0.441103	-8.48234	2.20706e-17	5.34512e-16
Niben044Scf00024463Ctg001_1165-8573	1138.56	-2.04547	0.241153	-8.48204	2.21287e-17	5.35549e-16
Niben101Scf00823_52020-54322	2010.53	-3.86658	0.456578	-8.4686	2.48363e-17	5.9983e-16
Niben044Scf00016145Ctg007_6483-11457	1857.49	-1.49672	0.177227	-8.44524	3.03427e-17	7.30797e-16
Niben044Scf00029882Ctg001_850-5104	178.489	-3.56527	0.423321	-8.42214	3.69673e-17	8.87901e-16
Niben101Scf09149_121911-125942	323.858	-2.55955	0.303993	-8.41977	3.77233e-17	9.05438e-16
Niben101Scf02459_61294-66254	1818.21	-3.67538	0.437406	-8.40268	4.36416e-17	1.04105e-15
Niben101Scf39208_23014-26851	2534.74	-1.38334	0.164704	-8.39896	4.50438e-17	1.07231e-15
Niben101Ctg16374_5244-8044	33649.7	-5.05245	0.60177	-8.39599	4.61994e-17	1.09907e-15
Niben101Scf02513_984212-987412	115.628	-3.6883	0.43931	-8.39566	4.63283e-17	1.10138e-15
Niben101Scf05368_297922-302917	36320.1	-3.48572	0.415399	-8.39125	4.80989e-17	1.1427e-15
Niben101Scf03076_243838-250315	1073.76	-3.5035	0.4179	-8.38358	5.13413e-17	1.21725e-15
Niben101Scf05574_407617-415216	347.159	-2.08979	0.249338	-8.38137	5.23152e-17	1.23782e-15
Niben101Scf00800_93818-98272	734.368	-2.48126	0.29615	-8.37841	5.3648e-17	1.2685e-15
Niben101Scf08341_664015-672857	2795.69	-3.27336	0.390981	-8.37218	5.65616e-17	1.33378e-15
Niben101Scf00390_475345-486502	142.787	-2.90383	0.3473	-8.36115	6.21099e-17	1.45577e-15
Niben101Scf00349_261963-267453	944.547	-3.85196	0.4613	-8.35023	6.81322e-17	1.59479e-15
Niben101Scf01240_564500-568779	167.501	-3.91065	0.468473	-8.34764	6.96385e-17	1.62806e-15
Niben101Scf06782_87425-101799	1401.49	-2.4562	0.294358	-8.34426	7.16602e-17	1.674e-15
Niben044Scf00004219Ctg018_5933-10852	14585.9	-4.08	0.489217	-8.33986	7.4381e-17	1.73293e-15
Niben101Scf01326_532307-536172	1160.35	-1.8001	0.215869	-8.33886	7.5008e-17	1.74637e-15
Niben101Scf06942_287071-291521	929.643	-2.34944	0.281819	-8.3367	7.63912e-17	1.77503e-15
Niben101Scf04788_137676-144040	599.333	-2.26837	0.272142	-8.33524	7.73396e-17	1.79587e-15
Niben101Scf01300_236377-239528	79.5707	-2.90961	0.349163	-8.33309	7.87625e-17	1.82649e-15
Niben101Scf08133_2624-9724	384.968	-1.86543	0.223905	-8.33135	7.99278e-17	1.85228e-15
Niben101Scf00262_242969-247711	1592.23	-1.58556	0.190328	-8.33069	8.03723e-17	1.86135e-15
Niben101Scf10999_180566-185459	103.7	-3.33746	0.400702	-8.32902	8.15172e-17	1.88661e-15
Niben101Scf00193_1351-12735	437.353	-2.09394	0.251811	-8.31553	9.13394e-17	2.10418e-15
Niben101Scf29588_70608-77655	199.155	-3.16456	0.380748	-8.31143	9.45573e-17	2.17687e-15
Nbv0.3scaffold65869_136-9132	309.208	-2.24942	0.270777	-8.30729	9.79138e-17	2.24674e-15
Nbv0.5scaffold1030_259245-264614	444.007	-1.6215	0.195296	-8.30277	1.01712e-16	2.33236e-15
Niben101Scf32851_15957-26118	1254.43	-1.74206	0.210062	-8.2931	1.10333e-16	2.52013e-15
Niben101Scf01625_168805-175387	7963.5	-3.958	0.477788	-8.28401	1.19096e-16	2.71144e-15
Nbv0.5scaffold1696_193491-200217	459.4	-2.11294	0.255256	-8.27774	1.2553e-16	2.8542e-15
Niben101Scf07709_79544-84057	2822.84	-2.64102	0.319196	-8.27398	1.29565e-16	2.93829e-15
Nbv0.5scaffold4563_140029-145881	708.676	-2.15806	0.261075	-8.26608	1.38439e-16	3.13751e-15
Niben101Scf20268_24576-32580	254.955	-2.34271	0.283653	-8.25905	1.46841e-16	3.32146e-15
Nbv0.5scaffold1643_295211-319803	387.999	-2.11554	0.256198	-8.25744	1.48829e-16	3.36208e-15
Niben044Scf00053696Ctg004_2840-4684	101.179	-3.36457	0.408066	-8.24515	1.64952e-16	3.70951e-15
Niben101Scf04787_53244-59328	698.044	-1.41414	0.171548	-8.24342	1.67351e-16	3.76105e-15
Niben101Scf00548_8916-27604	1514.95	-2.11051	0.256038	-8.24298	1.67975e-16	3.77265e-15
Nbv0.5scaffold13_191949-196281	4963.97	-2.89951	0.35197	-8.23794	1.75198e-16	3.9273e-15
Niben101Scf04629_211469-215862	105.473	-4.87894	0.592436	-8.23539	1.78972e-16	4.00418e-15
Niben101Scf01409_18804-29404	1136.64	-2.28403	0.277421	-8.23305	1.82501e-16	4.07791e-15
Niben101Scf08984_469484-475550	1856.7	-2.96744	0.360821	-8.22415	1.96586e-16	4.38702e-15
Niben044Scf00031247Ctg001_1-4874	544.197	-1.62033	0.19725	-8.21458	2.12902e-16	4.74812e-15
Niben101Scf23814_173959-180802	2614.96	-2.22596	0.27128	-8.2054	2.29826e-16	5.10925e-15
Nbv0.3scaffold23578_26421-30070	396.338	-2.40938	0.293638	-8.20526	2.30087e-16	5.11179e-15
Niben101Scf08250_420941-426057	7844.11	-1.16662	0.142206	-8.20378	2.32948e-16	5.16877e-15
Niben101Scf02602_2955-7401	3181.67	-2.14998	0.26209	-8.20319	2.34092e-16	5.19087e-15
Niben101Scf03080_237147-241585	557.52	-1.91184	0.23317	-8.19933	2.4174e-16	5.34689e-15
Niben101Scf01440_257879-261040	1212.65	-3.2606	0.397883	-8.19486	2.50891e-16	5.53877e-15
Niben101Scf00047_188387-194763	1841.03	-2.41099	0.294219	-8.19454	2.51549e-16	5.54981e-15
Niben101Scf00971_148333-154947	646.28	-1.50044	0.183234	-8.18864	2.64198e-16	5.81786e-15
Niben101Scf06117_90092-94646	4965.56	-3.02372	0.369263	-8.18852	2.64464e-16	5.82003e-15
Niben044Scf00023026Ctg001_76-4007	1247.65	-2.13443	0.260735	-8.1862	2.69602e-16	5.92938e-15
Niben101Scf03239_86583-89490	120.413	-2.3191	0.283547	-8.17891	2.86426e-16	6.28753e-15
Niben101Scf01716_56767-61693	2328.1	-2.62316	0.320774	-8.17759	2.89577e-16	6.35269e-15
Niben101Scf00189_671254-680655	535.145	-2.10905	0.25799	-8.17495	2.95982e-16	6.48236e-15
Niben101Scf01374_38745-57067	2719.23	-2.05865	0.251825	-8.17493	2.96044e-16	6.48236e-15
Niben101Scf03253_203232-210873	4825.42	-2.15801	0.264257	-8.16634	3.17899e-16	6.94786e-15
Niben101Scf09584_108695-115105	1251.22	-2.14633	0.263069	-8.15883	3.38291e-16	7.37969e-15
Niben101Scf00853_448202-461529	228.055	-1.99081	0.244378	-8.14644	3.7479e-16	8.13528e-15
Nbv0.5scaffold211_635799-675212	1120.25	-1.73471	0.213645	-8.11957	4.67845e-16	1.00987e-14
Niben101Scf05749_325372-329861	435.507	-1.65438	0.203904	-8.11354	4.91643e-16	1.05928e-14
Niben101Scf00307_76837-80406	532.047	-2.7095	0.334019	-8.11181	4.98715e-16	1.07319e-14
Niben101Scf12852_417241-422492	5016.7	-2.44829	0.301866	-8.11052	5.04027e-16	1.08395e-14
Nbv0.3scaffold87852_1-4660	252.644	-2.16854	0.267646	-8.10225	5.39518e-16	1.15672e-14
Niben101Scf00497_197280-205017	121.951	-2.98304	0.368214	-8.10138	5.43402e-16	1.16362e-14
Niben101Scf08081_356301-363399	120.768	-2.54376	0.314264	-8.09435	5.75732e-16	1.23026e-14
Niben101Scf11886_453728-468002	764.997	-2.53727	0.313749	-8.08693	6.11855e-16	1.30222e-14
Niben044Scf00054521Ctg002_8465-12025	393.253	-2.93473	0.362971	-8.08531	6.20048e-16	1.3187e-14
Niben101Scf05581_77687-80874	1205.22	-2.6051	0.322611	-8.07505	6.74486e-16	1.4303e-14
Niben101Scf02757_60963-69032	5803.51	-2.77367	0.344135	-8.05983	7.63975e-16	1.61712e-14
Niben101Scf13289_312750-319422	1748.58	-1.97112	0.244607	-8.05831	7.73536e-16	1.63637e-14
Niben101Scf00478_642697-649036	1331.62	-2.47872	0.307605	-8.05813	7.74726e-16	1.63789e-14
Nbv0.3scaffold2571_1060-6692	125.31	-2.93422	0.364251	-8.05549	7.91624e-16	1.6726e-14
Niben044Scf00009427Ctg010_32992-35285	87.0886	-5.58571	0.694045	-8.04805	8.41228e-16	1.77527e-14
Niben101Scf00747_214983-219448	729.809	-1.98386	0.246612	-8.04449	8.66061e-16	1.82107e-14
Niben101Scf03693_111690-115501	442.297	-1.80757	0.224857	-8.03875	9.07626e-16	1.90732e-14
Niben101Scf05821_241493-253903	698.451	-2.38103	0.296262	-8.03693	9.21188e-16	1.93466e-14
Niben044Scf00002857Ctg006_5462-9318	27119.5	-4.14354	0.515676	-8.03516	9.34551e-16	1.96155e-14
Niben101Scf02348_69110-75723	436.729	-2.48573	0.309483	-8.03188	9.59873e-16	2.01107e-14
Niben101Scf10557_44610-52133	332.404	-2.33832	0.29132	-8.02666	1.00165e-15	2.09484e-14
Niben101Scf05062_95325-99641	620.343	-2.26445	0.282182	-8.02479	1.01698e-15	2.12561e-14
Niben101Scf08758_218895-222233	141.691	-2.60872	0.325439	-8.01601	1.09233e-15	2.27767e-14
Niben101Scf34386_32060-36293	2201.8	-2.70032	0.336912	-8.01491	1.10219e-15	2.29685e-14
Niben101Scf00980_786184-789733	3312.97	-2.36898	0.295954	-8.00453	1.19921e-15	2.4916e-14
Niben101Scf11131_8202-13340	131.116	-3.34372	0.41775	-8.00413	1.20314e-15	2.49829e-14
Niben101Scf00109_683557-690421	568.182	-2.08984	0.261417	-7.99426	1.30356e-15	2.69937e-14
Niben101Scf18725_13071-18416	689.189	-1.73414	0.216972	-7.99243	1.32306e-15	2.73754e-14
Niben044Scf00005089Ctg009_17228-19611	113.663	-4.72091	0.591582	-7.98013	1.46175e-15	3.01201e-14
Niben101Scf21026_9544-14059	200.863	-2.56765	0.32208	-7.97211	1.5599e-15	3.20858e-14
Niben044Scf00011045Ctg019_16441-29471	328.678	-2.80558	0.352112	-7.96785	1.6146e-15	3.31523e-14
Niben101Scf11178_140112-158043	1166.45	-1.97567	0.24809	-7.96352	1.67209e-15	3.42724e-14
Niben044Scf00001920Ctg014_28933-33558	155.956	-3.06184	0.384574	-7.96165	1.69755e-15	3.47534e-14
Niben044Scf00024822Ctg001_3001-11373	1392.07	-1.44363	0.181598	-7.9496	1.87118e-15	3.82857e-14
Niben101Scf00161_584655-589337	14388.3	-2.25366	0.283524	-7.94875	1.88395e-15	3.85246e-14
Niben101Scf00133_1057816-1071510	1175.64	-1.49854	0.188953	-7.93074	2.17848e-15	4.44433e-14
Niben101Scf09097_78038-82278	3090.5	-1.20335	0.151833	-7.92547	2.27277e-15	4.61782e-14
Niben101Scf00577_1125940-1129243	297.994	-1.88958	0.238451	-7.92438	2.2928e-15	4.6558e-14
Niben044Scf00060831Ctg000_1-6889	1599.34	-2.01837	0.254987	-7.91559	2.46079e-15	4.9767e-14
Nbv0.3scaffold54642_418-4882	234.525	-3.16653	0.400512	-7.9062	2.65373e-15	5.34832e-14
Niben101Scf19660_14444-18678	834.984	-2.00006	0.253021	-7.90473	2.68524e-15	5.4087e-14
Niben044Scf00034230Ctg005_9661-15842	568.904	-2.04536	0.258767	-7.90427	2.69518e-15	5.42559e-14
Niben101Scf01847_276900-280895	9002.5	-3.92945	0.497424	-7.8996	2.79809e-15	5.61983e-14
Niben101Ctg15717_1-3413	175.803	-3.84868	0.487514	-7.89451	2.91463e-15	5.84717e-14
Niben101Scf07247_149999-157958	493.594	-1.62632	0.206035	-7.89342	2.94008e-15	5.89483e-14
Niben101Scf07103_325016-331364	1049.71	-3.47143	0.439829	-7.89268	2.9577e-15	5.92337e-14
Niben101Scf02902_40106-43347	50.9183	-4.6458	0.589081	-7.88652	3.10736e-15	6.19822e-14
Niben044Scf00002424Ctg003_1162-6958	317.343	-2.81146	0.356706	-7.88172	3.22894e-15	6.42939e-14
Niben101Scf10464_13911-22378	1292.55	-3.10548	0.394115	-7.87962	3.28375e-15	6.52772e-14
Niben101Scf02497_916212-920265	301.266	-1.67928	0.213201	-7.8765	3.36687e-15	6.68127e-14
Niben101Scf02283_11242-27015	2069.25	-1.83894	0.233474	-7.87643	3.36864e-15	6.68127e-14
Niben101Scf05912_288207-305839	6583.53	-1.08631	0.138049	-7.86901	3.57454e-15	7.0816e-14
Niben101Scf12938_75765-83301	126.036	-2.29985	0.29235	-7.8668	3.63835e-15	7.20394e-14
Niben101Scf02990_518438-521944	10056.3	-3.05787	0.38891	-7.86267	3.76018e-15	7.43672e-14
Niben101Scf10438_365454-370632	1290.74	-2.41526	0.307193	-7.86236	3.76972e-15	7.45138e-14
Niben101Scf09387_325913-331953	5229.01	-2.69158	0.342384	-7.86129	3.80204e-15	7.51102e-14
Niben101Scf00891_506338-513360	634.212	-3.17226	0.403637	-7.8592	3.86606e-15	7.63317e-14
Niben044Scf00017233Ctg005_4420-10370	1861.69	-1.17656	0.149767	-7.85591	3.96878e-15	7.83155e-14
Niben044Scf00002178Ctg006_2258-6967	310.031	-2.0002	0.25473	-7.85223	4.08694e-15	8.06018e-14
Niben101Scf05269_463399-479933	777.693	-2.33235	0.297044	-7.85187	4.09868e-15	8.07877e-14
Niben101Scf05414_301199-311057	639.262	-1.77002	0.225438	-7.85148	4.11158e-15	8.09962e-14
Nbv0.3scaffold31157_6369-14168	2615.74	-2.98769	0.380647	-7.84897	4.1948e-15	8.25892e-14
Niben101Scf02914_276969-292118	419.14	-1.67313	0.213169	-7.84885	4.19855e-15	8.26165e-14
Niben101Scf00491_286889-289646	81.1351	-4.53063	0.577408	-7.8465	4.27824e-15	8.40897e-14
Niben101Scf00212_267240-271030	542.742	-2.19192	0.279455	-7.84354	4.38021e-15	8.59008e-14
Niben101Scf04563_198056-201601	270.904	-2.96957	0.378662	-7.84229	4.42418e-15	8.65203e-14
Niben101Scf07000_13695-18475	73.8704	-5.56113	0.709297	-7.84034	4.49318e-15	8.77714e-14
Niben101Scf03414_141430-145636	495.074	-3.19823	0.408008	-7.83865	4.55408e-15	8.89114e-14
Niben101Scf00109_576676-585749	247.421	-2.31729	0.295693	-7.83682	4.6209e-15	9.01656e-14
Niben101Scf37563_18993-22872	336.876	-2.17832	0.278005	-7.83553	4.6688e-15	9.10495e-14
Niben044Scf00005727Ctg001_6280-9858	2404.66	-2.47346	0.31576	-7.83334	4.75069e-15	9.25432e-14
Niben101Scf04745_204848-222646	1023.46	-1.18522	0.151455	-7.82558	5.05307e-15	9.83786e-14
Niben101Scf06017_11425-15032	5114.99	-2.397	0.306387	-7.82344	5.13984e-15	1.00012e-13
Niben101Scf06641_106630-113246	284.531	-1.81896	0.232714	-7.81628	5.44082e-15	1.05546e-13
Niben101Scf03309_576200-579512	844.638	-4.50682	0.577246	-7.80745	5.8357e-15	1.13035e-13
Niben101Scf02699_331939-338340	9965.99	-2.49061	0.319006	-7.8074	5.8382e-15	1.13035e-13
Nbv0.5scaffold58_1035344-1056456	954.651	-1.5238	0.195228	-7.80523	5.93948e-15	1.14932e-13
Nbv0.5scaffold2872_25028-35077	75.9367	-4.00475	0.513506	-7.79883	6.24839e-15	1.20576e-13
Niben101Scf06583_541810-547772	475.99	-1.92253	0.246597	-7.79625	6.37762e-15	1.23001e-13
Nbv0.5scaffold3331_245168-251334	2008.78	-1.2282	0.157612	-7.79255	6.56695e-15	1.26583e-13
Nbv0.5scaffold4579_159435-176520	70.1232	-6.28636	0.807895	-7.78116	7.18635e-15	1.38142e-13
Niben101Scf05712_205270-211394	437.511	-2.91691	0.374889	-7.78074	7.20997e-15	1.38519e-13
Niben101Scf02361_693354-698144	345.511	-2.61769	0.336466	-7.77995	7.25544e-15	1.3924e-13
Niben044Scf00017334Ctg022_1-6785	248.722	-1.76275	0.226601	-7.77912	7.30319e-15	1.40079e-13
Niben044Scf00025616Ctg002_1462-5558	215.85	-2.17408	0.279487	-7.77883	7.31987e-15	1.40322e-13
Nbv0.3scaffold22711_20781-25607	655.3	-3.11085	0.400107	-7.77504	7.54217e-15	1.44425e-13
Niben101Scf07811_25218-34952	266.731	-1.96296	0.253175	-7.75335	8.95011e-15	1.70824e-13
Niben101Scf05437_483712-486299	18874.4	-2.7213	0.351172	-7.7492	9.24721e-15	1.76206e-13
Niben101Scf01841_126329-130763	325.512	-2.09613	0.270515	-7.74865	9.28734e-15	1.76874e-13
Niben101Scf01478_555368-561286	2612.72	-2.55947	0.330651	-7.74072	9.88556e-15	1.8796e-13
Niben101Scf01716_82062-85666	139.631	-3.40456	0.440299	-7.73238	1.05551e-14	2.00146e-13
Niben101Scf01609_35815-38920	288.356	-1.73228	0.224083	-7.73053	1.07101e-14	2.02975e-13
Niben101Scf01071_302574-311000	623.867	-2.11871	0.274196	-7.72699	1.1012e-14	2.08584e-13
Niben101Scf04362_44942-52479	698.812	-3.04305	0.393952	-7.72443	1.12352e-14	2.12444e-13
Niben101Scf01274_598400-601467	275.995	-2.83467	0.367108	-7.72162	1.14857e-14	2.16967e-13
Niben101Scf05708_38295-42909	264.887	-2.26958	0.293955	-7.72084	1.15567e-14	2.18191e-13
Niben101Scf03736_281683-286208	1542.69	-2.31519	0.299986	-7.71766	1.18484e-14	2.23457e-13
Nbv0.3scaffold1856_9076-11858	116.083	-2.71	0.351149	-7.71752	1.18615e-14	2.23584e-13
Niben044Scf00008488Ctg013_455-4778	34534	-3.69235	0.479248	-7.70446	1.31397e-14	2.47143e-13
Nbv0.5scaffold87_874509-878293	6330.97	-2.39986	0.311622	-7.7012	1.34795e-14	2.53126e-13
Niben101Scf11008_99362-102786	1052.09	-2.63863	0.342763	-7.69809	1.38112e-14	2.59216e-13
Niben101Scf01061_460776-464811	399.258	-1.75958	0.228739	-7.69251	1.44273e-14	2.70306e-13
Niben101Scf00698_202786-207354	1964.64	-2.20574	0.287193	-7.68034	1.58663e-14	2.95565e-13
Niben101Scf00428_1468366-1470794	18017.9	-1.57496	0.205113	-7.6785	1.60962e-14	2.99687e-13
Nbv0.3scaffold20504_5478-14416	200.009	-2.58019	0.336085	-7.67721	1.62591e-14	3.02559e-13
Niben101Scf07123_1335-5945	166.989	-3.99525	0.520441	-7.67667	1.63278e-14	3.03675e-13
Niben044Scf00005934Ctg000_5013-12058	672.534	-2.21163	0.288137	-7.67562	1.64621e-14	3.06012e-13
Niben101Scf02801_1510-6996	512.526	-3.01184	0.393017	-7.66338	1.81101e-14	3.34865e-13
Niben044Scf00054838Ctg000_517-6556	1179.26	-2.16636	0.282705	-7.66295	1.8171e-14	3.35814e-13
Nbv0.3scaffold55251_973-6723	228.659	-2.10925	0.275257	-7.66284	1.81871e-14	3.35933e-13
Niben101Scf00914_92145-108146	385.067	-3.00251	0.391935	-7.66075	1.84853e-14	3.41261e-13
Niben101Scf06023_264124-282712	126.706	-3.19215	0.417034	-7.65439	1.94226e-14	3.58185e-13
Niben101Scf04091_33537-37037	1137.51	-1.90017	0.248256	-7.65405	1.94747e-14	3.58956e-13
Niben044Scf00047740Ctg003_5232-12422	350.57	-2.35439	0.30772	-7.65108	1.99291e-14	3.67139e-13
Nbv0.5scaffold1183_102510-112541	4769.87	-3.66191	0.478785	-7.64833	2.03598e-14	3.74876e-13
Niben101Scf02240_640902-653064	553.048	-1.90583	0.249301	-7.64469	2.09449e-14	3.85071e-13
Niben101Scf25430_50582-59088	7013.13	-1.93207	0.252835	-7.64161	2.14519e-14	3.94152e-13
Niben101Scf00128_568320-572359	531	-1.80485	0.236246	-7.63969	2.17737e-14	3.99856e-13
Niben101Scf12789_124018-125932	19807.7	-1.417	0.18549	-7.63923	2.1852e-14	4.01083e-13
Niben101Scf12422_233492-239259	136.538	-1.98731	0.260409	-7.63149	2.3206e-14	4.25487e-13
Niben101Scf03271_310394-313203	133.338	-4.76034	0.624071	-7.62789	2.38627e-14	4.36613e-13
Niben101Scf06734_78736-83621	603.224	-3.22368	0.422722	-7.626	2.42147e-14	4.4259e-13
Niben101Scf01166_822638-827946	1060.72	-2.40064	0.314877	-7.62404	2.45856e-14	4.49134e-13
Niben101Scf05813_298330-300412	1059.43	-3.08102	0.4042	-7.62251	2.48798e-14	4.54272e-13
Niben101Scf01316_53964-61943	2660.45	-1.89619	0.248788	-7.6217	2.50347e-14	4.5686e-13
Niben101Scf04403_360962-375210	398.294	-1.77113	0.232471	-7.6187	2.56248e-14	4.66655e-13
Niben101Scf00159_96913-104732	115.453	-2.22665	0.292595	-7.61001	2.74078e-14	4.98865e-13
Niben101Scf00264_382408-386473	121.862	-2.55513	0.335796	-7.60916	2.75891e-14	5.01904e-13
Niben101Scf17988_9637-16619	2857.96	-1.31937	0.173494	-7.60467	2.85642e-14	5.17756e-13
Niben101Scf18343_154630-161326	1868.85	-3.0644	0.403162	-7.60091	2.94051e-14	5.32446e-13
Niben101Scf15953_202746-205081	2258.26	-2.88339	0.37936	-7.60065	2.94636e-14	5.33229e-13
Niben101Scf01718_763993-767063	1967.75	-1.93337	0.254473	-7.59756	3.01776e-14	5.45585e-13
Niben101Scf01374_613956-619853	3281.1	-1.72315	0.226836	-7.59645	3.04363e-14	5.49978e-13
Niben101Scf06323_31189-39342	353.746	-2.08052	0.273913	-7.59555	3.06497e-14	5.53548e-13
Niben101Scf01102_206710-209157	538.803	-1.66627	0.219401	-7.59462	3.08698e-14	5.57235e-13
Niben101Scf01154_218081-241688	2998.74	-2.64431	0.348311	-7.59179	3.15512e-14	5.68947e-13
Niben101Scf00276_790989-803005	1204.76	-2.11766	0.279061	-7.5885	3.23622e-14	5.8297e-13
Niben101Scf10528_197328-198887	149.376	-2.10609	0.277717	-7.5836	3.36098e-14	6.05132e-13
Nbv0.3scaffold38168_6821-14446	408.438	-1.81978	0.239993	-7.58264	3.38587e-14	6.093e-13
Niben101Scf04819_189996-204064	1696.41	-2.15203	0.28393	-7.57944	3.47053e-14	6.23571e-13
Niben101Scf04099_354424-357878	9029.61	-2.45065	0.323375	-7.57834	3.50008e-14	6.28557e-13
Niben044Scf00056913Ctg001_14-14633	366.808	-2.64065	0.348636	-7.57421	3.61307e-14	6.48183e-13
Niben101Scf01273_50626-58643	1257.51	-1.84026	0.243001	-7.57305	3.6455e-14	6.5333e-13
Niben101Scf06671_193784-198671	120.647	-3.1427	0.415042	-7.57199	3.67538e-14	6.58347e-13
Nbv0.3scaffold96902_1519-4115	237.276	-2.45456	0.324218	-7.57071	3.71183e-14	6.63856e-13
Niben101Scf04494_33888-54759	3541.56	-2.67179	0.352942	-7.57006	3.73055e-14	6.66862e-13
Niben101Scf02078_872250-878620	141.042	-3.26894	0.432447	-7.55917	4.05663e-14	7.23301e-13
Niben101Scf05782_130973-135295	12751	-3.29175	0.435472	-7.55903	4.0609e-14	7.23694e-13
Niben101Scf09924_149648-156073	225.063	-2.46976	0.326733	-7.55894	4.06361e-14	7.23808e-13
Nbv0.5scaffold1207_14216-22070	9972.31	-3.85031	0.509808	-7.55247	4.27077e-14	7.59159e-13
Niben101Scf01429_52520-65849	1000.88	-1.44375	0.191312	-7.54659	4.46815e-14	7.92632e-13
Niben101Scf01308_319104-323925	2003.9	-2.93079	0.388846	-7.53715	4.80364e-14	8.49988e-13
Niben101Scf18156_18602-28259	1797.35	-3.22493	0.428181	-7.5317	5.00835e-14	8.83974e-13
Niben101Scf03673_200964-208113	398.464	-1.82174	0.241912	-7.5306	5.05078e-14	8.91013e-13
Niben101Scf00193_375719-378768	1737.34	-1.209	0.160574	-7.52924	5.10377e-14	8.99e-13
Nbv0.5scaffold4106_73284-93581	89.2809	-2.885	0.383218	-7.52836	5.13831e-14	9.03718e-13
Nbv0.3scaffold16781_1915-8597	13650.3	-2.94601	0.391885	-7.51752	5.58236e-14	9.79351e-13
Niben101Scf10919_206653-210294	1841.33	-1.5068	0.200459	-7.51673	5.61621e-14	9.84795e-13
Niben101Scf00797_1849693-1855908	7547.93	-2.91809	0.388308	-7.51488	5.69615e-14	9.98312e-13
Niben044Scf00056911Ctg000_1-10367	362.365	-2.03305	0.270609	-7.5129	5.78327e-14	1.01206e-12
Niben044Scf00005482Ctg014_11394-17420	405.932	-1.7578	0.234011	-7.51163	5.83948e-14	1.02131e-12
Niben101Scf04995_1402027-1410855	104.336	-3.62626	0.482854	-7.51005	5.91031e-14	1.03222e-12
Nbv0.3scaffold55078_3427-11396	201.455	-1.93723	0.258049	-7.50721	6.03993e-14	1.05328e-12
Niben101Scf04044_707946-716300	727.275	-1.79385	0.238959	-7.50694	6.05238e-14	1.05493e-12
Niben101Scf00152_336810-344444	2334.08	-1.38179	0.184107	-7.50537	6.12533e-14	1.06711e-12
Niben044Scf00009177Ctg001_1-5181	920.585	-1.27374	0.170035	-7.49104	6.83278e-14	1.1874e-12
Niben101Scf10384_13505-23111	815.654	-1.15478	0.154298	-7.48411	7.20315e-14	1.24865e-12
Niben101Scf15657_266133-272829	554.168	-2.00309	0.267724	-7.48192	7.32455e-14	1.26844e-12
Nbv0.3scaffold31914_3419-8477	3258.62	-3.78146	0.505656	-7.47833	7.52757e-14	1.30166e-12
Niben101Scf04220_752678-756024	111.433	-2.8784	0.38492	-7.47793	7.54997e-14	1.30489e-12
Niben101Scf10608_403130-406479	3315.09	-2.58894	0.346453	-7.47271	7.85584e-14	1.35574e-12
Niben101Scf07091_104405-113482	1534.6	-2.32104	0.31073	-7.46965	8.04087e-14	1.38699e-12
Niben101Scf02513_757523-760433	18558.4	-4.08769	0.547641	-7.46418	8.38196e-14	1.4444e-12
Niben101Scf00100_64204-83573	734.86	-1.71621	0.229958	-7.46315	8.44801e-14	1.45435e-12
Niben101Scf30958_23835-32787	1873.74	-2.78742	0.373842	-7.45613	8.90997e-14	1.53011e-12
Niben101Scf02621_458511-464198	614.448	-1.35423	0.181719	-7.45234	9.17015e-14	1.57324e-12
Nbv0.3scaffold13322_29262-35901	12354.5	-2.00347	0.26894	-7.44952	9.368e-14	1.60561e-12
Niben101Scf04926_396606-401312	1706.03	-2.26253	0.303755	-7.44855	9.43748e-14	1.61672e-12
Niben101Scf01066_374097-398285	1716.86	-1.67263	0.224631	-7.44612	9.61287e-14	1.64516e-12
Nbv0.3scaffold29295_18139-22773	360.231	-2.0771	0.279135	-7.4412	9.97731e-14	1.70336e-12
Niben101Scf03365_396666-400164	5306.6	-1.12806	0.151622	-7.43995	1.00721e-13	1.7187e-12
Nbv0.3scaffold33379_4396-11449	1370.39	-2.59376	0.348685	-7.43869	1.01691e-13	1.73441e-12
Nbv0.3scaffold25093_4003-8067	157.435	-1.82242	0.245014	-7.43801	1.02215e-13	1.74249e-12
Niben101Scf09552_255149-262690	1725.04	-1.88585	0.253633	-7.43537	1.04277e-13	1.77678e-12
Niben044Scf00007972Ctg038_1-2772	1225.01	-4.5483	0.611906	-7.433	1.06163e-13	1.80716e-12
Niben101Scf00202_506433-521014	4440.54	-1.1609	0.156221	-7.43114	1.07668e-13	1.83099e-12
Niben101Scf03374_1027482-1035234	4027.38	-2.04073	0.275001	-7.42081	1.16407e-13	1.97575e-12
Niben101Scf00863_1786085-1789916	188.604	-2.03612	0.274422	-7.41966	1.17419e-13	1.99196e-12
Niben101Scf07058_60077-63498	467.359	-1.87254	0.252386	-7.41937	1.17682e-13	1.99545e-12
Niben101Scf10541_47791-52071	189.548	-2.11562	0.285346	-7.41421	1.22351e-13	2.0726e-12
Niben101Scf01611_1170855-1173496	324.703	-3.36429	0.453781	-7.41391	1.22625e-13	2.07625e-12
Niben101Scf09100_128234-130731	110.543	-4.13177	0.557354	-7.4132	1.23291e-13	2.08652e-12
Niben101Scf10314_342666-345232	659.329	-2.38677	0.322406	-7.40301	1.33133e-13	2.24438e-12
Niben044Scf00017233Ctg008_793-3500	1163.12	-1.3562	0.183221	-7.402	1.34151e-13	2.25936e-12
Niben101Scf09548_2315-6863	1519.65	-2.51569	0.340091	-7.39712	1.39174e-13	2.3417e-12
Nbv0.3scaffold10900_1-3232	6222.23	-3.22662	0.436299	-7.39543	1.40949e-13	2.36814e-12
Niben101Scf00474_171990-175793	1724.37	-2.18511	0.295472	-7.39533	1.41058e-13	2.36884e-12
Niben101Scf10834_71219-85897	826.078	-1.57782	0.213371	-7.39472	1.41706e-13	2.3763e-12
Niben101Scf06686_86742-92771	1325.39	-2.29236	0.310161	-7.39088	1.45864e-13	2.44368e-12
Niben101Scf04174_493908-499254	15575.1	-4.30797	0.58348	-7.38325	1.54477e-13	2.58425e-12
Niben101Scf07365_108829-114075	2085.68	-1.88713	0.255637	-7.38207	1.5585e-13	2.60597e-12
Niben101Scf03487_89754-93707	4604.22	-1.62475	0.220232	-7.37742	1.61387e-13	2.69727e-12
Niben101Scf00897_165734-171136	21040.1	-3.68661	0.500128	-7.37133	1.68929e-13	2.81792e-12
Niben101Scf01380_384053-398682	709.165	-1.64978	0.223851	-7.36996	1.70682e-13	2.84581e-12
Niben101Scf13206_271735-278724	1043.77	-1.3973	0.189613	-7.36925	1.71593e-13	2.85964e-12
Niben101Scf12410_3209-25159	400.24	-2.16318	0.293826	-7.36212	1.81009e-13	3.01082e-12
Nbv0.3scaffold134628_1-1480	704.848	-4.12751	0.561114	-7.35591	1.89624e-13	3.14663e-12
Niben101Scf02435_83052-91398	2501.42	-2.04576	0.278113	-7.35584	1.89736e-13	3.14699e-12
Niben101Scf06525_381368-384864	6151.97	-1.94957	0.265056	-7.35532	1.90477e-13	3.15778e-12
Niben101Scf03437_129817-133377	1072.82	-1.08461	0.147465	-7.35504	1.90875e-13	3.16288e-12
Niben101Scf01171_452933-456997	1551.55	-1.95874	0.266351	-7.35398	1.92387e-13	3.18491e-12
Niben101Scf01866_330298-337296	1138.8	-1.77661	0.241654	-7.3519	1.95413e-13	3.23348e-12
Niben044Scf00014092Ctg004_9468-12337	19687.9	-3.61379	0.491716	-7.34934	1.99188e-13	3.29282e-12
Niben044Scf00000963Ctg003_1859-8485	1019.2	-2.2238	0.30264	-7.34801	2.01179e-13	3.32259e-12
Niben101Scf13971_152881-155327	371.67	-2.29246	0.312169	-7.34366	2.07827e-13	3.42592e-12
Niben101Scf09472_109838-115598	379.487	-1.63112	0.222145	-7.34257	2.09528e-13	3.45233e-12
Niben101Scf01372_957195-960460	882.734	-1.59193	0.216875	-7.34031	2.13101e-13	3.50788e-12
Niben101Scf00893_15683-20400	744.213	-2.24009	0.305294	-7.33749	2.17644e-13	3.57761e-12
Niben101Scf06091_261153-274448	313.164	-1.61248	0.219932	-7.33172	2.27217e-13	3.72796e-12
Nbv0.3scaffold88501_1-2603	3596.94	-1.58651	0.216476	-7.32877	2.32267e-13	3.80367e-12
Niben044Scf00060057Ctg000_3705-7849	88.654	-2.57306	0.351135	-7.32784	2.33893e-13	3.82671e-12
Nbv0.3scaffold861_635-21422	3459.22	-1.9479	0.265926	-7.32495	2.3898e-13	3.90628e-12
Niben044Scf00008220Ctg000_284-3768	404.418	-2.5602	0.349542	-7.32443	2.39917e-13	3.91976e-12
Niben101Scf05378_124862-131574	505.022	-3.00077	0.409883	-7.32105	2.46042e-13	4.01421e-12
Niben101Scf09712_1-4347	7486.02	-3.02822	0.413686	-7.32008	2.47814e-13	4.04123e-12
Niben101Scf09107_135058-144558	5507.84	-3.89479	0.532331	-7.31649	2.54542e-13	4.14707e-12
Nbv0.5scaffold2633_76958-79428	1232.84	-3.3292	0.455132	-7.31481	2.57748e-13	4.19735e-12
Niben101Scf06727_75161-87653	3368.52	-1.74219	0.238239	-7.31276	2.61705e-13	4.25782e-12
Niben044Scf00000173Ctg001_15626-18430	116.182	-2.48923	0.340488	-7.31077	2.65611e-13	4.31334e-12
Nbv0.5scaffold1083_68197-77054	255.155	-1.75998	0.24089	-7.30616	2.74888e-13	4.45777e-12
Niben101Scf04016_45159-48851	2724.64	-2.92609	0.400922	-7.29841	2.91195e-13	4.71566e-12
Niben101Scf01009_50567-55492	1478.23	-1.53302	0.210498	-7.28283	3.26899e-13	5.26943e-12
Niben101Scf27159_96042-98761	4133.95	-1.52277	0.209106	-7.28228	3.28218e-13	5.28826e-12
Niben101Scf03713_89540-92928	264.506	-2.30743	0.316897	-7.28132	3.30564e-13	5.3236e-12
Niben101Scf09372_495055-500701	245.069	-2.50939	0.344649	-7.28101	3.31325e-13	5.3334e-12
Niben044Scf00023675Ctg005_4451-9929	375.013	-2.24521	0.308492	-7.27801	3.38772e-13	5.44575e-12
Niben101Scf04240_361973-365824	3911.34	-2.40531	0.330519	-7.27736	3.40406e-13	5.46699e-12
Nbv0.5scaffold907_77894-153807	879.076	-1.83061	0.251742	-7.27175	3.54859e-13	5.69126e-12
Niben101Scf00366_151923-169742	1103.44	-1.10879	0.152513	-7.27009	3.59254e-13	5.75382e-12
Niben101Scf10086_204631-213320	3896.93	-1.42378	0.19589	-7.26828	3.64098e-13	5.82874e-12
Niben101Scf00863_658611-661520	274.547	-3.58433	0.493308	-7.2659	3.70557e-13	5.92129e-12
Niben101Scf08753_33232-42494	591.436	-3.7691	0.519033	-7.26178	3.82027e-13	6.099e-12
Niben101Scf03504_545515-552045	795.593	-2.86275	0.394333	-7.25972	3.87885e-13	6.18686e-12
Nbv0.5scaffold3513_10091-18892	1521.29	-2.01058	0.277129	-7.25503	4.01571e-13	6.39932e-12
Niben101Scf02156_382672-386714	3285.84	-1.47271	0.203056	-7.25276	4.08364e-13	6.50105e-12
Niben044Scf00014217Ctg014_8160-22239	1867.88	-2.07407	0.286027	-7.2513	4.12778e-13	6.55698e-12
Niben101Scf07984_232766-239116	6604.24	-2.51178	0.346688	-7.24508	4.32192e-13	6.85914e-12
Niben101Scf06687_150731-161862	65.158	-3.17117	0.437754	-7.2442	4.35012e-13	6.89588e-12
Niben101Scf04504_341158-397031	10159.3	-3.66636	0.506126	-7.24396	4.35761e-13	6.90323e-12
Nbv0.5scaffold3342_3736-8780	449.795	-1.59545	0.22028	-7.24285	4.39352e-13	6.95697e-12
Niben101Scf20773_135035-146659	394.975	-1.42514	0.196859	-7.2394	4.50688e-13	7.12679e-12
Niben101Scf04315_74015-94853	2399.63	-1.53866	0.212602	-7.23729	4.57754e-13	7.22218e-12
Nbv0.5scaffold1798_269840-283271	1213.67	-1.15235	0.159259	-7.2357	4.63123e-13	7.3036e-12
Niben101Scf02798_512772-525694	1897.95	-1.03684	0.143303	-7.23533	4.64389e-13	7.32025e-12
Niben101Scf01750_1549928-1553301	147.575	-2.64309	0.365473	-7.23197	4.76044e-13	7.49384e-12
Nbv0.5scaffold3671_213012-220316	7543.66	-1.82394	0.25225	-7.23067	4.80611e-13	7.56232e-12
Niben101Scf02608_411302-414839	36190.4	-3.07913	0.425973	-7.22845	4.88524e-13	7.67302e-12
Nbv0.3scaffold253_126443-131264	778.136	-1.60606	0.222225	-7.22717	4.93148e-13	7.7352e-12
Niben101Scf00466_348308-352975	3375.69	-1.49693	0.207163	-7.22584	4.98019e-13	7.80811e-12
Niben101Scf10450_8060-13672	7546.77	-3.25348	0.45028	-7.22547	4.99389e-13	7.82608e-12
Niben101Scf03822_112597-115640	405.87	-2.79327	0.386606	-7.22509	5.00758e-13	7.844e-12
Niben101Scf04407_228164-231008	3111.65	-2.12957	0.294786	-7.22413	5.04325e-13	7.89281e-12
Niben101Scf06919_61156-65386	15018.8	-2.99926	0.415485	-7.21868	5.24947e-13	8.20819e-12
Niben101Scf02832_425087-430815	196.286	-2.3107	0.320171	-7.21709	5.3113e-13	8.30116e-12
Niben101Scf08488_271918-276745	386.1	-4.06981	0.564232	-7.21301	5.47302e-13	8.54628e-12
Niben101Scf06626_95464-100570	531.764	-1.75262	0.242997	-7.21253	5.49233e-13	8.56878e-12
Niben101Scf05216_595525-600524	387.526	-2.10935	0.292527	-7.2108	5.56242e-13	8.66651e-12
Niben101Scf18245_40597-44289	233.48	-2.18511	0.303037	-7.2107	5.56632e-13	8.66842e-12
Niben101Scf03778_256082-262104	333.809	-1.70671	0.236693	-7.21065	5.5686e-13	8.66842e-12
Niben101Scf00248_201646-207011	1543.74	-3.30159	0.457896	-7.21036	5.58043e-13	8.6791e-12
Niben101Scf00809_132681-138884	2284.1	-1.84893	0.256511	-7.20802	5.67722e-13	8.82178e-12
Nbv0.3scaffold17107_5063-9390	388.559	-1.97865	0.274517	-7.20777	5.68751e-13	8.83384e-12
Nbv0.3scaffold23673_4802-8647	12193.4	-3.11644	0.432407	-7.20718	5.71245e-13	8.86864e-12
Niben101Scf01063_926966-931134	742.527	-2.1162	0.293812	-7.20256	5.90927e-13	9.16606e-12
Niben044Scf00012532Ctg007_19775-26280	356.134	-1.58424	0.220037	-7.19988	6.02643e-13	9.33535e-12
Niben101Scf00542_125056-137636	311.703	-1.3989	0.19432	-7.19894	6.06837e-13	9.392e-12
Niben101Scf06688_178049-186787	988.155	-1.63523	0.227196	-7.19741	6.13677e-13	9.49366e-12
Niben044Scf00052783Ctg002_586-4968	578.407	-3.23744	0.449817	-7.19725	6.14398e-13	9.50061e-12
Niben101Scf00369_493625-497047	194.858	-1.93673	0.269343	-7.19059	6.45108e-13	9.96226e-12
Niben101Scf01919_232738-240074	114.988	-2.70226	0.375866	-7.18941	6.50711e-13	1.00444e-11
Niben101Scf31398_25939-29251	38.3111	-4.78692	0.665975	-7.18783	6.58285e-13	1.01568e-11
Niben101Scf04388_30743-38393	6807.8	-3.91936	0.545646	-7.18296	6.8216e-13	1.05066e-11
Niben101Scf00063_1044366-1047592	31493.2	-3.71604	0.517555	-7.18	6.97124e-13	1.07276e-11
Niben101Scf03710_1150559-1185899	150.778	-2.11282	0.294451	-7.17547	7.20607e-13	1.1066e-11
Niben101Scf06207_322718-328101	752.447	-2.72567	0.380023	-7.17239	7.37016e-13	1.13066e-11
Niben101Scf04639_615651-627375	917.159	-1.501	0.209274	-7.17244	7.36739e-13	1.13066e-11
Niben101Scf10132_204599-209506	546.973	-2.14494	0.299085	-7.17168	7.40805e-13	1.13598e-11
Niben101Scf05536_245531-250209	13760.7	-3.67886	0.513057	-7.17047	7.47432e-13	1.14513e-11
Niben101Scf07820_24473-27522	684.216	-1.28763	0.179596	-7.1696	7.52179e-13	1.15089e-11
Niben101Scf02174_412484-422027	1133.95	-1.15017	0.160446	-7.16857	7.57826e-13	1.15852e-11
Niben101Scf10737_173515-176143	594.319	-2.64873	0.369552	-7.16742	7.64269e-13	1.16786e-11
Niben101Scf11779_53245-56450	443.887	-1.46023	0.203738	-7.16719	7.65504e-13	1.16923e-11
Niben101Scf10316_235599-239676	6423.56	-3.8962	0.544068	-7.16124	7.99506e-13	1.21904e-11
Niben101Scf00442_403826-408695	541.815	-3.852	0.537957	-7.16042	8.04297e-13	1.22581e-11
Nbv0.5scaffold2265_266499-278962	367.378	-2.61641	0.365454	-7.15935	8.10617e-13	1.23436e-11
Niben101Scf03263_698234-708959	1410.68	-1.3988	0.195392	-7.15892	8.13152e-13	1.23768e-11
Niben101Scf06454_291933-295146	4236.02	-1.87978	0.262609	-7.15811	8.17996e-13	1.24397e-11
Niben101Scf09363_23979-29438	2643.18	-1.56298	0.218355	-7.15798	8.18737e-13	1.24456e-11
Niben101Scf08057_51-4034	3491.44	-1.81415	0.25348	-7.15697	8.24809e-13	1.25324e-11
Niben044Scf00017610Ctg020_1-10857	876.185	-1.39294	0.194857	-7.14852	8.77185e-13	1.33109e-11
Niben101Scf21459_18119-27438	389.567	-1.62859	0.227857	-7.14741	8.84293e-13	1.34129e-11
Niben101Scf03221_8861-15203	789.3	-1.47075	0.205996	-7.13966	9.35592e-13	1.41726e-11
Niben044Scf00033926Ctg003_2777-9287	292.312	-1.83792	0.257438	-7.13929	9.3817e-13	1.42055e-11
Niben101Scf01922_1072685-1075889	133.031	-2.3027	0.322631	-7.13728	9.51976e-13	1.4402e-11
Niben101Scf04632_51951-56676	140.225	-2.20425	0.309134	-7.13041	1.00073e-12	1.51004e-11
Niben101Scf17094_194180-199287	232.229	-2.84946	0.399874	-7.1259	1.03404e-12	1.55627e-11
Niben101Scf17044_198713-205639	270.195	-3.43526	0.482127	-7.12521	1.03924e-12	1.56342e-11
Niben101Scf05737_121825-124442	12321.1	-3.26333	0.458024	-7.1248	1.04229e-12	1.56733e-11
Niben101Scf01463_841707-848993	989.123	-1.93026	0.270937	-7.1244	1.04536e-12	1.5706e-11
Niben101Scf10015_40098-54669	822.891	-1.73269	0.243225	-7.12385	1.04956e-12	1.57556e-11
Nbv0.5scaffold2826_315750-321069	79.9457	-3.1293	0.439311	-7.12319	1.0546e-12	1.58176e-11
Niben101Scf01623_181183-187639	187.984	-1.64036	0.230307	-7.12246	1.06018e-12	1.58877e-11
Niben101Scf02452_514819-521383	569.653	-1.67193	0.234807	-7.12047	1.0756e-12	1.61118e-11
Niben101Scf01494_311389-316550	135.126	-2.46182	0.345918	-7.11679	1.10471e-12	1.65391e-11
Niben101Scf03907_22806-31290	666.042	-1.42424	0.200307	-7.11029	1.15797e-12	1.72938e-11
Niben044Scf00036003Ctg001_12176-18984	1500.9	-1.95056	0.274478	-7.10641	1.19098e-12	1.77716e-11
Niben101Scf31398_21470-28196	305.036	-4.6253	0.651001	-7.1049	1.20408e-12	1.79595e-11
Niben101Scf11767_90178-93023	2508.76	-3.12433	0.439889	-7.10255	1.22479e-12	1.82527e-11
Niben101Scf00480_160746-166645	1428.82	-1.4067	0.198061	-7.10233	1.22673e-12	1.82738e-11
Niben101Scf01341_357158-360762	969.654	-3.7318	0.525859	-7.09658	1.27884e-12	1.90097e-11
Niben044Scf00039677Ctg008_765-4428	579.299	-1.5973	0.225104	-7.09583	1.28577e-12	1.91046e-11
Niben101Scf03710_1199273-1204843	365.193	-1.79675	0.253234	-7.09523	1.29137e-12	1.91795e-11
Niben101Scf07383_1248951-1254940	10823.8	-3.57731	0.504208	-7.09491	1.29433e-12	1.92154e-11
Niben044Scf00025848Ctg004_1-2871	308.598	-2.71613	0.383396	-7.08439	1.39657e-12	2.06892e-11
Niben044Scf00015409Ctg008_1-2699	497.155	-1.58883	0.224314	-7.08304	1.41022e-12	2.08827e-11
Niben101Scf07470_49965-58962	1304.15	-1.08136	0.152707	-7.08128	1.42827e-12	2.11409e-11
Niben101Scf06739_189652-198365	1316.66	-1.31426	0.185712	-7.07687	1.4745e-12	2.17791e-11
Nbv0.3scaffold27787_16526-21670	10877	-3.84798	0.544066	-7.07264	1.52015e-12	2.24355e-11
Niben101Scf02459_568793-572202	1745.57	-2.21251	0.312827	-7.07263	1.52023e-12	2.24355e-11
Niben101Scf00248_256449-261515	418.648	-1.26216	0.178531	-7.0697	1.55267e-12	2.28853e-11
Nbv0.5scaffold2882_50968-58441	184.961	-3.95617	0.559784	-7.06732	1.57952e-12	2.32614e-11
Niben101Scf01927_514936-519266	93.1097	-3.11912	0.441394	-7.06651	1.58874e-12	2.33775e-11
Niben101Scf04509_168432-170850	92.347	-4.08406	0.578171	-7.06376	1.62059e-12	2.38361e-11
Niben101Scf00351_599564-611166	867.147	-1.63882	0.232016	-7.06338	1.62501e-12	2.38911e-11
Niben101Scf06708_258097-260492	56.8509	-4.83663	0.684775	-7.0631	1.62828e-12	2.39291e-11
Niben101Scf05721_21744-42184	863.387	-1.49446	0.211593	-7.06287	1.63094e-12	2.39581e-11
Niben101Scf00067_107630-112413	237.901	-3.19526	0.452507	-7.06124	1.65028e-12	2.42218e-11
Niben101Scf01594_597622-601197	1589.42	-1.7713	0.25099	-7.05726	1.69823e-12	2.48839e-11
Niben101Scf09178_133954-144083	1846.73	-1.50523	0.213291	-7.05716	1.69946e-12	2.48914e-11
Nbv0.5scaffold6491_41185-52701	1737.28	-1.27384	0.180545	-7.05549	1.71988e-12	2.51589e-11
Niben101Scf02730_82231-86924	1715.11	-2.49661	0.353926	-7.05403	1.73809e-12	2.54041e-11
Niben101Scf11790_186636-189686	117.43	-2.97172	0.421355	-7.05278	1.75379e-12	2.56151e-11
Niben101Scf04156_21284-33822	496.256	-2.3574	0.334368	-7.05033	1.78492e-12	2.60449e-11
Niben101Scf05177_471447-474400	254.739	-2.1796	0.309715	-7.03744	1.9581e-12	2.85005e-11
Niben044Scf00013692Ctg000_18914-29342	842.304	-1.77789	0.252868	-7.0309	2.05202e-12	2.97807e-11
Niben101Scf03773_51948-54838	217.152	-2.65646	0.377852	-7.03044	2.05889e-12	2.98681e-11
Nbv0.5scaffold1986_282004-295478	1116.07	-1.62377	0.231	-7.02931	2.07558e-12	3.00726e-11
Niben101Scf06916_246820-251306	3921.99	-2.69213	0.383012	-7.02884	2.08264e-12	3.01625e-11
Nbv0.3scaffold10026_19389-29088	1647.35	-1.52173	0.216555	-7.02702	2.10989e-12	3.05301e-11
Niben101Scf05692_862707-873801	1222.13	-1.9981	0.284389	-7.02594	2.12623e-12	3.07428e-11
Niben044Scf00026597Ctg002_7481-13310	1582.71	-1.60666	0.228677	-7.02586	2.12746e-12	3.07479e-11
Niben101Scf02271_618157-621274	114.905	-2.7459	0.390965	-7.02338	2.1657e-12	3.12876e-11
Niben101Scf04411_409545-416288	2487.11	-1.04794	0.149245	-7.02162	2.19304e-12	3.16434e-11
Niben101Scf05307_552466-556883	214.099	-2.94179	0.419099	-7.01932	2.22952e-12	3.21564e-11
Niben101Scf02319_673948-682985	1001.57	-2.17975	0.310726	-7.01505	2.29871e-12	3.31406e-11
Niben101Scf01105_382696-388426	855.236	-1.55281	0.221545	-7.00901	2.40015e-12	3.45461e-11
Niben101Scf00324_209635-215048	2299.86	-1.72013	0.2455	-7.00662	2.44143e-12	3.51113e-11
Niben101Scf06976_499336-511592	833.531	-1.88512	0.269093	-7.00545	2.46196e-12	3.5392e-11
Nbv0.3scaffold21922_25095-29465	4753.99	-1.05304	0.15033	-7.00485	2.47256e-12	3.55007e-11
Niben101Scf02513_856697-859668	9225.61	-4.26706	0.609157	-7.00485	2.47253e-12	3.55007e-11
Niben101Scf20887_55177-58353	2807.32	-2.76752	0.395481	-6.99784	2.59936e-12	3.71997e-11
Niben101Scf02025_265012-291173	2937.39	-2.10342	0.300616	-6.99703	2.61443e-12	3.73535e-11
Niben101Scf12382_134483-137283	22991.1	-3.66649	0.524134	-6.99533	2.64631e-12	3.77934e-11
Niben101Scf05555_53698-57668	12258.8	-3.01256	0.430769	-6.99344	2.6823e-12	3.82918e-11
Nbv0.5scaffold9215_1117-5869	283.33	-1.48991	0.213085	-6.99212	2.70766e-12	3.8638e-11
Nbv0.5scaffold3237_105933-108385	477.595	-2.89242	0.413749	-6.99076	2.73402e-12	3.89824e-11
Niben101Scf00199_115862-122500	132.457	-2.52244	0.360873	-6.98982	2.75245e-12	3.92292e-11
Nbv0.5scaffold255_159370-164945	98.6933	-3.64176	0.521068	-6.98903	2.76799e-12	3.94346e-11
Niben101Scf01240_714535-739398	493.799	-3.58613	0.513119	-6.98889	2.77068e-12	3.94568e-11
Nbv0.5scaffold2350_313875-318518	1232.2	-2.26015	0.323549	-6.9855	2.83852e-12	4.0357e-11
Niben101Scf06583_531047-534324	246.473	-1.86285	0.266736	-6.98384	2.87215e-12	4.08187e-11
Niben044Scf00028064Ctg000_4428-9998	11481.9	-4.25421	0.609202	-6.98325	2.88432e-12	4.09749e-11
Nbv0.3scaffold23372_9136-18270	921.747	-1.25772	0.180109	-6.98311	2.88712e-12	4.0998e-11
Niben101Scf00290_47787-50116	8069.01	-3.28458	0.470455	-6.98171	2.91616e-12	4.13901e-11
Niben101Scf01018_258130-264984	193.915	-2.68627	0.384781	-6.98129	2.9248e-12	4.14658e-11
Niben101Scf04216_798583-804095	559.538	-1.83953	0.263493	-6.98131	2.92445e-12	4.14658e-11
Nbv0.5scaffold4499_125459-130805	243.123	-1.67986	0.240724	-6.97836	2.98647e-12	4.23057e-11
Niben101Scf05118_545823-556535	121.399	-2.35547	0.337831	-6.97234	3.11703e-12	4.40837e-11
Niben101Scf05492_13207-27195	3111.97	-2.30726	0.330967	-6.97126	3.14107e-12	4.43877e-11
Niben044Scf00028158Ctg001_4796-10526	7355.92	-2.89221	0.415049	-6.96834	3.20692e-12	4.52817e-11
Niben101Scf02864_447736-452230	12019.5	-3.97285	0.570204	-6.96743	3.22793e-12	4.556e-11
Niben101Scf02461_21557-26261	14395.5	-2.90662	0.417197	-6.96702	3.23722e-12	4.56726e-11
Niben101Scf01212_224580-229252	95.2533	-4.80464	0.689664	-6.96663	3.24614e-12	4.578e-11
Niben101Scf08195_348435-352938	225.149	-1.77619	0.255034	-6.96454	3.29476e-12	4.64424e-11
Niben101Scf09357_138673-141636	42.4105	-5.34418	0.767548	-6.96267	3.33893e-12	4.70317e-11
Niben044Scf00045239Ctg003_10604-14209	356.83	-1.44246	0.207191	-6.96199	3.35497e-12	4.72386e-11
Niben101Scf02479_276827-280853	2058.03	-2.99243	0.430005	-6.95908	3.42512e-12	4.81681e-11
Niben101Scf03822_187412-197372	645.519	-2.11605	0.304108	-6.95822	3.44597e-12	4.84418e-11
Niben101Scf06753_74178-82899	925.643	-2.09112	0.300719	-6.95374	3.55721e-12	4.99052e-11
Niben101Scf05442_179011-189858	882.2	-1.38299	0.198982	-6.9503	3.64511e-12	5.11179e-11
Niben101Scf13683_229830-234530	162.707	-2.43468	0.350458	-6.94714	3.72758e-12	5.22435e-11
Niben044Scf00042884Ctg001_108-4576	155.778	-2.56374	0.369036	-6.94711	3.72837e-12	5.22435e-11
Niben101Scf01190_17401-26894	1222.2	-1.42986	0.205839	-6.94651	3.7442e-12	5.24444e-11
Niben101Scf07048_154747-158392	784.439	-2.21589	0.319049	-6.94529	3.77687e-12	5.28807e-11
Niben101Scf02002_185701-188745	8752.73	-1.99413	0.287132	-6.94497	3.78554e-12	5.29808e-11
Niben101Scf00406_358007-361819	17984.8	-3.26476	0.47017	-6.94379	3.8172e-12	5.34025e-11
Niben044Scf00032591Ctg023_7568-13757	81.3617	-2.69968	0.388892	-6.94199	3.86625e-12	5.4024e-11
Niben101Scf04964_38519-44936	14597.3	-3.28425	0.473131	-6.94153	3.87882e-12	5.4178e-11
Niben101Scf37331_6639-12580	472.85	-1.6673	0.240207	-6.94109	3.89074e-12	5.43227e-11
Niben101Scf02949_1084736-1088052	524.338	-1.65059	0.237824	-6.94037	3.91067e-12	5.45791e-11
Niben101Scf01063_962702-968454	4129.93	-2.5666	0.369837	-6.93982	3.92598e-12	5.47491e-11
Niben044Scf00039134Ctg000_7685-13282	1104.94	-2.50474	0.360949	-6.93931	3.94015e-12	5.49247e-11
Niben101Scf00271_436855-440741	110.254	-2.48525	0.358151	-6.93912	3.94564e-12	5.49793e-11
Niben101Scf03124_129912-136221	155.409	-2.05199	0.295806	-6.93693	4.00726e-12	5.57713e-11
Nbv0.3scaffold48427_4129-10229	1549.11	-2.48964	0.359034	-6.93427	4.08325e-12	5.67836e-11
Niben101Scf00167_310105-315237	966.203	-2.1671	0.312567	-6.93324	4.11305e-12	5.71754e-11
Niben101Scf01903_132494-135021	123.812	-2.27449	0.328093	-6.93246	4.13596e-12	5.74481e-11
Niben101Scf14320_146550-148335	114.822	-3.00628	0.433664	-6.93229	4.14073e-12	5.74814e-11
Niben101Scf00800_469722-483467	5814.1	-2.17904	0.314413	-6.93051	4.19338e-12	5.8084e-11
Niben101Scf10048_1-2617	381.754	-1.46569	0.211524	-6.92917	4.23306e-12	5.86105e-11
Niben101Scf04509_316328-320576	2194.73	-1.99063	0.287294	-6.9289	4.24134e-12	5.87018e-11
Niben101Scf02407_1417777-1480171	767.145	-1.54384	0.222922	-6.92548	4.34515e-12	6.00672e-11
Niben101Scf03308_165623-173359	7352	-3.45688	0.499203	-6.92478	4.3664e-12	6.03218e-11
Nbv0.3scaffold14749_4331-8124	351.771	-1.89239	0.273291	-6.92447	4.37609e-12	6.04232e-11
Niben101Scf06375_650799-668997	345.108	-1.52471	0.220253	-6.92254	4.43607e-12	6.12031e-11
Nbv0.5scaffold8644_19282-37262	1022.59	-1.50687	0.2177	-6.92177	4.46023e-12	6.14878e-11
Niben101Scf01005_217574-221498	1114.65	-1.98335	0.286548	-6.92154	4.4677e-12	6.15665e-11
Niben101Scf08341_364759-367654	150.647	-2.04414	0.295441	-6.91894	4.55035e-12	6.26314e-11
Niben101Scf04422_1747750-1755203	2348.18	-1.08311	0.156589	-6.91694	4.61513e-12	6.34731e-11
Niben101Scf10885_20981-25629	909.496	-1.39015	0.201159	-6.91069	4.82289e-12	6.62783e-11
Niben101Scf02322_271386-277828	502.967	-2.11008	0.305361	-6.9101	4.84301e-12	6.65286e-11
Nbv0.3scaffold31613_9581-13677	8545.79	-3.67142	0.531406	-6.90889	4.88457e-12	6.70468e-11
Nbv0.3scaffold91111_2211-4229	216.025	-2.56079	0.370975	-6.90286	5.09643e-12	6.98999e-11
Niben101Scf08443_151938-160185	529.45	-1.41999	0.205939	-6.89519	5.37914e-12	7.36617e-11
Nbv0.3scaffold34873_20458-26191	395.954	-1.66534	0.241536	-6.8948	5.39425e-12	7.38397e-11
Niben101Scf00530_538707-554261	1764.78	-1.12439	0.163112	-6.89335	5.44925e-12	7.45634e-11
Niben101Scf20506_161666-165988	71.7658	-3.94395	0.572264	-6.89185	5.50723e-12	7.53273e-11
Nbv0.3scaffold31519_1594-22674	2271.44	-2.1772	0.316035	-6.88911	5.61411e-12	7.66991e-11
Niben101Scf00369_935597-942969	677.974	-1.22452	0.177825	-6.88609	5.73447e-12	7.82823e-11
Niben101Scf02039_440487-447736	686.078	-2.33481	0.339324	-6.88076	5.95329e-12	8.12059e-11
Niben101Scf03474_87933-91006	769.424	-1.47924	0.215004	-6.88006	5.98289e-12	8.15778e-11
Niben101Scf01987_39604-42187	17779.7	-3.71485	0.540358	-6.8748	6.2077e-12	8.45443e-11
Niben101Scf02269_393377-401777	168.787	-2.0918	0.304333	-6.87339	6.26924e-12	8.5349e-11
Nbv0.3scaffold9710_16956-26976	905.696	-3.00369	0.437081	-6.87216	6.32387e-12	8.59923e-11
Nbv0.3scaffold15057_390-2893	222.575	-2.69622	0.392414	-6.87084	6.38251e-12	8.6756e-11
Niben101Scf02625_285133-291727	532.801	-2.24622	0.327139	-6.86625	6.59119e-12	8.9384e-11
Niben101Scf30946_85440-88189	180.911	-2.45407	0.357416	-6.86614	6.59629e-12	8.94184e-11
Niben101Scf03973_196407-211387	334.93	-2.44313	0.356015	-6.86245	6.76887e-12	9.16867e-11
Niben101Scf07788_536502-540549	1306.19	-2.05077	0.299055	-6.85749	7.00812e-12	9.48538e-11
Niben101Scf00709_859319-864164	4844.45	-3.49118	0.509182	-6.85645	7.05916e-12	9.55078e-11
Niben101Scf00167_64166-66082	363.307	-2.09642	0.305809	-6.85531	7.11558e-12	9.61593e-11
Niben101Scf04941_278072-302466	795.79	-1.47526	0.215251	-6.85366	7.19842e-12	9.72037e-11
Niben101Scf05822_399861-406389	1632.73	-2.93366	0.428362	-6.84856	7.45975e-12	1.00616e-10
Niben101Scf05431_29967-38632	5547.5	-1.18696	0.17337	-6.84642	7.57185e-12	1.02089e-10
Nbv0.3scaffold84109_1-4617	14274	-3.22615	0.471287	-6.8454	7.626e-12	1.02779e-10
Niben101Scf02868_92932-96809	377.811	-1.87376	0.273938	-6.8401	7.91379e-12	1.06493e-10
Niben101Scf06862_133487-140494	529.092	-2.19957	0.32165	-6.83841	8.00796e-12	1.07678e-10
Niben101Scf00868_613438-616520	910.854	-1.86191	0.272282	-6.83814	8.02292e-12	1.07837e-10
Niben101Scf04995_709451-724967	1290.34	-1.89809	0.277581	-6.83797	8.03234e-12	1.07922e-10
Niben101Scf20727_1-3401	494.846	-3.85574	0.564084	-6.83539	8.17794e-12	1.09836e-10
Niben044Scf00054745Ctg000_5216-12253	2812.68	-2.08534	0.305084	-6.8353	8.18353e-12	1.09869e-10
Nbv0.5scaffold1480_258041-279086	198.12	-2.44355	0.357531	-6.83451	8.22849e-12	1.10405e-10
Niben101Scf14098_50878-53705	451.327	-4.88621	0.715231	-6.83165	8.39422e-12	1.12568e-10
Niben044Scf00059685Ctg000_13397-15468	1229.21	-4.1766	0.611399	-6.83122	8.41968e-12	1.12866e-10
Nbv0.5scaffold2217_248478-252030	2940.63	-1.99695	0.292471	-6.82785	8.61978e-12	1.15504e-10
Niben101Scf35412_80420-85772	2549.99	-4.33099	0.634652	-6.82421	8.84127e-12	1.18382e-10
Niben044Scf00003056Ctg030_6459-10894	205.416	-2.00217	0.293469	-6.82243	8.9511e-12	1.19806e-10
Nbv0.5scaffold2294_410943-422579	270.091	-2.24359	0.32888	-6.82193	8.9828e-12	1.20139e-10
Niben101Scf10381_39330-53817	435.789	-1.27751	0.187305	-6.82048	9.07355e-12	1.21259e-10
Niben101Scf06466_29261-36165	711.77	-1.63892	0.240414	-6.81707	9.29144e-12	1.24029e-10
Niben101Scf01694_1378315-1383013	388.139	-2.4827	0.364264	-6.81568	9.38178e-12	1.25187e-10
Niben101Scf00272_1037531-1043194	562.798	-1.51995	0.223047	-6.8145	9.45936e-12	1.26126e-10
Niben044Scf00003549Ctg000_1-4668	1447.68	-2.04915	0.300803	-6.81229	9.60588e-12	1.28031e-10
Niben101Scf00141_109862-113520	8172.87	-2.00875	0.29488	-6.8121	9.61835e-12	1.28148e-10
Niben101Scf08293_10851-19073	2586.5	-1.05919	0.155521	-6.81062	9.71814e-12	1.29379e-10
Niben101Scf05736_158496-173404	855.055	-1.21414	0.178283	-6.81019	9.74712e-12	1.29715e-10
Niben101Scf05166_79450-96557	901.648	-2.09435	0.307615	-6.80834	9.87297e-12	1.3124e-10
Nbv0.5scaffold587_331117-338553	220.318	-1.92621	0.282954	-6.80753	9.92903e-12	1.31935e-10
Niben101Scf01888_596040-601693	100.623	-2.25529	0.331378	-6.80578	1.00501e-11	1.33443e-10
Niben101Scf08921_225334-229193	644.011	-2.78544	0.409407	-6.8036	1.02036e-11	1.35429e-10
Niben101Scf34798_5187-14565	509.909	-1.65495	0.243249	-6.80352	1.02092e-11	1.35452e-10
Niben101Scf01785_986234-993789	23599.5	-3.29589	0.484517	-6.80243	1.02868e-11	1.36377e-10
Niben044Scf00012208Ctg003_1538-10686	883.231	-2.0858	0.306629	-6.80238	1.02906e-11	1.36377e-10
Niben101Scf05588_640668-647428	1016.95	-1.75703	0.258362	-6.80066	1.04141e-11	1.37857e-10
Niben101Scf03223_17098-20573	1012.47	-2.10109	0.308992	-6.79982	1.04747e-11	1.38607e-10
Nbv0.3scaffold31651_71-8114	473.56	-1.45943	0.214641	-6.79943	1.05034e-11	1.38933e-10
Niben101Scf15109_144557-148348	2664.62	-2.81441	0.413985	-6.79833	1.05836e-11	1.39941e-10
Niben101Scf05231_82615-86581	90.4597	-2.37065	0.348857	-6.79549	1.07942e-11	1.42564e-10
Niben101Scf09075_425358-429072	4178.66	-3.25984	0.479884	-6.79298	1.09843e-11	1.44965e-10
Nbv0.3scaffold4596_50601-67771	1003.05	-1.52452	0.224459	-6.79201	1.10582e-11	1.4583e-10
Niben101Scf04410_315585-318550	771.547	-1.88672	0.277952	-6.78794	1.13745e-11	1.49888e-10
Niben101Scf00925_199426-272796	702.72	-1.3037	0.192103	-6.78648	1.14904e-11	1.51245e-10
Niben101Scf08470_688284-691742	875.288	-2.29537	0.338408	-6.78284	1.17838e-11	1.54873e-10
Niben101Scf04292_1304515-1312700	482.294	-2.09851	0.309537	-6.7795	1.20592e-11	1.58374e-10
Niben101Scf00823_174333-177520	110.589	-3.56703	0.526206	-6.77877	1.21207e-11	1.59121e-10
Nbv0.3scaffold71992_1781-7555	463.047	-2.31053	0.340998	-6.7758	1.2372e-11	1.6236e-10
Niben101Scf01154_1912735-1915664	125.537	-2.3845	0.351968	-6.77476	1.24615e-11	1.6335e-10
Niben101Scf02400_73680-78704	426.851	-1.3801	0.20379	-6.77217	1.26862e-11	1.66046e-10
Niben101Scf04375_804486-809925	3689.77	-2.96952	0.43851	-6.77184	1.27156e-11	1.66369e-10
Niben044Scf00023249Ctg002_208-3188	286.323	-2.24679	0.332053	-6.76636	1.32066e-11	1.72406e-10
Niben101Scf00167_284292-289956	3220.56	-2.38052	0.352052	-6.76183	1.36256e-11	1.77744e-10
Niben101Scf03918_76386-80143	558.828	-1.53582	0.227147	-6.76136	1.36706e-11	1.78264e-10
Niben101Scf00268_272254-280028	3808.79	-1.23568	0.182762	-6.76112	1.36928e-11	1.7842e-10
Niben044Scf00011533Ctg001_274-4664	4869.02	-2.02365	0.299376	-6.75957	1.38405e-11	1.8021e-10
Niben101Scf10305_145510-150006	16637.4	-2.84628	0.421102	-6.75912	1.38832e-11	1.80698e-10
Niben101Scf03706_393410-396013	108.917	-3.12195	0.461949	-6.75821	1.39706e-11	1.81701e-10
Niben101Scf01328_90294-95385	277.77	-1.64569	0.243516	-6.75803	1.3988e-11	1.81859e-10
Niben101Scf02869_227925-234629	411.159	-1.91775	0.283873	-6.75569	1.42162e-11	1.8462e-10
Nbv0.3scaffold11075_21555-24265	766.937	-1.81289	0.268689	-6.74716	1.50767e-11	1.95359e-10
Niben101Scf02621_105780-113321	91.3506	-2.69213	0.399059	-6.74619	1.51777e-11	1.96523e-10
Nbv0.5scaffold4227_22814-55545	1246.41	-2.28492	0.338706	-6.74603	1.51941e-11	1.96662e-10
Niben101Scf00996_203336-207180	75.0813	-4.04821	0.600362	-6.74295	1.55204e-11	2.00514e-10
Niben044Scf00002982Ctg025_1809-6155	248.03	-1.81527	0.269248	-6.74202	1.56195e-11	2.0172e-10
Niben101Scf01750_832616-838102	1263.5	-1.49455	0.221754	-6.73967	1.5875e-11	2.04868e-10
Niben101Scf02908_180840-185085	3141.91	-1.53289	0.22745	-6.73946	1.58977e-11	2.05085e-10
Niben101Scf04967_180422-183669	1970.06	-2.17459	0.322723	-6.73825	1.60301e-11	2.06717e-10
Niben101Scf02507_295123-300457	3967.04	-2.19915	0.326414	-6.73729	1.61364e-11	2.08012e-10
Niben101Scf14814_167664-170587	521.933	-3.03049	0.450128	-6.7325	1.66775e-11	2.14749e-10
Niben044Scf00043323Ctg001_1029-3221	54.9812	-2.82253	0.419347	-6.73077	1.68766e-11	2.17153e-10
Niben101Scf01964_334128-342736	143.163	-2.71686	0.403711	-6.72972	1.69993e-11	2.18651e-10
Nbv0.3scaffold28287_1362-7017	166.294	-1.61334	0.239816	-6.72739	1.72728e-11	2.22087e-10
Niben101Scf05588_1257154-1273727	410.5	-1.39745	0.207764	-6.72611	1.74259e-11	2.23891e-10
Niben101Scf04195_177664-181165	332.62	-3.05584	0.454574	-6.72243	1.78722e-11	2.29373e-10
Niben101Scf05848_321751-324299	178.422	-1.86638	0.277638	-6.72236	1.78809e-11	2.29399e-10
Nbv0.3scaffold3808_57750-70586	701.31	-1.42299	0.211759	-6.71983	1.81938e-11	2.32986e-10
Niben101Scf04666_25964-28857	81.2771	-2.75088	0.409392	-6.71943	1.82438e-11	2.33541e-10
Niben101Scf01444_211575-228203	1424.19	-1.06422	0.158407	-6.71825	1.83922e-11	2.35354e-10
Niben101Scf00466_40644-46031	19185.1	-4.20425	0.626159	-6.71434	1.88919e-11	2.41395e-10
Niben101Scf34260_16526-22345	385.558	-1.51176	0.225304	-6.70989	1.94777e-11	2.48698e-10
Niben101Scf02897_165415-206715	1642.1	-2.23531	0.333198	-6.70864	1.96447e-11	2.50739e-10
Nbv0.3scaffold47254_12433-15406	628.765	-2.01401	0.300235	-6.70812	1.97146e-11	2.51539e-10
Niben101Scf10101_46912-53075	494.861	-2.03917	0.30406	-6.70649	1.99364e-11	2.54184e-10
Niben044Scf00002068Ctg003_12459-21233	227.551	-1.59431	0.237771	-6.70523	2.01087e-11	2.56287e-10
Niben101Scf04607_789697-793064	286.69	-2.10546	0.314238	-6.7002	2.08133e-11	2.65073e-10
Niben101Scf02509_1244401-1250552	264.626	-2.52204	0.37656	-6.69758	2.11901e-11	2.69774e-10
Niben101Scf21257_32350-38211	307.529	-1.58007	0.235956	-6.69645	2.13538e-11	2.71661e-10
Niben101Scf05764_438682-447370	584.112	-3.01073	0.449687	-6.69516	2.15431e-11	2.73969e-10
Nbv0.3scaffold18182_19954-24279	341.32	-2.83415	0.423538	-6.6916	2.20743e-11	2.80622e-10
Niben044Scf00004562Ctg003_3475-8453	248.095	-2.02972	0.303437	-6.68908	2.24574e-11	2.85181e-10
Niben044Scf00002673Ctg006_1-4970	204.435	-1.99498	0.298396	-6.68569	2.29841e-11	2.91446e-10
Niben101Scf05720_19191-25099	262.239	-1.87496	0.280452	-6.68551	2.30125e-11	2.917e-10
Niben101Scf02909_667124-670128	2561.66	-1.77655	0.265744	-6.68519	2.30618e-11	2.92219e-10
Nbv0.5scaffold295_1065965-1078443	125.566	-2.74888	0.411248	-6.68423	2.32144e-11	2.9394e-10
Niben044Scf00009404Ctg003_3893-9762	1857.4	-2.79946	0.418952	-6.68205	2.3562e-11	2.98233e-10
Niben101Scf01281_765315-795336	1000.39	-1.1596	0.173551	-6.68165	2.36267e-11	2.9862e-10
Niben101Scf02937_428544-438037	10943.8	-2.14883	0.321886	-6.67577	2.45941e-11	3.10285e-10
Niben101Scf04103_1155524-1159065	350.639	-1.90038	0.284738	-6.67413	2.48711e-11	3.13667e-10
Niben101Scf11724_143636-148173	26156.2	-3.43374	0.514499	-6.67396	2.48997e-11	3.13913e-10
Niben044Scf00035312Ctg002_3366-8001	593.146	-3.91742	0.58703	-6.67329	2.50128e-11	3.14999e-10
Niben101Scf00484_329571-343097	1249.46	-2.26414	0.339324	-6.67251	2.51468e-11	3.16459e-10
Nbv0.3scaffold19171_17405-21665	623.518	-1.9322	0.289591	-6.67216	2.52063e-11	3.17093e-10
Niben101Scf04049_112417-119843	190.05	-1.93936	0.290726	-6.67073	2.54537e-11	3.2009e-10
Niben101Scf01716_36209-40585	254.487	-1.72989	0.259341	-6.67031	2.5526e-11	3.20884e-10
Niben101Scf34007_23020-26932	610.449	-1.20214	0.180306	-6.66722	2.60703e-11	3.27255e-10
Niben101Scf03396_460940-474382	514.391	-1.99897	0.300177	-6.6593	2.75126e-11	3.4437e-10
Niben101Scf05506_36613-39056	927.979	-1.46333	0.219977	-6.65218	2.88789e-11	3.61214e-10
Niben101Scf04134_356485-359537	67.1028	-3.90177	0.586579	-6.65174	2.89656e-11	3.62118e-10
Niben101Scf02216_123240-127642	172.089	-1.88283	0.28327	-6.64678	2.99581e-11	3.73375e-10
Niben101Scf05413_647818-650502	206.566	-1.8587	0.279705	-6.64522	3.02763e-11	3.77072e-10
Niben101Scf05175_167470-172155	92.0769	-3.17781	0.478235	-6.64488	3.03461e-11	3.77807e-10
Niben101Scf07586_349722-352675	253.875	-2.84964	0.429072	-6.6414	3.10724e-11	3.86025e-10
Niben101Scf00987_257765-269129	787.755	-2.22626	0.335341	-6.63878	3.16292e-11	3.92523e-10
Niben101Scf03313_121313-129616	80.8847	-5.60884	0.844857	-6.6388	3.16246e-11	3.92523e-10
Nbv0.3scaffold26228_23667-27896	514.727	-1.82415	0.274778	-6.63865	3.16576e-11	3.92736e-10
Niben101Scf01243_233951-239063	6716.93	-1.0407	0.156869	-6.63422	3.26227e-11	4.04422e-10
Niben101Scf01899_760268-770046	1155.75	-1.09258	0.164729	-6.63261	3.29813e-11	4.08432e-10
Nbv0.5scaffold937_402466-409813	296.093	-1.25977	0.189949	-6.63214	3.30854e-11	4.09577e-10
Nbv0.3scaffold49449_8294-12123	198.418	-2.25745	0.340424	-6.6313	3.32748e-11	4.1163e-10
Niben101Scf01402_58520-61467	1315.6	-2.94473	0.444427	-6.62589	3.45159e-11	4.26228e-10
Niben101Scf16974_62093-83688	1010.91	-1.40833	0.212583	-6.62485	3.47597e-11	4.29087e-10
Niben044Scf00043821Ctg003_1655-11874	1120.69	-1.16785	0.176288	-6.62468	3.48004e-11	4.29439e-10
Nbv0.3scaffold4246_14164-18798	1844.05	-2.94722	0.444971	-6.6234	3.5103e-11	4.33019e-10
Niben101Scf02971_463963-467921	29768.1	-3.57641	0.540033	-6.62257	3.53001e-11	4.35143e-10
Niben101Scf08895_90057-94082	224.505	-2.38857	0.360757	-6.621	3.56789e-11	4.3949e-10
Niben101Scf04225_303654-312814	3162.36	-2.52803	0.381823	-6.62095	3.56904e-11	4.3949e-10
Niben101Scf06778_284844-287785	447.825	-1.29348	0.195553	-6.61446	3.72903e-11	4.5903e-10
Nbv0.5scaffold6810_1-2462	1138.39	-2.61627	0.395664	-6.61234	3.78282e-11	4.65323e-10
Niben101Scf00340_347538-352599	150.15	-2.93975	0.444634	-6.61163	3.80111e-11	4.67409e-10
Niben101Scf02552_89053-91537	833.212	-1.71676	0.259872	-6.60617	3.94381e-11	4.84273e-10
Niben044Scf00003200Ctg002_23591-33133	141.949	-2.30384	0.348808	-6.60489	3.97818e-11	4.88322e-10
Niben101Scf10774_228935-231531	72.7291	-4.4626	0.675672	-6.60469	3.98355e-11	4.8881e-10
Niben101Scf01548_42030-45185	41337.9	-3.44386	0.52146	-6.60427	3.99478e-11	4.89844e-10
Niben101Scf04714_69760-72155	109.089	-5.52779	0.83722	-6.60255	4.04131e-11	4.95376e-10
Niben101Scf00904_28125-58391	728.581	-1.37114	0.207823	-6.5976	4.1786e-11	5.1095e-10
Niben101Scf01472_211079-218234	19553	-1.80556	0.273805	-6.59432	4.27207e-11	5.22197e-10
Nbv0.5scaffold2076_339243-344672	241.156	-2.22115	0.336843	-6.59402	4.28061e-11	5.23057e-10
Niben101Scf05278_93856-100081	3848.12	-2.2906	0.347502	-6.59162	4.35052e-11	5.30672e-10
Niben101Scf02423_345956-367322	323.93	-1.71482	0.260206	-6.59023	4.39136e-11	5.35467e-10
Niben101Scf02105_83624-94604	1417.61	-1.40039	0.212514	-6.58963	4.40909e-11	5.37442e-10
Nbv0.3scaffold63813_1713-9438	7685.31	-2.55597	0.388033	-6.58698	4.48874e-11	5.46769e-10
Niben101Scf12672_41519-45251	2952.93	-2.58477	0.392443	-6.58636	4.50746e-11	5.48857e-10
Niben044Scf00007930Ctg009_101-4345	340.034	-1.35194	0.205346	-6.58373	4.58778e-11	5.57472e-10
Niben101Scf00963_400915-403790	665.204	-3.45621	0.524981	-6.58349	4.59534e-11	5.58198e-10
Niben044Scf00032545Ctg000_2559-6497	13530.9	-2.90736	0.441699	-6.58223	4.63436e-11	5.62742e-10
Niben101Scf00898_168177-171975	254.908	-1.51649	0.230399	-6.58205	4.64012e-11	5.63245e-10
Niben044Scf00002437Ctg011_1327-4601	565.65	-1.81054	0.275104	-6.5813	4.66348e-11	5.65884e-10
Niben101Scf04161_18113-31037	234.599	-1.88119	0.285851	-6.58103	4.67201e-11	5.66723e-10
Niben101Scf03263_246169-249069	10395.3	-2.44161	0.371011	-6.58095	4.67442e-11	5.66818e-10
Nbv0.3scaffold35852_18315-21245	7109.21	-3.92817	0.596966	-6.58022	4.6974e-11	5.69408e-10
Niben101Scf09883_136301-146166	4459.58	-1.39303	0.211718	-6.57966	4.7154e-11	5.71391e-10
Nbv0.3scaffold18179_16296-29764	388.508	-1.30608	0.198527	-6.57886	4.7406e-11	5.74245e-10
Nbv0.5scaffold1876_356602-366974	691.17	-1.98912	0.302378	-6.57825	4.7601e-11	5.76208e-10
Niben044Scf00007322Ctg000_133-2576	593.585	-1.6142	0.245501	-6.57512	4.86156e-11	5.88082e-10
Niben101Scf06442_58030-64603	177.788	-2.26804	0.344948	-6.57502	4.86463e-11	5.8825e-10
Niben101Scf02909_218223-222103	182.134	-2.1046	0.320105	-6.57471	4.87475e-11	5.89269e-10
Niben101Scf07073_208552-215679	10552.2	-3.47532	0.528689	-6.57347	4.91557e-11	5.93794e-10
Niben101Scf05483_640830-644749	1023.38	-2.57249	0.391466	-6.57141	4.984e-11	6.01851e-10
Niben044Scf00010384Ctg020_12013-16402	1527.66	-3.09751	0.471423	-6.57055	5.01302e-11	6.04729e-10
Niben101Scf09372_479409-486628	1265.28	-1.37275	0.208927	-6.57049	5.01505e-11	6.04765e-10
Niben101Scf11490_52776-59895	836.453	-3.26937	0.497649	-6.56963	5.04397e-11	6.07834e-10
Niben101Scf00839_119970-129192	504.705	-1.32407	0.201584	-6.56834	5.08795e-11	6.1271e-10
Niben101Scf02039_422-5585	169.389	-2.51208	0.382506	-6.56744	5.11887e-11	6.16222e-10
Niben101Scf14299_169273-182133	752.653	-1.36468	0.207819	-6.56666	5.14564e-11	6.19018e-10
Niben101Scf03341_305526-327697	2804.73	-1.37916	0.21005	-6.56589	5.17227e-11	6.22008e-10
Niben101Scf00338_861720-869426	2606.15	-1.2547	0.191113	-6.56523	5.1951e-11	6.24538e-10
Niben101Scf04103_334883-384098	1015.69	-1.82952	0.2788	-6.56211	5.30526e-11	6.36686e-10
Niben101Scf01604_179967-183274	233.225	-2.10837	0.321362	-6.56076	5.35357e-11	6.42264e-10
Niben044Scf00019447Ctg004_1-5200	654.132	-1.96232	0.299132	-6.56006	5.37874e-11	6.45061e-10
Niben044Scf00038432Ctg000_5756-8996	4126.92	-3.10608	0.473727	-6.55668	5.50175e-11	6.58683e-10
Niben101Scf05674_455994-464084	234.94	-1.56228	0.238292	-6.55615	5.52157e-11	6.6083e-10
Niben101Scf02444_122135-128851	731.055	-1.10752	0.168968	-6.55462	5.57829e-11	6.67161e-10
Niben101Scf03455_444697-449913	1350.96	-2.92868	0.446926	-6.55293	5.64203e-11	6.73862e-10
Niben101Scf03278_184888-191100	530.407	-1.77306	0.27079	-6.54772	5.84218e-11	6.96815e-10
Nbv0.3scaffold54389_11149-13647	26043.4	-2.27354	0.347236	-6.54752	5.85014e-11	6.97526e-10
Niben101Scf15752_120987-125409	298.633	-1.98887	0.303783	-6.54701	5.86995e-11	6.99649e-10
Niben044Scf00003625Ctg018_686-3069	3631.15	-4.00554	0.611897	-6.5461	5.90591e-11	7.03655e-10
Niben101Scf10575_190316-194733	484.779	-1.18556	0.181241	-6.54136	6.09635e-11	7.25645e-10
Niben101Scf01983_662226-676009	811.82	-1.6118	0.246425	-6.54072	6.12224e-11	7.28477e-10
Nbv0.5scaffold740_561201-569836	145.269	-4.21077	0.643934	-6.53913	6.18778e-11	7.36026e-10
Niben101Scf20101_74556-80553	336.442	-1.6377	0.25052	-6.53718	6.26882e-11	7.44905e-10
Niben044Scf00002909Ctg011_5366-12030	304.456	-1.3994	0.214245	-6.53178	6.4994e-11	7.70993e-10
Niben101Scf00110_586966-598691	3041.88	-1.14955	0.17602	-6.53078	6.54266e-11	7.75861e-10
Niben044Scf00013845Ctg000_7402-23948	247.096	-1.41385	0.216529	-6.52962	6.59386e-11	7.81668e-10
Niben101Scf03978_948306-955506	335.202	-2.98757	0.457799	-6.52594	6.75772e-11	8.00821e-10
Niben101Scf00653_140345-146823	2390.49	-3.1298	0.479626	-6.5255	6.7773e-11	8.02869e-10
Niben101Scf05469_200558-205098	92.111	-1.93811	0.297176	-6.52178	6.9477e-11	8.21663e-10
Niben101Scf00033_26310-33811	442.005	-1.23953	0.190076	-6.52124	6.9727e-11	8.24341e-10
Niben101Scf01677_632248-634631	265.911	-3.78193	0.580084	-6.51962	7.04834e-11	8.3272e-10
Nbv0.3scaffold45767_3973-10179	500.627	-3.85098	0.590875	-6.51742	7.15265e-11	8.44757e-10
Nbv0.3scaffold13956_25873-39276	503.079	-1.74311	0.26752	-6.51583	7.22901e-11	8.52911e-10
Nbv0.5scaffold6433_2342-100743	58794.6	-3.01775	0.463162	-6.51554	7.24302e-11	8.54275e-10
Niben101Scf02902_95480-101913	546.187	-1.47542	0.226481	-6.51453	7.29171e-11	8.59728e-10
Niben101Scf09512_150794-158388	2954.89	-1.03552	0.158982	-6.51341	7.34641e-11	8.65885e-10
Niben101Scf02655_188342-190725	560.054	-3.76127	0.577477	-6.51328	7.3528e-11	8.66347e-10
Nbv0.3scaffold4454_54108-56917	32.2891	-3.98841	0.612469	-6.51201	7.41495e-11	8.73375e-10
Niben101Scf00821_795359-800158	82.5538	-2.88957	0.444148	-6.50587	7.72462e-11	9.09237e-10
Niben101Scf03644_70719-74676	247.819	-3.09709	0.47606	-6.50566	7.73519e-11	9.10173e-10
Niben101Scf01155_530376-538073	509.568	-1.71144	0.263077	-6.50545	7.74597e-11	9.10829e-10
Niben101Scf06524_259738-267692	457.918	-1.42726	0.219453	-6.50373	7.83536e-11	9.20721e-10
Niben101Scf07515_44514-50425	1041.42	-1.56678	0.240915	-6.50346	7.84921e-11	9.22038e-10
Niben101Scf01681_222196-244053	1928.64	-1.63762	0.251897	-6.50116	7.97033e-11	9.35951e-10
Niben101Scf02831_120116-123681	1794.23	-1.41815	0.218162	-6.50045	8.00816e-11	9.39763e-10
Niben101Scf10476_147171-152671	2677.46	-1.48852	0.229145	-6.49601	8.24799e-11	9.66932e-10
Niben044Scf00041131Ctg005_486-6516	2135.27	-1.25889	0.193811	-6.49542	8.28012e-11	9.70048e-10
Niben101Scf19155_17884-23983	1587.51	-2.45919	0.378619	-6.49517	8.29413e-11	9.71363e-10
Niben044Scf00018030Ctg008_1316-7542	485.026	-1.27242	0.196024	-6.49114	8.51875e-11	9.96001e-10
Niben101Scf00765_129368-133230	109.534	-2.72509	0.41983	-6.49094	8.53038e-11	9.97027e-10
Niben101Scf01623_167827-177468	402.924	-1.56877	0.2417	-6.49057	8.55116e-11	9.99123e-10
Niben044Scf00009193Ctg005_23536-25764	274.206	-2.09446	0.322726	-6.48993	8.5878e-11	1.00307e-09
Niben101Scf00870_1527492-1532353	1562.93	-1.84698	0.28463	-6.48906	8.63711e-11	1.00849e-09
Niben101Scf08142_76947-94434	1827.7	-1.37241	0.211544	-6.48759	8.72184e-11	1.01804e-09
Niben101Scf14320_65524-69294	3850.63	-3.14156	0.484467	-6.48457	8.89859e-11	1.03729e-09
Niben101Scf06958_164713-167360	355.969	-2.83232	0.43693	-6.48232	9.03208e-11	1.0518e-09
Niben044Scf00009887Ctg003_4833-8017	64.5373	-3.09364	0.477416	-6.47996	9.17445e-11	1.06802e-09
Niben101Scf04312_390155-396848	788.803	-1.97762	0.30522	-6.47934	9.21258e-11	1.07174e-09
Niben044Scf00028915Ctg002_439-4387	3440.05	-2.76368	0.426627	-6.47798	9.29558e-11	1.08032e-09
Nbv0.3scaffold29609_711-18192	341.741	-1.37503	0.212338	-6.47569	9.43775e-11	1.09633e-09
Niben101Scf01710_433281-437261	175.754	-1.86797	0.288459	-6.47566	9.43964e-11	1.09633e-09
Niben101Scf04706_38728-90934	8290.67	-1.56029	0.240976	-6.47487	9.48947e-11	1.10176e-09
Niben101Scf02280_897752-902927	5925.28	-3.5728	0.552298	-6.46897	9.86732e-11	1.14486e-09
Niben101Scf01143_977162-984824	423.723	-1.62474	0.251332	-6.46452	1.01622e-10	1.17712e-09
Niben044Scf00043523Ctg002_1527-5076	315.335	-2.49037	0.385278	-6.46383	1.02085e-10	1.18209e-09
Niben101Scf01284_235017-245987	1659.07	-2.50966	0.388419	-6.46122	1.03862e-10	1.20148e-09
Niben101Scf02002_138188-140685	932.131	-3.79525	0.587656	-6.4583	1.05888e-10	1.22329e-09
Niben101Scf09467_144208-153459	6031.98	-1.80124	0.278923	-6.45785	1.06203e-10	1.22653e-09
Niben101Scf01520_469793-478233	16257.7	-2.00129	0.310076	-6.45421	1.08786e-10	1.2547e-09
Niben101Scf05621_946434-950152	13529.9	-3.12931	0.484935	-6.45306	1.09617e-10	1.26387e-09
Niben101Scf04629_230991-236526	3276.38	-1.76405	0.273446	-6.45118	1.10982e-10	1.27876e-09
Niben101Scf02583_686557-691071	16022.4	-3.45142	0.535289	-6.44777	1.13511e-10	1.30661e-09
Niben044Scf00053207Ctg002_668-9359	237.366	-1.39433	0.216261	-6.44742	1.13774e-10	1.3092e-09
Niben044Scf00059813Ctg000_262-3855	1880.83	-2.20077	0.341674	-6.44114	1.18581e-10	1.36318e-09
Niben101Scf06249_599428-602331	635.935	-2.73048	0.423923	-6.44098	1.18707e-10	1.36417e-09
Niben044Scf00016026Ctg004_1-4765	733.871	-2.49211	0.38718	-6.43657	1.22206e-10	1.40254e-09
Nbv0.5scaffold206_679328-682965	145.266	-3.47082	0.539427	-6.43428	1.24064e-10	1.42293e-09
Nbv0.5scaffold2682_141315-143225	1358.86	-3.35172	0.521245	-6.43023	1.27412e-10	1.4599e-09
Niben101Scf00920_975959-980910	153.355	-2.89049	0.449744	-6.42697	1.30174e-10	1.48861e-09
Niben101Scf05371_637653-640273	279.444	-1.832	0.28508	-6.42624	1.30798e-10	1.49526e-09
Nbv0.3scaffold16653_4716-8619	1048.13	-2.27648	0.354368	-6.42406	1.32683e-10	1.51532e-09
Niben101Scf05442_459397-463365	2237.61	-2.13699	0.332818	-6.4209	1.35467e-10	1.54509e-09
Niben101Scf12159_504869-510328	1196.66	-1.0373	0.161566	-6.42031	1.35996e-10	1.55062e-09
Niben101Scf09140_186144-197864	526.261	-2.4831	0.386781	-6.41991	1.36356e-10	1.55422e-09
Niben101Scf00966_166737-173806	877.025	-1.63033	0.254109	-6.41586	1.4003e-10	1.59453e-09
Niben101Scf17834_21435-25789	1084.25	-2.65149	0.413424	-6.41347	1.4224e-10	1.61707e-09
Niben101Scf00647_91152-93601	431.555	-1.52014	0.237063	-6.41237	1.43279e-10	1.62729e-09
Niben044Scf00000117Ctg013_546-6465	257.745	-2.10882	0.328865	-6.41241	1.43236e-10	1.62729e-09
Nbv0.5scaffold5933_58700-69228	235.131	-3.00658	0.469051	-6.40992	1.45596e-10	1.65253e-09
Niben044Scf00047285Ctg000_7392-11916	1324.93	-2.70295	0.421906	-6.40653	1.48869e-10	1.68749e-09
Nbv0.3scaffold64862_3322-10592	1937.47	-1.16025	0.181141	-6.40522	1.50152e-10	1.70148e-09
Niben101Scf10306_28035-31763	633.854	-1.18455	0.184937	-6.40514	1.50228e-10	1.70179e-09
Niben101Scf04099_875535-884030	2169.43	-1.15493	0.180342	-6.40409	1.51269e-10	1.71247e-09
Niben101Scf14799_36985-42569	509.731	-2.48403	0.387943	-6.40308	1.52269e-10	1.72324e-09
Niben101Scf02237_281288-295596	79.9399	-2.36992	0.370147	-6.40263	1.52722e-10	1.7278e-09
Niben101Scf06684_100879-105522	451.836	-2.2722	0.354951	-6.40145	1.53912e-10	1.7407e-09
Niben101Scf17442_6135-13475	3472.09	-1.47739	0.230893	-6.39858	1.56827e-10	1.77252e-09
Niben101Scf09906_215321-222642	542.86	-1.44434	0.225735	-6.39839	1.57026e-10	1.77362e-09
Niben101Scf06621_105106-110108	6270.64	-1.35526	0.211855	-6.39708	1.58376e-10	1.7883e-09
Niben101Scf17127_31534-46685	59.2809	-2.79299	0.436625	-6.39676	1.58706e-10	1.79144e-09
Niben044Scf00031448Ctg002_2302-7734	2103.57	-3.44557	0.538656	-6.39662	1.58856e-10	1.79255e-09
Niben101Scf05319_350516-354381	778.776	-2.0555	0.321363	-6.3962	1.59287e-10	1.79626e-09
Niben101Scf01278_955499-972883	540.839	-2.03368	0.317951	-6.39622	1.59273e-10	1.79626e-09
Nbv0.5scaffold1225_257347-260549	38.4522	-6.37095	0.996081	-6.39602	1.59477e-10	1.79782e-09
Nbv0.5scaffold13_1633414-1642939	963.086	-2.10737	0.329498	-6.3957	1.59815e-10	1.80105e-09
Niben101Scf06825_326845-336526	1488.31	-1.82555	0.28545	-6.39534	1.60192e-10	1.80472e-09
Niben101Scf09554_197090-210764	327.066	-1.72732	0.270097	-6.3952	1.60336e-10	1.80576e-09
Niben101Scf08026_292016-304148	2300.91	-1.13854	0.178045	-6.39469	1.60871e-10	1.81119e-09
Niben101Scf03009_480270-489669	48.5547	-3.0906	0.483339	-6.39426	1.61327e-10	1.81574e-09
Niben101Scf00866_111260-117397	278.359	-2.02107	0.316597	-6.38371	1.72844e-10	1.93913e-09
Niben101Scf00893_44979-57567	199.108	-1.83206	0.287001	-6.38347	1.73117e-10	1.94157e-09
Niben101Scf04212_144191-148512	1095.65	-1.35533	0.212357	-6.3823	1.74448e-10	1.95524e-09
Niben101Scf01596_492039-497417	147.038	-1.98582	0.311227	-6.38061	1.76379e-10	1.97625e-09
Niben101Scf05002_10008-12877	2332.76	-1.12068	0.175721	-6.3776	1.79881e-10	2.01355e-09
Niben101Scf06542_179812-186982	975.254	-1.16081	0.182087	-6.37506	1.82888e-10	2.04656e-09
Niben101Scf05950_20039-23458	23605.6	-3.21058	0.503629	-6.37488	1.83102e-10	2.0483e-09
Niben101Scf00173_639793-643259	62.4134	-3.12123	0.489958	-6.3704	1.88537e-10	2.1064e-09
Niben101Scf08127_576640-616126	545.063	-1.52494	0.239473	-6.36791	1.91616e-10	2.13738e-09
Niben101Scf01143_308904-312311	242.416	-2.9508	0.463487	-6.36652	1.93369e-10	2.15556e-09
Nbv0.3scaffold93519_1-4867	8438.13	-3.10395	0.487578	-6.36606	1.93944e-10	2.16059e-09
Niben044Scf00000427Ctg010_1-13492	569.642	-1.69277	0.265905	-6.36607	1.93933e-10	2.16059e-09
Niben101Scf08370_82687-87519	811.398	-1.63125	0.256335	-6.36374	1.96902e-10	2.19142e-09
Niben101Scf02860_179478-183886	966.242	-1.88779	0.2967	-6.3626	1.98372e-10	2.2064e-09
Niben101Scf07069_191791-226551	393.122	-1.13044	0.177724	-6.36066	2.0089e-10	2.23369e-09
Niben101Scf01184_100631-104445	931.483	-1.88723	0.296795	-6.35869	2.03476e-10	2.25957e-09
Niben101Scf01365_160317-187543	451.827	-1.53025	0.240756	-6.35601	2.07058e-10	2.29643e-09
Nbv0.3scaffold11164_1056-12695	86.5478	-2.35594	0.3707	-6.35539	2.07901e-10	2.30432e-09
Niben101Scf21684_27626-31313	199.609	-1.89514	0.298234	-6.35454	2.09054e-10	2.31563e-09
Niben101Scf06720_8491-12470	606.493	-1.44873	0.227982	-6.35457	2.09012e-10	2.31563e-09
Niben101Scf02513_904534-908800	983.951	-1.49903	0.235974	-6.35252	2.11811e-10	2.34543e-09
Niben101Scf01927_485738-496878	1570	-1.14784	0.180742	-6.3507	2.14336e-10	2.37189e-09
Niben101Scf08783_125280-130632	1208.72	-1.74656	0.275026	-6.35053	2.14571e-10	2.37374e-09
Niben101Scf02864_1069260-1071568	195.537	-2.31961	0.365318	-6.34956	2.15927e-10	2.38722e-09
Niben101Scf05245_238126-242298	3675.65	-1.90938	0.300902	-6.34553	2.21661e-10	2.44752e-09
Niben101Scf00851_152847-158796	8104.18	-2.67721	0.421934	-6.34511	2.2227e-10	2.45346e-09
Niben101Scf10910_29833-37399	10480.8	-3.36276	0.529998	-6.34486	2.22633e-10	2.4567e-09
Niben101Scf04011_659824-680903	1063.31	-1.30735	0.206066	-6.34431	2.23423e-10	2.46464e-09
Niben101Scf03747_95842-99491	102.419	-3.13095	0.493546	-6.34377	2.24205e-10	2.47248e-09
Niben101Scf11552_472481-487467	1334.56	-1.5362	0.242175	-6.34334	2.24843e-10	2.47795e-09
Niben101Scf01157_309701-314828	2100.08	-1.40256	0.221155	-6.34197	2.26842e-10	2.4984e-09
Nbv0.3scaffold13479_25042-32414	1193.72	-2.10716	0.33229	-6.34132	2.27808e-10	2.50747e-09
Niben101Scf02752_216984-227282	69.9506	-2.87625	0.454187	-6.33274	2.40841e-10	2.64759e-09
Niben101Scf01497_282907-288923	11915.4	-3.05629	0.482741	-6.33112	2.43392e-10	2.67395e-09
Niben101Scf10162_21719-29222	10665.4	-2.15414	0.34035	-6.3292	2.46443e-10	2.70576e-09
Niben101Scf06064_1-4161	432.613	-1.44247	0.228002	-6.32657	2.50665e-10	2.75125e-09
Niben044Scf00003217Ctg003_5093-7533	6359.95	-3.22404	0.509627	-6.32627	2.51158e-10	2.75505e-09
Niben101Scf03535_35823-51185	252.218	-2.07455	0.327977	-6.32529	2.52765e-10	2.76995e-09
Niben101Scf04240_309710-312951	613.45	-1.41655	0.224072	-6.32185	2.58454e-10	2.82963e-09
Niben044Scf00030439Ctg000_1730-5332	3498.09	-2.60709	0.412543	-6.31957	2.623e-10	2.86904e-09
Niben101Scf00239_520365-555771	1651.18	-1.29972	0.205681	-6.31908	2.63125e-10	2.87717e-09
Niben101Scf07508_873620-882058	938.382	-2.64168	0.41813	-6.31783	2.6526e-10	2.89869e-09
Niben101Scf06775_69948-79469	757.116	-2.20053	0.348329	-6.31741	2.65987e-10	2.90574e-09
Niben101Scf00163_806548-810838	179.475	-2.48549	0.393492	-6.31651	2.67541e-10	2.9218e-09
Nbv0.5scaffold744_479817-482098	45.9752	-5.04667	0.798992	-6.31629	2.67919e-10	2.92423e-09
Niben101Scf08863_76490-92247	1997.24	-2.75583	0.436305	-6.31628	2.67931e-10	2.92423e-09
Niben101Scf07305_71339-74067	667.748	-2.2783	0.360775	-6.31501	2.70143e-10	2.94746e-09
Niben101Scf01048_13230-20354	18890.4	-2.82547	0.447429	-6.3149	2.70328e-10	2.94855e-09
Nbv0.3scaffold13781_30093-38138	18409.3	-1.20184	0.190381	-6.31282	2.7399e-10	2.98476e-09
Niben101Scf04198_437447-470503	1386.23	-1.37733	0.218179	-6.31287	2.73914e-10	2.98476e-09
Niben044Scf00016215Ctg002_285-4693	187.525	-1.94385	0.307917	-6.3129	2.73862e-10	2.98476e-09
Niben101Scf05112_165326-170910	603.565	-1.7047	0.270257	-6.30769	2.83226e-10	3.08153e-09
Niben101Scf12540_1-4216	646.668	-2.66137	0.421927	-6.30764	2.83323e-10	3.08163e-09
Nbv0.5scaffold6967_49108-51894	4515.32	-1.46828	0.232848	-6.30572	2.86863e-10	3.11722e-09
Niben101Scf17561_124280-128858	2040.58	-1.68049	0.266528	-6.30512	2.87974e-10	3.12833e-09
Niben101Scf00978_1529787-1537730	2095.4	-2.46904	0.391607	-6.30491	2.8837e-10	3.13165e-09
Niben101Scf02437_694906-701179	1649.58	-2.15043	0.341085	-6.30467	2.88817e-10	3.13553e-09
Niben044Scf00022159Ctg013_4878-11583	56.9235	-4.06771	0.645605	-6.30063	2.96445e-10	3.21536e-09
Nbv0.5scaffold244_654241-658146	293.594	-3.12423	0.495898	-6.30014	2.97369e-10	3.22437e-09
Niben101Scf07790_231048-234855	38.1583	-5.41205	0.85908	-6.29982	2.97994e-10	3.23015e-09
Niben101Scf09248_593254-598273	101.82	-2.30377	0.365767	-6.29847	3.00607e-10	3.25746e-09
Niben101Scf01587_393443-398624	1077.28	-2.185	0.347058	-6.29579	3.05842e-10	3.31214e-09
Niben101Scf01578_577467-588190	60.361	-3.44112	0.546608	-6.2954	3.06607e-10	3.31939e-09
Niben101Scf01181_395021-400380	95.5459	-2.79167	0.443452	-6.29531	3.06782e-10	3.32025e-09
Niben101Scf00702_89909-96159	880.755	-1.73255	0.275226	-6.29499	3.0742e-10	3.32614e-09
Niben101Scf13057_35383-50869	1009.68	-3.03862	0.482774	-6.29408	3.09223e-10	3.3446e-09
Nbv0.5scaffold4272_199295-202132	180.022	-4.02574	0.639676	-6.29341	3.10574e-10	3.35714e-09
Nbv0.5scaffold2367_189306-213243	2006.46	-3.79367	0.602875	-6.29263	3.12136e-10	3.37298e-09
Niben101Scf03927_350771-356017	329.005	-1.60211	0.254936	-6.28436	3.29216e-10	3.55315e-09
Niben101Scf03105_148010-155256	11062.6	-1.86192	0.296327	-6.28333	3.31387e-10	3.57437e-09
Niben101Scf00248_1030-5753	1313.2	-3.64624	0.580765	-6.27835	3.42181e-10	3.68511e-09
Niben101Scf25893_13035-16757	171.156	-1.84431	0.293804	-6.27736	3.44366e-10	3.70751e-09
Nbv0.3scaffold65254_4464-10488	2597.6	-2.11911	0.337894	-6.27152	3.57548e-10	3.84587e-09
Niben101Scf01091_33295-38678	1494.73	-1.99674	0.318459	-6.26999	3.61064e-10	3.88249e-09
Niben101Scf03263_882456-888963	11667.6	-1.14315	0.182329	-6.26971	3.6171e-10	3.88705e-09
Niben101Scf01695_702590-708269	344.89	-1.19082	0.189965	-6.26864	3.64205e-10	3.91025e-09
Niben101Scf05234_1002-6411	1003.7	-2.18461	0.348521	-6.26824	3.65143e-10	3.91912e-09
Niben101Scf01603_275198-283491	225.182	-1.60167	0.255578	-6.26685	3.68429e-10	3.95196e-09
Niben101Scf05060_738298-741963	3215.43	-1.79729	0.286868	-6.26523	3.72274e-10	3.99075e-09
Niben101Scf03694_101420-104562	674.22	-1.06324	0.169733	-6.26418	3.74794e-10	4.0153e-09
Niben101Scf02021_64405-81122	744.172	-1.44605	0.230849	-6.26406	3.75082e-10	4.01716e-09
Nbv0.5scaffold599_126471-130126	252.598	-2.30686	0.368274	-6.26397	3.75291e-10	4.01817e-09
Niben101Scf32174_12924-18422	5377.32	-2.19449	0.350619	-6.25891	3.87673e-10	4.14693e-09
Niben101Scf08513_40075-55961	276.746	-2.26326	0.361772	-6.25604	3.94877e-10	4.22141e-09
Nbv0.5scaffold6660_22892-27843	473.035	-1.63192	0.260942	-6.25395	4.00209e-10	4.27579e-09
Niben101Scf18102_13367-16296	390.149	-1.24515	0.199207	-6.25052	4.09089e-10	4.36532e-09
Niben101Scf15817_93375-101130	910.737	-1.1281	0.18055	-6.24815	4.15346e-10	4.43074e-09
Niben101Scf01430_24824-27671	433.304	-1.36842	0.21914	-6.24451	4.25129e-10	4.52957e-09
Niben101Scf01689_751136-760128	266.854	-1.56087	0.249963	-6.24442	4.25386e-10	4.53093e-09
Niben101Scf24322_9513-12632	432.794	-3.16417	0.506735	-6.24424	4.25859e-10	4.5332e-09
Niben044Scf00017785Ctg000_1037-6148	145.856	-1.6625	0.266311	-6.24267	4.30155e-10	4.57615e-09
Niben101Scf07937_291806-307038	1095.58	-1.32332	0.212002	-6.24201	4.31978e-10	4.59414e-09
Nbv0.3scaffold9967_9179-12024	1471.87	-1.46155	0.234187	-6.24095	4.34935e-10	4.62418e-09
Niben101Scf03631_199123-208298	5564.42	-3.17567	0.508874	-6.24058	4.3594e-10	4.63204e-09
Niben101Scf03706_180131-191172	10129.1	-2.77601	0.44488	-6.23991	4.37819e-10	4.64777e-09
Niben101Scf02927_101103-106084	1713.05	-1.86359	0.298713	-6.23873	4.41138e-10	4.68017e-09
Niben044Scf00010885Ctg005_6309-8755	2085.37	-2.05916	0.330197	-6.23615	4.48475e-10	4.74935e-09
Niben101Scf00151_894130-896769	51.6447	-3.48701	0.55924	-6.23527	4.51001e-10	4.77466e-09
Nbv0.3scaffold37289_458-6398	165.625	-2.33491	0.374753	-6.23054	4.64844e-10	4.91823e-09
Niben101Scf01052_591942-603559	318.775	-3.77288	0.605597	-6.23001	4.66395e-10	4.93314e-09
Niben101Scf00168_958291-1002938	2338.4	-1.08071	0.173471	-6.22993	4.66649e-10	4.93434e-09
Niben101Scf01702_60423-64448	211.057	-1.86323	0.299118	-6.22908	4.6918e-10	4.9581e-09
Niben044Scf00033051Ctg003_998-7453	732.296	-1.55277	0.249316	-6.22811	4.72101e-10	4.98746e-09
Niben101Scf03123_44369-51145	1180.67	-1.31118	0.210566	-6.22693	4.75669e-10	5.0206e-09
Nbv0.3scaffold11871_12243-14674	3783.06	-2.3279	0.37394	-6.22534	4.80515e-10	5.06716e-09
Niben101Scf00757_66665-73839	1061.84	-1.41113	0.226741	-6.22353	4.86094e-10	5.12444e-09
Niben044Scf00009456Ctg019_6095-13012	518.97	-1.66865	0.268149	-6.22284	4.88227e-10	5.14538e-09
Niben101Scf09417_55918-60745	182.584	-1.96055	0.315071	-6.22255	4.8914e-10	5.15189e-09
Niben101Scf05044_263505-269594	737.878	-2.53396	0.407273	-6.22178	4.91536e-10	5.17401e-09
Niben044Scf00037043Ctg010_26776-31559	1616.11	-1.71909	0.276339	-6.22096	4.94137e-10	5.19983e-09
Niben101Scf02063_665360-669021	830.083	-3.05828	0.49182	-6.2183	5.02579e-10	5.28388e-09
Niben101Scf01938_670463-681348	6678.6	-1.52967	0.246143	-6.21456	5.14685e-10	5.40465e-09
Niben101Scf09217_202553-206719	2124.47	-1.60749	0.258728	-6.21305	5.19662e-10	5.45201e-09
Niben101Scf01817_356122-358707	70.0947	-2.18194	0.351192	-6.21295	5.19998e-10	5.45389e-09
Niben101Scf01633_12148-20032	155.485	-3.31146	0.533023	-6.2126	5.21165e-10	5.46449e-09
Nbv0.3scaffold38713_1-6518	613.134	-3.14352	0.505996	-6.21254	5.2136e-10	5.46489e-09
Niben101Scf10067_214210-224335	3831.81	-1.19147	0.19181	-6.21172	5.24069e-10	5.4867e-09
Niben101Scf06823_273541-278176	447.896	-1.44826	0.23316	-6.21145	5.24981e-10	5.49296e-09
Nbv0.3scaffold29274_1401-7746	483.318	-1.37285	0.221099	-6.20918	5.32601e-10	5.56942e-09
Niben101Scf02429_584721-590711	2500.01	-1.11847	0.180132	-6.20918	5.32607e-10	5.56942e-09
Niben101Scf00176_54420-57893	502.032	-2.07121	0.333642	-6.20788	5.37053e-10	5.61423e-09
Niben101Scf00271_394312-396638	597.366	-2.62378	0.422691	-6.20732	5.38973e-10	5.63262e-09
Niben101Scf06410_1019-6098	2445.71	-2.31803	0.373457	-6.20695	5.40222e-10	5.64399e-09
Niben101Scf02230_203812-214448	1042.33	-1.59384	0.256924	-6.20356	5.52015e-10	5.7603e-09
Niben044Scf00001829Ctg003_1-4202	109.452	-1.77544	0.286362	-6.19999	5.64665e-10	5.89056e-09
Niben101Scf01814_547360-553147	662.142	-1.28761	0.207755	-6.19774	5.72789e-10	5.97352e-09
Niben101Scf00280_163898-178605	2536.97	-1.42925	0.230619	-6.19743	5.73915e-10	5.98348e-09
Niben101Scf00536_493887-513140	2937.81	-1.70111	0.274512	-6.19684	5.76094e-10	5.99903e-09
Niben101Scf04569_149604-154802	5393.07	-3.17324	0.512425	-6.19258	5.91865e-10	6.15775e-09
Nbv0.5scaffold1574_353990-360168	1924.08	-1.96299	0.31718	-6.18888	6.05948e-10	6.29865e-09
Nbv0.5scaffold4167_63985-67827	6833.76	-2.56894	0.415384	-6.1845	6.22977e-10	6.46605e-09
Niben101Scf05881_116162-151092	30.2234	-6.16756	0.997729	-6.1816	6.34567e-10	6.57658e-09
Niben101Scf06976_624542-628760	2681.69	-2.98687	0.483205	-6.18137	6.35472e-10	6.584e-09
Niben101Scf13361_113572-121269	2260.67	-1.35514	0.219274	-6.18012	6.40543e-10	6.63065e-09
Niben101Scf01109_446727-450387	306.819	-2.05389	0.332337	-6.18014	6.40448e-10	6.63065e-09
Niben101Scf01304_160834-169020	413.208	-1.9421	0.314261	-6.17988	6.41506e-10	6.63865e-09
Niben044Scf00027024Ctg001_1293-6619	2912.13	-1.64508	0.266341	-6.17659	6.54992e-10	6.76699e-09
Niben044Scf00007095Ctg002_3594-9125	759.534	-2.00952	0.325356	-6.17638	6.55895e-10	6.77351e-09
Niben101Scf06077_310507-316958	491.196	-1.46863	0.23784	-6.17484	6.62306e-10	6.83568e-09
Nbv0.5scaffold3138_41732-50432	458.255	-1.31449	0.21289	-6.17448	6.63834e-10	6.84942e-09
Niben044Scf00002048Ctg000_32390-35055	418.57	-1.5171	0.245726	-6.17394	6.66079e-10	6.86853e-09
Niben101Scf22698_1-15388	479.776	-1.32769	0.21508	-6.17303	6.69942e-10	6.90429e-09
Niben101Scf06862_3428-7596	107.671	-3.16223	0.512466	-6.17062	6.80221e-10	7.0061e-09
Nbv0.5scaffold644_574918-581936	1270.34	-1.0523	0.170572	-6.16921	6.86309e-10	7.0599e-09
Niben101Scf00111_94617-99265	37.8172	-4.82403	0.782368	-6.16594	7.00674e-10	7.19766e-09
Niben101Scf07926_549862-560703	1070.08	-1.16475	0.188931	-6.16494	7.05109e-10	7.24109e-09
Niben101Scf11689_81019-89246	797.686	-2.22904	0.361625	-6.16397	7.09428e-10	7.28331e-09
Niben101Scf00497_958270-963215	52.9789	-2.98418	0.484209	-6.163	7.13796e-10	7.32385e-09
Nbv0.3scaffold99445_179-3720	224.85	-3.52491	0.572036	-6.16205	7.18099e-10	7.36584e-09
Niben101Scf13558_170940-174535	205.262	-4.1306	0.670459	-6.16086	7.23516e-10	7.41705e-09
Niben101Scf10810_97006-107202	1160.56	-2.00976	0.326418	-6.15701	7.41308e-10	7.59425e-09
Niben101Scf04316_569919-573274	1023.1	-1.6473	0.26755	-6.15698	7.41453e-10	7.59425e-09
Niben044Scf00007550Ctg003_14477-22582	344.661	-2.86676	0.465844	-6.1539	7.56011e-10	7.73429e-09
Niben101Scf02581_575651-580090	2464.53	-3.24	0.526493	-6.15394	7.5583e-10	7.73429e-09
Nbv0.3scaffold96361_1-3433	6543.07	-3.06053	0.497339	-6.15381	7.56442e-10	7.73643e-09
Niben101Scf14805_458592-468340	713.648	-1.04038	0.169098	-6.15255	7.6249e-10	7.79601e-09
Niben101Scf03113_304715-309143	1323.54	-2.94198	0.478236	-6.15173	7.66423e-10	7.83392e-09
Niben101Scf03747_237810-253556	708.655	-1.57148	0.25547	-6.15131	7.68436e-10	7.85053e-09
Niben101Scf00988_74449-78294	18116.7	-1.63873	0.266405	-6.1513	7.68497e-10	7.85053e-09
Niben101Scf03985_358027-363510	383.668	-1.44353	0.234693	-6.15074	7.71243e-10	7.87628e-09
Niben101Scf00905_617005-623028	849.825	-1.96518	0.319744	-6.1461	7.94131e-10	8.10055e-09
Niben101Scf05961_238500-242254	8194.76	-2.6457	0.43073	-6.14236	8.13048e-10	8.28384e-09
Niben101Scf02063_238737-242446	567.598	-3.20189	0.521358	-6.14144	8.17772e-10	8.32712e-09
Niben101Scf05381_400543-413467	2208.67	-1.28185	0.208728	-6.14121	8.18959e-10	8.33678e-09
Niben101Scf02442_130638-137816	2235.71	-2.49968	0.407155	-6.13938	8.28465e-10	8.42618e-09
Niben101Scf01685_1186904-1190867	1450.69	-3.53498	0.575923	-6.13794	8.35987e-10	8.50021e-09
Niben101Scf06984_237892-241190	83.2473	-2.98151	0.485987	-6.13496	8.51804e-10	8.65349e-09
Niben101Scf03113_448931-455560	5279	-3.54002	0.57706	-6.13458	8.53846e-10	8.67172e-09
Niben101Scf00090_236134-241849	544.328	-1.50614	0.245559	-6.13352	8.59533e-10	8.72439e-09
Nbv0.5scaffold2737_126348-132007	491.978	-1.32722	0.216396	-6.13326	8.60975e-10	8.7365e-09
Niben044Scf00025048Ctg004_1-1341	112.799	-3.02952	0.494084	-6.13159	8.70041e-10	8.81825e-09
Niben044Scf00018754Ctg003_3312-11325	829.861	-2.58778	0.422039	-6.13161	8.69927e-10	8.81825e-09
Niben101Scf07778_293607-296083	1057.04	-2.36946	0.386453	-6.1313	8.71643e-10	8.83192e-09
Niben101Scf23606_6301-11520	333.956	-2.44949	0.399607	-6.12976	8.80127e-10	8.9153e-09
Niben101Scf02792_127542-133294	73.6825	-4.18316	0.682885	-6.12572	9.02749e-10	9.13122e-09
Niben101Scf05487_241690-247543	196.356	-2.21808	0.362223	-6.12353	9.15242e-10	9.25491e-09
Niben101Scf11384_107867-112770	13655.7	-2.94695	0.481525	-6.12003	9.3559e-10	9.45246e-09
Niben101Scf02072_115776-128921	818.75	-1.21514	0.198568	-6.11953	9.38518e-10	9.4793e-09
Niben101Scf06042_382213-384647	5321.28	-3.44634	0.563451	-6.11649	9.56586e-10	9.64507e-09
Niben101Scf02085_770727-776806	386.924	-3.05486	0.500002	-6.1097	9.98187e-10	1.00471e-08
Niben101Scf03733_357907-360347	81.6674	-3.85823	0.631537	-6.10926	1.00092e-09	1.00631e-08
Niben101Scf07383_351995-354635	204.872	-2.30226	0.376923	-6.10804	1.0086e-09	1.01345e-08
Niben101Scf04906_137102-143031	3108.02	-3.62907	0.594172	-6.10777	1.01031e-09	1.01458e-08
Niben101Scf04377_3850-12906	3506.18	-2.39543	0.392251	-6.10688	1.016e-09	1.02e-08
Niben101Scf00595_742942-795541	3554.14	-1.07335	0.175768	-6.10661	1.01772e-09	1.02144e-08
Niben101Scf05017_555351-560383	542.711	-1.97981	0.324335	-6.1042	1.03315e-09	1.03633e-08
Niben044Scf00043503Ctg006_5055-10801	226.148	-1.37204	0.224811	-6.10308	1.04044e-09	1.04333e-08
Niben101Scf18730_66327-74055	1149.78	-1.91559	0.314093	-6.09881	1.06863e-09	1.07068e-08
Niben101Scf04663_580014-596470	402.494	-2.13967	0.350862	-6.09832	1.0719e-09	1.07365e-08
Niben044Scf00042150Ctg001_21629-26645	163.774	-2.99925	0.491849	-6.0979	1.0747e-09	1.07615e-08
Niben044Scf00000372Ctg007_2613-5212	807.776	-1.31178	0.215143	-6.09725	1.07912e-09	1.08026e-08
Niben101Scf04444_393796-397166	963.407	-1.087	0.178285	-6.09698	1.08091e-09	1.08174e-08
Niben101Scf07639_487286-493092	760.469	-1.11996	0.183698	-6.09677	1.08231e-09	1.08284e-08
Niben101Scf00503_1086730-1092804	5709.51	-2.93514	0.481448	-6.09648	1.08427e-09	1.08449e-08
Niben101Scf12676_94554-100802	8008.38	-3.05214	0.500649	-6.09637	1.08503e-09	1.08493e-08
Niben101Scf04861_169679-175255	1703.47	-1.02673	0.16842	-6.09622	1.08604e-09	1.08564e-08
Niben101Scf16114_177917-180270	305.461	-1.32052	0.216644	-6.09535	1.09196e-09	1.09062e-08
Niben101Scf05955_421144-426521	629.662	-1.16442	0.19109	-6.09356	1.10424e-09	1.10257e-08
Niben044Scf00017466Ctg004_1351-4194	649.429	-2.36163	0.387584	-6.0932	1.10675e-09	1.10445e-08
Niben101Scf03142_246006-254200	406.275	-2.56276	0.420711	-6.09149	1.11868e-09	1.11539e-08
Niben101Scf05711_388445-393914	1007.37	-1.08575	0.17836	-6.08743	1.14738e-09	1.14335e-08
Niben101Scf06026_132964-140410	336.384	-1.99673	0.328355	-6.08102	1.19418e-09	1.18863e-08
Niben101Scf03679_369444-373914	14254.5	-1.72983	0.284493	-6.0804	1.1988e-09	1.19289e-08
Niben101Scf10058_58886-73628	2273.44	-1.23435	0.203027	-6.07976	1.20365e-09	1.19704e-08
Niben101Scf04701_36-7160	208.205	-1.45157	0.238754	-6.07976	1.20362e-09	1.19704e-08
Niben101Scf21409_115861-119402	1382.34	-1.71773	0.282566	-6.07906	1.20891e-09	1.20193e-08
Niben101Scf07590_103644-108174	190.147	-2.2765	0.374503	-6.07873	1.21142e-09	1.20408e-08
Niben101Scf03865_58408-60278	4210.29	-3.86447	0.635967	-6.07653	1.22813e-09	1.22e-08
Niben101Scf01732_211221-217167	502.12	-1.82696	0.300773	-6.0742	1.24604e-09	1.23708e-08
Niben101Scf04083_276469-286764	71.4689	-2.39799	0.394826	-6.07354	1.25118e-09	1.24183e-08
Niben101Scf00466_488120-497396	249.622	-1.39797	0.230219	-6.07234	1.26056e-09	1.25044e-08
Niben101Scf01965_7799-44336	1109.92	-1.3611	0.22416	-6.07199	1.26338e-09	1.25288e-08
Niben101Scf00570_323371-329188	215.956	-1.71396	0.282456	-6.06805	1.29469e-09	1.28211e-08
Niben101Scf02124_15848-19934	206.013	-3.247	0.535125	-6.06775	1.29715e-09	1.28418e-08
Niben101Scf02145_155631-158731	493.893	-1.53125	0.252469	-6.06509	1.31882e-09	1.3048e-08
Niben044Scf00038152Ctg001_1-2564	121.213	-1.78962	0.295071	-6.06505	1.3191e-09	1.3048e-08
Niben101Scf11123_117567-129368	1860.11	-2.24655	0.370448	-6.06442	1.3243e-09	1.30957e-08
Niben044Scf00001328Ctg001_10357-13439	146.449	-2.9137	0.48061	-6.06251	1.34018e-09	1.32415e-08
Niben101Scf02358_172092-184303	192.277	-2.56584	0.423367	-6.06054	1.35662e-09	1.34001e-08
Niben101Scf06898_90956-97651	125.393	-2.58288	0.426247	-6.05959	1.36469e-09	1.34723e-08
Niben101Scf05250_360170-368419	12977.4	-2.04758	0.337987	-6.05818	1.3767e-09	1.3587e-08
Niben101Scf06349_38763-44766	3987.64	-1.82486	0.301237	-6.0579	1.37909e-09	1.36067e-08
Niben101Scf02819_451650-454257	273.503	-1.96075	0.32373	-6.05675	1.38899e-09	1.37005e-08
Niben044Scf00046604Ctg005_10806-13606	24786.4	-3.00468	0.496155	-6.05592	1.39616e-09	1.37674e-08
Niben101Scf02318_533191-538018	313.131	-1.73067	0.286021	-6.05085	1.44081e-09	1.41916e-08
Niben101Scf04233_6866-17045	847.74	-2.54256	0.420361	-6.04851	1.46195e-09	1.43958e-08
Niben101Scf10352_15384-21373	198.24	-2.01715	0.333664	-6.04547	1.48976e-09	1.46531e-08
Niben101Scf00915_137428-141407	569.72	-1.98326	0.328156	-6.04366	1.50661e-09	1.48147e-08
Niben101Scf03852_21978-30326	474.725	-1.33834	0.221466	-6.0431	1.51179e-09	1.48614e-08
Niben101Scf17701_191832-195571	15942.9	-3.4483	0.570718	-6.04204	1.52179e-09	1.49454e-08
Niben101Scf10015_549057-553612	485.654	-1.76339	0.291878	-6.04154	1.52651e-09	1.49851e-08
Niben044Scf00027265Ctg003_1906-9245	262.423	-2.91667	0.482903	-6.03987	1.5424e-09	1.51325e-08
Niben101Scf06437_169556-174635	2634.83	-1.95329	0.32341	-6.03968	1.54419e-09	1.51459e-08
Niben101Scf18955_72163-76409	385.149	-1.08012	0.178852	-6.03915	1.54926e-09	1.51914e-08
Niben101Scf07482_58899-65328	48.141	-2.69848	0.446842	-6.03899	1.5508e-09	1.52022e-08
Niben101Scf06249_291838-295165	13614.4	-2.86928	0.475331	-6.0364	1.57594e-09	1.544e-08
Niben101Scf04053_408903-414643	6345.11	-2.27221	0.376699	-6.0319	1.62046e-09	1.58584e-08
Niben101Scf04940_12174-22361	152.115	-1.73893	0.288304	-6.0316	1.62349e-09	1.58836e-08
Niben101Scf06349_262478-273759	1049.58	-2.74439	0.455051	-6.03095	1.62997e-09	1.5938e-08
Niben101Scf03434_170181-173659	137.779	-3.47641	0.576466	-6.03056	1.63398e-09	1.59727e-08
Niben101Scf03266_491178-565310	395.724	-1.10433	0.183153	-6.02958	1.64387e-09	1.60605e-08
Nbv0.3scaffold19292_10230-21544	87.6463	-4.04195	0.670495	-6.02831	1.65682e-09	1.6178e-08
Niben101Scf01036_867815-871892	9336.06	-2.15987	0.358452	-6.02556	1.68528e-09	1.6442e-08
Niben044Scf00024666Ctg004_7542-18136	172.446	-1.70114	0.28234	-6.02515	1.68951e-09	1.64788e-08
Nbv0.5scaffold4125_102317-105971	1455.14	-2.62375	0.435534	-6.02422	1.69924e-09	1.65597e-08
Niben101Scf02151_527563-532685	543.08	-1.74735	0.290092	-6.02344	1.70747e-09	1.66354e-08
Niben101Scf01866_25751-28393	1739.57	-1.14314	0.189856	-6.02113	1.73207e-09	1.68469e-08
Niben101Scf03320_344035-352986	4116.71	-1.3618	0.226174	-6.021	1.73339e-09	1.6855e-08
Niben044Scf00000987Ctg002_1036-3639	29189.7	-2.88548	0.479316	-6.02	1.74412e-09	1.69452e-08
Niben101Scf03573_127532-132712	8788.28	-2.71665	0.451279	-6.01988	1.74546e-09	1.69534e-08
Niben044Scf00000394Ctg013_285-5824	71.7946	-4.4669	0.74223	-6.01822	1.76346e-09	1.71236e-08
Niben101Scf06405_73422-81221	64.6828	-4.35807	0.724256	-6.01731	1.77335e-09	1.721e-08
Nbv0.3scaffold39512_32116-35800	2109.6	-3.16477	0.526151	-6.01494	1.7995e-09	1.74444e-08
Niben101Scf10524_284886-289340	1079	-1.66888	0.277458	-6.01488	1.80023e-09	1.74466e-08
Niben101Scf01063_815468-828908	415.639	-1.38798	0.230762	-6.01476	1.80157e-09	1.74548e-08
Niben101Scf03913_201355-213793	1255.89	-1.23474	0.205308	-6.01408	1.80907e-09	1.75178e-08
Niben101Scf03985_263398-269880	2128.07	-1.15205	0.191565	-6.01389	1.81121e-09	1.75336e-08
Niben044Scf00005087Ctg027_101-3807	1552.69	-3.45406	0.574368	-6.01368	1.81361e-09	1.7552e-08
Nbv0.3scaffold5812_27168-34867	54.0201	-2.33843	0.388955	-6.01208	1.8316e-09	1.77113e-08
Niben044Scf00029281Ctg000_3254-11004	855.199	-1.95937	0.326006	-6.01023	1.85266e-09	1.79002e-08
Niben101Scf01388_181614-190243	367.748	-1.41211	0.234961	-6.00998	1.85547e-09	1.79223e-08
Niben101Scf00712_424917-433028	322.77	-1.59884	0.266049	-6.00957	1.86015e-09	1.79626e-08
Niben101Scf28115_68561-72558	49.2257	-3.03329	0.504792	-6.009	1.86676e-09	1.80115e-08
Niben101Scf00372_361468-364085	3496.98	-3.03163	0.504592	-6.00809	1.87719e-09	1.81021e-08
Niben101Scf01739_360413-369648	749.089	-1.67178	0.27828	-6.00754	1.88354e-09	1.81583e-08
Niben101Scf10626_4951-31540	355.028	-1.47228	0.24512	-6.00635	1.89749e-09	1.82878e-08
Niben101Scf04653_293416-304269	609.597	-1.31439	0.218996	-6.00189	1.95032e-09	1.87866e-08
Niben101Scf03979_553256-557793	1066.73	-1.21322	0.202148	-6.00165	1.95326e-09	1.88046e-08
Niben044Scf00034014Ctg000_4012-7198	110.63	-3.79933	0.633455	-5.9978	2.00009e-09	1.92342e-08
Niben101Scf06394_393111-396789	868.694	-1.10814	0.184825	-5.99564	2.02691e-09	1.94653e-08
Niben101Scf06814_106823-111775	172.738	-1.80091	0.300435	-5.99433	2.04321e-09	1.96057e-08
Niben101Scf03150_539815-547984	1301.22	-1.98604	0.331461	-5.99178	2.07555e-09	1.98887e-08
Niben101Scf01521_818596-825760	795.167	-1.13899	0.1901	-5.99152	2.07894e-09	1.99158e-08
Nbv0.3scaffold82382_2429-6338	59.3876	-3.00143	0.501209	-5.98837	2.1196e-09	2.02886e-08
Niben101Scf02819_652135-655334	637.617	-1.16337	0.194323	-5.98678	2.14032e-09	2.04813e-08
Niben044Scf00039328Ctg002_15905-21139	23.7024	-5.97341	0.997889	-5.98605	2.15001e-09	2.05684e-08
Niben101Scf01108_679082-685651	1844.12	-1.985	0.331669	-5.98487	2.16557e-09	2.07059e-08
Niben044Scf00055335Ctg004_1-3644	4055.72	-1.97156	0.329495	-5.98358	2.18288e-09	2.08658e-08
Niben101Scf01208_77037-140121	2171.77	-1.95316	0.326424	-5.98349	2.18409e-09	2.08716e-08
Niben101Scf05414_255663-260971	951.747	-1.84394	0.308205	-5.98283	2.19295e-09	2.09448e-08
Niben101Scf02790_536537-538902	318.873	-3.50328	0.585565	-5.98273	2.19427e-09	2.09517e-08
Niben101Scf05886_332499-337833	683.661	-2.80395	0.468699	-5.98241	2.19858e-09	2.09871e-08
Niben101Scf02318_148421-156227	147.571	-2.09383	0.350341	-5.97654	2.27921e-09	2.17271e-08
Nbv0.3scaffold38820_8156-15117	749.79	-1.07101	0.179215	-5.97611	2.28534e-09	2.17796e-08
Nbv0.5scaffold3120_142013-150740	263.458	-1.30078	0.217731	-5.97426	2.31132e-09	2.20032e-08
Niben101Scf02135_37636-73972	395.358	-1.28417	0.214982	-5.97338	2.32389e-09	2.21169e-08
Nbv0.3scaffold5386_68414-74208	105.528	-1.83879	0.307858	-5.97286	2.33131e-09	2.21814e-08
Niben044Scf00019380Ctg014_26448-37077	896.289	-1.9532	0.327084	-5.97155	2.35004e-09	2.23474e-08
Niben101Scf09620_502559-558951	34.6778	-4.94977	0.82893	-5.97128	2.354e-09	2.2373e-08
Niben101Scf11552_344206-347642	91.7206	-1.8037	0.302282	-5.96695	2.41729e-09	2.2937e-08
Niben101Scf00251_73663-93946	992.796	-2.06283	0.345878	-5.96406	2.46046e-09	2.3334e-08
Niben101Scf00094_84299-88022	2575.09	-2.39706	0.401921	-5.964	2.46133e-09	2.33359e-08
Niben101Scf00023_286403-320709	535.758	-1.89892	0.318487	-5.96232	2.48684e-09	2.35649e-08
Nbv0.5scaffold6085_33744-45807	141.982	-2.01923	0.338798	-5.95997	2.5229e-09	2.38808e-08
Niben101Scf01036_288905-293407	1065.19	-2.97226	0.49879	-5.95894	2.53883e-09	2.40186e-08
Nbv0.3scaffold1480_21178-23731	2307.21	-1.75218	0.29407	-5.95838	2.54751e-09	2.40876e-08
Niben101Scf14102_41103-43942	687.012	-1.67501	0.281219	-5.95623	2.58121e-09	2.43799e-08
Nbv0.5scaffold2355_92715-95497	340.312	-2.77317	0.46569	-5.95497	2.60117e-09	2.45485e-08
Niben101Scf02011_965443-969723	760.625	-2.39515	0.402226	-5.95475	2.60476e-09	2.45758e-08
Nbv0.3scaffold34259_1-15921	1062.89	-1.25043	0.210011	-5.95412	2.61475e-09	2.46567e-08
Niben044Scf00002903Ctg014_9381-12736	426.915	-1.88035	0.315898	-5.95239	2.64263e-09	2.49062e-08
Niben101Scf10785_185811-194378	1025.88	-1.09925	0.184715	-5.95106	2.66417e-09	2.51024e-08
Niben101Scf02217_37514-52345	989.033	-1.65437	0.278084	-5.94917	2.69503e-09	2.53863e-08
Niben101Scf00480_1-4764	2381.38	-2.93109	0.492766	-5.94823	2.71055e-09	2.55256e-08
Niben044Scf00058899Ctg000_1-5647	471.813	-1.56052	0.262437	-5.94627	2.74314e-09	2.58117e-08
Niben101Scf00905_179725-182480	179.66	-2.42658	0.408094	-5.94614	2.74538e-09	2.58258e-08
Niben101Scf08472_307820-313063	308.234	-1.49872	0.252058	-5.94595	2.74864e-09	2.58495e-08
Niben101Scf00247_264900-268516	79.945	-3.26232	0.548808	-5.94438	2.77507e-09	2.6091e-08
Niben101Scf01130_55033-141551	474.363	-1.46356	0.246245	-5.9435	2.79004e-09	2.62242e-08
Niben101Scf01911_1592429-1606539	623.382	-1.81241	0.305281	-5.93688	2.90502e-09	2.72499e-08
Niben101Scf01328_108473-112301	16873.6	-2.92569	0.492827	-5.93654	2.91099e-09	2.72955e-08
Niben101Scf05799_287635-294729	1382.74	-1.70056	0.286619	-5.93316	2.97159e-09	2.78339e-08
Niben101Scf01539_84685-87251	33.676	-4.1193	0.694337	-5.93271	2.97976e-09	2.79029e-08
Niben101Scf02006_160160-163973	141.604	-3.30246	0.556983	-5.92919	3.04424e-09	2.84991e-08
Niben101Scf02807_320011-323549	836.774	-2.88299	0.486303	-5.92838	3.05946e-09	2.86339e-08
Niben044Scf00004699Ctg009_1-2393	64.0596	-2.59528	0.438024	-5.92496	3.12372e-09	2.92196e-08
Niben101Scf01116_181327-187039	1255.88	-1.13087	0.190869	-5.92487	3.12536e-09	2.92271e-08
Niben044Scf00016791Ctg002_30796-33891	281.216	-1.84326	0.311234	-5.92243	3.1721e-09	2.96484e-08
Niben101Scf01276_19534-23971	14779.9	-2.57632	0.435071	-5.9216	3.18831e-09	2.97919e-08
Niben101Scf06504_264875-273763	1481.55	-1.27445	0.215226	-5.92147	3.19081e-09	2.98073e-08
Niben101Scf03816_338975-343780	229.914	-2.08652	0.352404	-5.92082	3.2034e-09	2.9909e-08
Niben101Scf03420_203214-206269	30.9745	-4.59521	0.776109	-5.92082	3.20337e-09	2.9909e-08
Nbv0.3scaffold52764_2471-9294	84.7244	-2.42672	0.409961	-5.91938	3.23152e-09	3.01635e-08
Niben101Scf02510_600060-603495	500.796	-1.24637	0.210596	-5.91828	3.25317e-09	3.03575e-08
Niben101Scf00661_14430-20858	2824.81	-2.34682	0.396597	-5.91738	3.27113e-09	3.05168e-08
Niben101Scf05548_228616-244781	46.9911	-3.89416	0.658187	-5.91648	3.28895e-09	3.06749e-08
Niben101Scf02232_362576-365028	4424.54	-1.76014	0.297541	-5.91563	3.30617e-09	3.08191e-08
Niben101Scf04626_3384-9449	111.318	-2.89608	0.489576	-5.91549	3.30884e-09	3.08358e-08
Niben101Scf12414_180645-185829	155.913	-2.25644	0.381461	-5.91525	3.31379e-09	3.08736e-08
Niben101Scf08178_49124-56322	1855.36	-2.54075	0.429536	-5.91511	3.31664e-09	3.08919e-08
Niben101Scf10144_110898-115088	78.4837	-3.10117	0.524347	-5.91434	3.33216e-09	3.102e-08
Niben101Scf12132_65373-70350	2291.37	-1.11058	0.187793	-5.91386	3.34173e-09	3.10925e-08
Niben044Scf00012084Ctg002_1017-4413	472.123	-1.73113	0.29309	-5.90647	3.49512e-09	3.24505e-08
Niben101Scf01035_168169-170874	518.412	-1.29392	0.219084	-5.90602	3.50467e-09	3.25306e-08
Niben101Scf05071_17215-22761	148.559	-3.4395	0.582398	-5.90576	3.51024e-09	3.25737e-08
Niben101Scf23299_16977-20974	927.306	-1.74249	0.295065	-5.90543	3.51728e-09	3.26217e-08
Niben101Scf09417_60746-65495	749.728	-1.77642	0.300846	-5.90475	3.53183e-09	3.27392e-08
Nbv0.5scaffold8452_23422-27442	282.783	-1.9099	0.323645	-5.90123	3.60809e-09	3.3393e-08
Nbv0.5scaffold1996_274198-299880	877.636	-1.18223	0.200488	-5.89676	3.70711e-09	3.42821e-08
Niben101Scf06677_1687-6796	354.191	-1.69882	0.288138	-5.89585	3.72752e-09	3.44527e-08
Niben101Scf04283_246651-249616	99.9213	-3.62207	0.614368	-5.8956	3.73318e-09	3.44959e-08
Niben101Scf01194_50271-62224	83.4186	-2.82142	0.478583	-5.89536	3.73868e-09	3.45376e-08
Niben101Scf00736_42193-47683	365.753	-1.3441	0.228027	-5.89449	3.75845e-09	3.4711e-08
Niben101Scf04633_238077-240634	496.959	-3.1114	0.527868	-5.89427	3.76335e-09	3.47397e-08
Niben101Scf01037_101488-105686	243.749	-1.58627	0.269121	-5.89426	3.76354e-09	3.47397e-08
Niben101Scf00812_231375-237526	818.513	-1.44532	0.245225	-5.89387	3.77264e-09	3.48053e-08
Nbv0.3scaffold90212_17-2765	8401.4	-2.05874	0.349387	-5.89242	3.80573e-09	3.51013e-08
Niben101Scf11061_1626-26002	209.657	-1.38483	0.235032	-5.89208	3.81366e-09	3.51559e-08
Niben101Scf05534_227152-236075	1784.1	-1.56256	0.265276	-5.89031	3.8547e-09	3.55248e-08
Niben101Scf04995_7494-23810	815.417	-1.26082	0.214101	-5.88888	3.88826e-09	3.58247e-08
Niben044Scf00032684Ctg001_4476-9305	3184.68	-1.82353	0.309807	-5.88602	3.95609e-09	3.64208e-08
Niben101Scf08723_247524-251943	19151.3	-3.06723	0.521311	-5.88369	4.0122e-09	3.68888e-08
Niben101Scf00023_909237-921737	1158.1	-1.18975	0.202263	-5.8822	4.0484e-09	3.72021e-08
Niben101Scf02790_167751-184211	325.571	-1.87842	0.31951	-5.87906	4.12612e-09	3.78963e-08
Niben101Scf02723_35966-41331	69.0959	-3.23669	0.550675	-5.87768	4.1606e-09	3.82029e-08
Niben101Scf07680_185814-193391	129.742	-1.56823	0.266814	-5.87761	4.16224e-09	3.8208e-08
Niben101Scf08020_96310-101242	140.159	-3.40068	0.578745	-5.87596	4.20396e-09	3.85707e-08
Niben044Scf00050152Ctg011_1-4383	172.932	-1.55993	0.265502	-5.87539	4.21844e-09	3.86934e-08
Niben101Scf00288_701374-718861	230.799	-1.29783	0.220944	-5.87403	4.25322e-09	3.89715e-08
Niben101Scf06203_281570-289106	470.186	-3.01403	0.51317	-5.87336	4.27054e-09	3.91097e-08
Nbv0.3scaffold45624_6225-12889	358.84	-1.17527	0.200278	-5.86821	4.40537e-09	4.03128e-08
Niben101Scf20506_24558-32956	121.664	-2.15845	0.367865	-5.8675	4.42407e-09	4.04733e-08
Niben101Scf02685_22866-25488	1982.36	-1.98529	0.338414	-5.86647	4.45181e-09	4.07164e-08
Niben101Scf01374_367653-370321	90.117	-3.94934	0.673421	-5.8646	4.50221e-09	4.11451e-08
Niben044Scf00022029Ctg001_4233-9179	496.179	-1.56095	0.266193	-5.86396	4.51954e-09	4.12711e-08
Niben101Scf06562_38520-44574	577.037	-2.2079	0.376538	-5.8637	4.52662e-09	4.13249e-08
Niben101Scf04036_614466-632002	1303.43	-1.87246	0.319429	-5.86191	4.57579e-09	4.17629e-08
Nbv0.3scaffold24691_3288-13464	1656.5	-1.48584	0.253742	-5.85572	4.74948e-09	4.32803e-08
Niben101Scf01300_111852-116885	711.106	-1.92064	0.328007	-5.85549	4.75619e-09	4.33302e-08
Niben101Scf00203_120806-127152	403.821	-1.48228	0.253164	-5.85502	4.7694e-09	4.34392e-08
Niben101Scf12160_24549-40316	2786.29	-1.45384	0.248318	-5.85475	4.77727e-09	4.34995e-08
Niben101Scf06958_249163-253926	5267.8	-1.58433	0.270612	-5.85461	4.7814e-09	4.35258e-08
Niben101Scf01742_657209-665024	260.535	-1.85903	0.317535	-5.85456	4.78266e-09	4.35259e-08
Niben101Scf03952_114459-130073	1612.43	-1.02348	0.174836	-5.85393	4.80082e-09	4.36798e-08
Niben101Scf04171_216171-219964	919.718	-1.3396	0.228861	-5.85336	4.81748e-09	4.38088e-08
Niben101Scf00611_944507-951045	2237.48	-1.68172	0.287384	-5.85183	4.86196e-09	4.41556e-08
Niben101Scf09523_273516-277291	83.8704	-3.44912	0.58945	-5.85143	4.87376e-09	4.42513e-08
Niben101Scf10409_238489-240875	390.05	-5.65622	0.967026	-5.84909	4.9426e-09	4.48414e-08
Niben101Scf07829_351529-367987	556.509	-1.29365	0.221205	-5.84817	4.97011e-09	4.50792e-08
Niben044Scf00055221Ctg000_1-3127	1172.48	-2.31028	0.395149	-5.84662	5.01669e-09	4.54663e-08
Niben101Scf03080_110647-115849	63.1742	-3.40679	0.582842	-5.84514	5.06156e-09	4.58493e-08
Nbv0.5scaffold3838_10804-22853	279.54	-1.47388	0.252198	-5.84413	5.0921e-09	4.61019e-08
Nbv0.5scaffold206_946400-974087	1323.69	-1.23191	0.210809	-5.84372	5.10467e-09	4.62038e-08
Niben101Scf02280_596612-600021	21.3005	-5.85713	1.00275	-5.84104	5.18751e-09	4.6905e-08
Niben101Scf06423_374838-380176	38.8423	-4.41154	0.755346	-5.84043	5.20656e-09	4.70651e-08
Niben101Scf05262_122088-126353	237.953	-1.77313	0.303669	-5.83902	5.2509e-09	4.74414e-08
Nbv0.3scaffold4931_58222-61689	48.3115	-4.6299	0.793184	-5.83711	5.31129e-09	4.79374e-08
Niben101Scf04989_245493-255994	1786.28	-1.67428	0.286887	-5.83601	5.34647e-09	4.82425e-08
Niben101Scf01399_34547-60642	10077.1	-1.09023	0.186835	-5.83526	5.37073e-09	4.84488e-08
Niben101Scf00809_38744-45755	1126.15	-1.27137	0.21798	-5.83248	5.46096e-09	4.92361e-08
Nbv0.3scaffold2366_67543-71228	122.933	-2.842	0.487735	-5.82693	5.64556e-09	5.08363e-08
Nbv0.3scaffold16712_1-7017	613.361	-1.18016	0.202606	-5.8249	5.71481e-09	5.13936e-08
Niben044Scf00028753Ctg001_1400-8753	851.112	-1.57449	0.270336	-5.82418	5.73925e-09	5.16001e-08
Niben101Scf00786_30249-33356	439.842	-1.81136	0.311114	-5.82218	5.80857e-09	5.21965e-08
Niben101Scf03445_56427-59614	69.6011	-4.07685	0.700344	-5.82121	5.84233e-09	5.24729e-08
Nbv0.5scaffold334_634401-636988	8326.68	-3.09676	0.532197	-5.81881	5.92664e-09	5.32164e-08
Niben101Scf08149_347291-351038	80.9927	-2.84176	0.488519	-5.81708	5.9883e-09	5.37065e-08
Niben101Scf05043_198530-203439	145.291	-2.33569	0.401524	-5.81707	5.9889e-09	5.37065e-08
Niben044Scf00034642Ctg000_1-5536	1104.67	-2.17933	0.374939	-5.81251	6.15434e-09	5.51617e-08
Niben101Scf01063_72080-160345	1658.83	-1.48808	0.256038	-5.81198	6.17394e-09	5.53233e-08
Niben101Scf00022_938763-944688	626.533	-2.80254	0.482243	-5.81148	6.19244e-09	5.54748e-08
Niben101Scf01374_578308-581045	49.1564	-2.97303	0.511633	-5.81086	6.21509e-09	5.56635e-08
Niben044Scf00007764Ctg013_4339-10641	820.834	-1.63062	0.280657	-5.81002	6.24651e-09	5.59305e-08
Niben101Scf06008_49303-52104	1486.59	-2.8714	0.494336	-5.8086	6.29969e-09	5.63778e-08
Niben101Scf03778_198475-202619	591.262	-1.36232	0.234549	-5.80827	6.31229e-09	5.64761e-08
Niben044Scf00061426Ctg001_1-4643	282.128	-3.56314	0.613574	-5.80719	6.35283e-09	5.68243e-08
Niben101Scf01005_167366-172036	664.741	-2.12919	0.366674	-5.80675	6.3699e-09	5.69623e-08
Niben101Scf00528_86464-89036	841.874	-1.28892	0.222032	-5.80511	6.43255e-09	5.75079e-08
Niben101Scf07152_543763-550805	573.047	-1.76741	0.304483	-5.80463	6.45101e-09	5.76434e-08
Niben101Scf04776_87399-94423	631.685	-1.15872	0.199764	-5.80044	6.61421e-09	5.90112e-08
Niben101Scf06404_112641-115660	870.068	-2.51828	0.434182	-5.80006	6.62931e-09	5.91308e-08
Nbv0.3scaffold81479_1-4032	5113.11	-3.31359	0.5714	-5.79907	6.66837e-09	5.94488e-08
Niben101Scf00304_118862-122706	517.247	-1.7076	0.294508	-5.79813	6.70591e-09	5.97683e-08
Niben101Scf03824_233356-241419	975.341	-1.32204	0.228084	-5.7963	6.77922e-09	6.03755e-08
Niben101Scf08576_177622-181573	466.715	-1.5689	0.27074	-5.79487	6.83756e-09	6.0864e-08
Niben101Scf07589_294997-308256	259.854	-2.6288	0.453679	-5.79441	6.85605e-09	6.09975e-08
Nbv0.5scaffold1158_411375-417191	26.0241	-4.9737	0.858455	-5.79378	6.88197e-09	6.12125e-08
Niben044Scf00011140Ctg006_11842-18139	6684.39	-1.64531	0.284095	-5.79139	6.98069e-09	6.20591e-08
Niben101Scf01409_131328-141336	1068.14	-1.4079	0.243161	-5.78998	7.03931e-09	6.25325e-08
Niben101Scf01789_205180-213363	840.647	-1.35906	0.234731	-5.78985	7.04513e-09	6.25682e-08
Niben101Scf09774_1-5309	441.104	-2.24861	0.388402	-5.7894	7.06364e-09	6.27168e-08
Niben101Scf02119_56260-63502	240.037	-2.18363	0.377209	-5.7889	7.08503e-09	6.28906e-08
Niben101Scf04626_32376-46564	83.8525	-1.80261	0.311428	-5.7882	7.11454e-09	6.31206e-08
Niben101Scf05118_140748-149995	201.115	-1.28004	0.221162	-5.78778	7.1321e-09	6.32603e-08
Niben044Scf00018916Ctg003_10333-16843	257.777	-1.45001	0.25063	-5.78547	7.23078e-09	6.4103e-08
Niben101Scf07512_92575-151718	650.209	-1.49635	0.258703	-5.78405	7.29242e-09	6.4633e-08
Niben101Scf00367_373418-385248	54.8916	-3.01416	0.521428	-5.78059	7.44409e-09	6.5877e-08
Niben101Scf08613_197621-201091	121.527	-2.13297	0.369022	-5.78007	7.46708e-09	6.60638e-08
Niben101Scf03427_499967-506870	16838.1	-1.65298	0.286044	-5.77876	7.52549e-09	6.65394e-08
Niben101Scf00293_295761-322299	368.716	-1.62346	0.280936	-5.77873	7.52655e-09	6.65394e-08
Niben101Scf00085_481111-494925	2981.42	-1.5625	0.270438	-5.77764	7.5756e-09	6.69561e-08
Niben101Scf01764_166806-169342	109.394	-1.7575	0.304218	-5.77711	7.59935e-09	6.71152e-08
Niben101Scf01450_229936-232847	165.279	-1.37995	0.238913	-5.77596	7.65145e-09	6.75241e-08
Niben101Scf06826_924983-930921	10729.3	-2.76067	0.478094	-5.77431	7.72672e-09	6.81538e-08
Nbv0.5scaffold882_122666-130323	61.832	-2.43505	0.421749	-5.77368	7.75575e-09	6.83927e-08
Niben044Scf00000336Ctg003_1-6295	756.599	-1.02733	0.177959	-5.77283	7.79501e-09	6.87042e-08
Nbv0.3scaffold29281_1-4345	237.301	-3.20901	0.555893	-5.77271	7.80069e-09	6.87369e-08
Niben044Scf00012987Ctg004_5353-14385	86.7818	-1.97509	0.342168	-5.77229	7.82033e-09	6.88753e-08
Niben101Scf11670_130395-135469	4097.76	-2.4765	0.429055	-5.77198	7.83445e-09	6.89822e-08
Niben101Scf05688_909554-918361	879.508	-1.01443	0.175767	-5.77142	7.86046e-09	6.91595e-08
Niben101Scf04765_40249-46809	576.042	-1.25182	0.216898	-5.77148	7.85765e-09	6.91595e-08
Niben101Scf07309_36636-43237	6198.1	-1.63099	0.282603	-5.77129	7.86651e-09	6.91948e-08
Niben101Scf03621_160897-169014	2788.31	-1.30232	0.225666	-5.77102	7.8794e-09	6.92908e-08
Niben101Scf00046_442824-451482	1100	-1.08765	0.188593	-5.76716	8.06203e-09	7.08433e-08
Niben101Scf00712_1723612-1732650	2291.32	-2.14204	0.371475	-5.76632	8.10197e-09	7.11764e-08
Nbv0.3scaffold55382_506-9126	499.697	-1.30722	0.226833	-5.76292	8.26691e-09	7.2516e-08
Niben044Scf00026212Ctg003_1-2193	831.631	-2.19148	0.380362	-5.76157	8.33349e-09	7.30634e-08
Niben044Scf00057730Ctg000_1-3155	578.438	-2.7003	0.468901	-5.75878	8.47228e-09	7.42057e-08
Niben044Scf00003065Ctg001_8188-22959	351.552	-1.28639	0.223394	-5.7584	8.49157e-09	7.4356e-08
Niben044Scf00029429Ctg000_1-3478	98.708	-2.7004	0.469014	-5.7576	8.53188e-09	7.46716e-08
Niben101Scf01998_275483-279864	1329.74	-1.23132	0.213926	-5.7558	8.62316e-09	7.54516e-08
Nbv0.3scaffold19145_19086-30246	111.814	-2.43563	0.423359	-5.75311	8.76178e-09	7.65495e-08
Nbv0.3scaffold17880_28764-31568	34.559	-4.65287	0.808793	-5.75286	8.7748e-09	7.66441e-08
Niben101Scf05711_38441-42786	9194.28	-1.13671	0.197728	-5.74885	8.98526e-09	7.8404e-08
Niben101Scf05438_264656-274785	109.998	-2.23463	0.388838	-5.74694	9.08731e-09	7.92549e-08
Niben101Scf15187_361701-366370	4756.16	-2.9448	0.512519	-5.74574	9.15221e-09	7.9801e-08
Niben101Scf02290_567668-573320	911.312	-1.84706	0.321544	-5.74434	9.22796e-09	8.04213e-08
Niben101Scf06008_1-4775	555.826	-1.19874	0.208719	-5.74333	9.28305e-09	8.08611e-08
Niben101Scf05238_232969-235301	1102.67	-2.23103	0.388469	-5.74314	9.29366e-09	8.09333e-08
Niben101Scf03455_553628-561795	722.94	-1.16292	0.202551	-5.74135	9.39265e-09	8.1775e-08
Niben101Scf04473_45602-49455	145.74	-3.57026	0.621857	-5.74128	9.39621e-09	8.17856e-08
Niben101Scf01406_331041-335551	225.437	-2.82355	0.491855	-5.74062	9.43306e-09	8.20859e-08
Niben101Scf06825_52911-69262	1396.01	-1.37356	0.239305	-5.73979	9.47935e-09	8.24477e-08
Niben044Scf00029060Ctg005_8891-13290	86.2982	-3.93617	0.68582	-5.73935	9.50388e-09	8.26405e-08
Nbv0.3scaffold59940_4934-9561	25.2137	-4.61669	0.804408	-5.73924	9.51021e-09	8.26749e-08
Niben101Scf07026_1-8012	396.779	-1.09996	0.191689	-5.73823	9.56735e-09	8.31096e-08
Niben101Scf17983_13837-18075	725.738	-1.52476	0.265835	-5.73576	9.70776e-09	8.42875e-08
Niben101Scf04290_351157-354548	60.8316	-3.46532	0.60424	-5.735	9.75134e-09	8.46238e-08
Nbv0.5scaffold9390_7631-16882	11740.9	-3.29522	0.574732	-5.7335	9.83811e-09	8.53556e-08
Niben044Scf00011129Ctg000_1244-5410	208.156	-2.00437	0.349646	-5.73257	9.8921e-09	8.57601e-08
Niben044Scf00000434Ctg001_7864-15672	334.479	-1.39297	0.242993	-5.73257	9.89175e-09	8.57601e-08
Niben101Scf02190_303270-368182	513.661	-1.56743	0.27359	-5.72912	1.00954e-08	8.73929e-08
Niben101Scf10835_1799-6777	521.192	-1.87124	0.326679	-5.72807	1.01579e-08	8.78687e-08
Niben101Scf03613_59065-65164	2332.43	-1.733	0.302677	-5.72559	1.03078e-08	8.90562e-08
Niben101Scf00245_356560-360656	6544.02	-3.56737	0.623081	-5.72538	1.03205e-08	8.91424e-08
Niben101Scf04122_75313-80456	200.276	-1.55408	0.271466	-5.72475	1.03587e-08	8.94283e-08
Niben044Scf00016215Ctg013_1201-5436	187.545	-1.64472	0.287343	-5.72391	1.04098e-08	8.98246e-08
Niben101Scf05682_32657-35920	179.215	-1.4608	0.255275	-5.72247	1.04988e-08	9.05257e-08
Niben101Scf03628_1545942-1555543	2534.55	-1.55769	0.272237	-5.72183	1.05384e-08	9.08134e-08
Niben101Scf07253_120609-125329	1422.58	-2.76012	0.482387	-5.7218	1.05399e-08	9.08134e-08
Niben101Scf10085_117571-122825	381.36	-2.52259	0.440983	-5.72039	1.06281e-08	9.15058e-08
Niben101Scf10920_101688-108632	112.903	-1.77832	0.310987	-5.7183	1.07598e-08	9.2548e-08
Niben101Scf01192_556376-572254	504.707	-1.08636	0.189989	-5.71798	1.07798e-08	9.26741e-08
Niben101Scf03238_1-3304	227.659	-2.36011	0.412762	-5.71785	1.0788e-08	9.27218e-08
Niben101Scf39201_2005-11520	1499.75	-1.81795	0.317969	-5.71739	1.08173e-08	9.29508e-08
Niben101Scf06631_122975-125742	287.028	-2.75039	0.481174	-5.71601	1.09056e-08	9.36872e-08
Niben101Scf02730_104461-109401	779.663	-2.32981	0.407657	-5.71512	1.09627e-08	9.41539e-08
Niben101Scf01469_507052-520590	107.844	-2.04135	0.357451	-5.71085	1.12411e-08	9.64248e-08
Niben101Scf04741_597121-603609	6808.81	-2.39468	0.419423	-5.70946	1.13336e-08	9.71252e-08
Niben101Scf01513_185158-189449	3748.52	-2.01472	0.352943	-5.70833	1.14087e-08	9.77445e-08
Niben101Scf12422_137396-141509	643.882	-1.2159	0.213015	-5.70802	1.14296e-08	9.78995e-08
Niben044Scf00009051Ctg001_1-3374	657.732	-2.96988	0.520326	-5.70773	1.14495e-08	9.80461e-08
Niben101Scf04107_73238-77612	847.098	-2.27758	0.399092	-5.7069	1.15054e-08	9.85005e-08
Niben101Scf01414_238618-245008	585.286	-1.68966	0.296081	-5.70674	1.1516e-08	9.85668e-08
Niben101Scf11490_32963-37724	39199.6	-3.08771	0.541636	-5.70071	1.19308e-08	1.01993e-07
Niben101Scf03481_75327-83480	581.872	-2.71021	0.475539	-5.69924	1.20344e-08	1.02803e-07
Niben101Scf10086_119336-129125	520.206	-1.46169	0.256491	-5.69879	1.20661e-08	1.03048e-07
Niben101Scf08597_67730-72998	245.371	-3.02786	0.531414	-5.69774	1.21404e-08	1.0351e-07
Niben101Scf00793_93931-101030	19686.7	-1.40007	0.245721	-5.69779	1.21369e-08	1.0351e-07
Niben101Scf06171_234385-239854	854.989	-1.18974	0.208852	-5.69656	1.22247e-08	1.04173e-07
Niben101Scf04813_87273-103046	288.48	-1.40695	0.247066	-5.69462	1.23649e-08	1.05291e-07
Niben101Scf06793_322988-328651	566.343	-3.41874	0.600411	-5.69399	1.24102e-08	1.05625e-07
Niben101Scf00271_686755-692433	1106.25	-1.81337	0.318522	-5.69306	1.24782e-08	1.06153e-07
Niben044Scf00033168Ctg001_12132-19384	164.549	-1.40685	0.247136	-5.6926	1.25116e-08	1.06411e-07
Nbv0.3scaffold78770_1198-6845	580.124	-1.5425	0.271026	-5.69135	1.26036e-08	1.07141e-07
Niben101Scf18121_17306-21534	380.267	-1.47758	0.259695	-5.68967	1.27282e-08	1.08174e-07
Nbv0.3scaffold43620_1-2371	1037.45	-1.11432	0.195921	-5.68759	1.28843e-08	1.09475e-07
Niben101Scf03050_706516-711152	939.123	-1.50774	0.265139	-5.68661	1.2959e-08	1.10082e-07
Nbv0.3scaffold12259_9311-13082	3157.11	-1.50937	0.265511	-5.68475	1.31002e-08	1.11255e-07
Niben101Scf03671_22979-29764	1075.11	-2.64545	0.465569	-5.6822	1.32974e-08	1.12847e-07
Niben101Scf02494_1090532-1095446	395.799	-1.08755	0.191453	-5.68051	1.34294e-08	1.13857e-07
Nbv0.3scaffold1366_47659-62093	204.113	-1.31142	0.230874	-5.68024	1.34509e-08	1.14011e-07
Niben101Scf01155_1-12703	6421.17	-2.46433	0.433875	-5.67981	1.34842e-08	1.14238e-07
Niben101Scf11581_222143-226665	153.176	-1.56389	0.275351	-5.67963	1.34987e-08	1.14306e-07
Niben101Scf00307_69402-74088	192.014	-1.65794	0.291914	-5.67956	1.35042e-08	1.14324e-07
Niben044Scf00040031Ctg003_3531-14765	314.536	-1.65277	0.291103	-5.67761	1.36593e-08	1.15581e-07
Niben101Scf00058_943574-948747	346.137	-1.78852	0.315065	-5.67666	1.37354e-08	1.16169e-07
Niben101Ctg06624_1-725	30.3736	-4.5183	0.796282	-5.67424	1.39306e-08	1.17763e-07
Nbv0.3scaffold12363_1286-6359	381.38	-1.21906	0.21514	-5.66637	1.45857e-08	1.23122e-07
Nbv0.5scaffold6578_24109-32825	480.042	-1.29316	0.228258	-5.66534	1.46733e-08	1.23832e-07
Niben101Scf12415_22929-26698	5191.69	-1.80316	0.318301	-5.66496	1.47061e-08	1.24079e-07
Niben101Scf00690_782855-787957	118.818	-3.03526	0.535802	-5.66489	1.47116e-08	1.24095e-07
Niben101Scf01463_761771-767947	335.659	-1.33041	0.234879	-5.66423	1.47688e-08	1.24548e-07
Niben044Scf00029532Ctg005_2762-10546	685.395	-1.5837	0.279612	-5.66392	1.47949e-08	1.24738e-07
Niben101Scf01962_164960-171998	2538.75	-1.6278	0.287456	-5.6628	1.48922e-08	1.25407e-07
Niben101Scf01464_3859-6296	569.352	-1.47671	0.260856	-5.66102	1.5048e-08	1.26658e-07
Niben101Scf00175_209120-212595	520.766	-1.40497	0.248192	-5.66084	1.50635e-08	1.26758e-07
Niben101Scf05056_56263-59915	1653.7	-1.01568	0.179433	-5.66052	1.50916e-08	1.26963e-07
Niben101Scf02293_317717-320157	9084.02	-2.94937	0.521303	-5.65769	1.53427e-08	1.29045e-07
Niben101Scf07036_280526-285546	2209.84	-1.52268	0.269148	-5.65742	1.53669e-08	1.29218e-07
Nbv0.3scaffold109047_401-2853	32.5486	-3.05785	0.540563	-5.65678	1.54243e-08	1.29668e-07
Niben101Scf08388_66118-71790	122.902	-1.80775	0.319699	-5.65454	1.56263e-08	1.31304e-07
Niben044Scf00010899Ctg004_6420-12076	76.664	-3.67841	0.650611	-5.65378	1.56954e-08	1.31852e-07
Niben101Scf01326_623886-627203	21.8076	-5.76367	1.0195	-5.65342	1.57286e-08	1.321e-07
Niben101Scf08357_92900-106006	332.957	-1.35289	0.239359	-5.65213	1.58469e-08	1.32965e-07
Nbv0.3scaffold19862_20170-25161	24.301	-4.56387	0.807749	-5.65011	1.60348e-08	1.34487e-07
Niben101Scf08564_476889-483446	204.895	-2.69979	0.477831	-5.65009	1.60359e-08	1.34487e-07
Niben044Scf00018680Ctg005_1-4073	35.8582	-3.45975	0.612363	-5.64984	1.60598e-08	1.34655e-07
Nbv0.5scaffold1465_30999-43762	438.875	-1.20389	0.213143	-5.64826	1.62077e-08	1.3583e-07
Niben101Scf06974_95918-101867	135.102	-2.32351	0.411577	-5.64539	1.64804e-08	1.38082e-07
Nbv0.5scaffold7232_79076-87011	954.33	-1.488	0.263587	-5.64519	1.64995e-08	1.38209e-07
Niben044Scf00009443Ctg014_914-8280	400.987	-1.75056	0.310113	-5.6449	1.65273e-08	1.38408e-07
Niben101Scf07585_118529-122525	3410.62	-1.21429	0.215116	-5.64481	1.65368e-08	1.38455e-07
Niben101Scf01196_63073-71296	230.904	-1.51777	0.268913	-5.64409	1.6606e-08	1.39001e-07
Niben101Scf15653_257064-261577	180.928	-1.66192	0.294485	-5.64347	1.66657e-08	1.39468e-07
Niben101Scf01084_731614-734593	23439	-1.68118	0.297967	-5.64217	1.67924e-08	1.40494e-07
Niben101Scf01469_150968-162399	3441.55	-1.00868	0.178828	-5.64049	1.69566e-08	1.41834e-07
Niben044Scf00020438Ctg008_20198-28369	927.108	-1.07439	0.190577	-5.63759	1.72442e-08	1.44102e-07
Nbv0.5scaffold71_335843-338973	4977.71	-2.43485	0.432012	-5.63607	1.73975e-08	1.45244e-07
Niben101Scf04145_123867-137356	475.432	-1.03515	0.18368	-5.6356	1.7445e-08	1.45605e-07
Niben101Scf03930_377328-383197	720.481	-2.06174	0.365851	-5.63546	1.74587e-08	1.45685e-07
Niben101Scf03602_18299-112517	11478.5	-1.27473	0.2262	-5.63539	1.74658e-08	1.45709e-07
Niben044Scf00019205Ctg003_8524-12893	1979.29	-1.89268	0.335895	-5.63472	1.75343e-08	1.46246e-07
Niben044Scf00047538Ctg001_15611-20540	718.363	-2.8346	0.503113	-5.63413	1.75943e-08	1.46676e-07
Niben101Scf02693_246369-256020	783.425	-1.17186	0.208035	-5.63301	1.7709e-08	1.47527e-07
Niben101Scf07236_39501-48466	106.136	-1.95144	0.346508	-5.63172	1.78419e-08	1.48528e-07
Niben101Scf18068_128616-138708	485.568	-1.63564	0.290521	-5.63001	1.80196e-08	1.49972e-07
Niben101Scf00246_435992-442110	6687.9	-1.71853	0.305296	-5.62908	1.81175e-08	1.50751e-07
Niben101Scf05821_241496-248306	100.318	-2.50455	0.444968	-5.62861	1.81664e-08	1.51122e-07
Niben101Scf13833_113545-117792	128.236	-1.52122	0.27031	-5.62769	1.82642e-08	1.51827e-07
Niben101Scf00039_92538-108403	535.803	-1.24653	0.221522	-5.62711	1.8325e-08	1.52296e-07
Niben101Scf01147_113003-127450	6434.59	-2.74272	0.487418	-5.62702	1.83345e-08	1.52338e-07
Niben101Scf00578_605-9383	277.973	-3.28685	0.584313	-5.62515	1.85342e-08	1.53962e-07
Niben101Scf01150_576591-581471	66.977	-2.07325	0.368639	-5.62408	1.86502e-08	1.54888e-07
Niben101Scf01623_848986-851468	36.5657	-4.30904	0.766286	-5.62328	1.87367e-08	1.55532e-07
Niben101Scf01765_421266-425704	1151.43	-1.43003	0.254536	-5.61818	1.92982e-08	1.60003e-07
Niben101Scf00305_425378-441818	3876.99	-1.94346	0.345943	-5.61787	1.93325e-08	1.60214e-07
Nbv0.3scaffold79179_1675-5838	96.0443	-3.25361	0.579173	-5.61769	1.93531e-08	1.60344e-07
Niben101Scf00466_520875-524564	265.337	-1.56129	0.277974	-5.61668	1.94658e-08	1.61202e-07
Niben101Scf04792_333988-336740	344.172	-2.58366	0.460137	-5.61498	1.96582e-08	1.62679e-07
Niben101Scf05824_1283011-1336304	6604.77	-2.59328	0.46188	-5.61462	1.96993e-08	1.62981e-07
Niben101Scf03686_88673-93507	367.931	-1.38435	0.246582	-5.61418	1.97496e-08	1.63358e-07
Niben101Scf08504_12587-18977	395.062	-1.91415	0.341088	-5.6119	2.00118e-08	1.65409e-07
Nbv0.5scaffold506_734596-805634	2202.77	-3.34264	0.595815	-5.6102	2.02087e-08	1.66998e-07
Niben101Scf00820_19661-29454	817.604	-1.87332	0.333921	-5.61008	2.02236e-08	1.67042e-07
Niben101Scf09253_102554-105586	107.935	-4.69164	0.836286	-5.6101	2.02215e-08	1.67042e-07
Niben101Scf10636_116894-120221	955.673	-1.15151	0.205282	-5.60939	2.03037e-08	1.67624e-07
Niben101Scf15366_118101-121986	2730.65	-5.34242	0.952581	-5.60836	2.04251e-08	1.68507e-07
Niben101Scf05554_762860-773387	126.885	-2.71255	0.483711	-5.60778	2.04933e-08	1.69029e-07
Niben044Scf00004772Ctg005_3565-7292	306.651	-3.91581	0.698339	-5.60732	2.05488e-08	1.69448e-07
Niben044Scf00018333Ctg015_38492-45595	1391.1	-1.70605	0.304259	-5.60722	2.05604e-08	1.69503e-07
Nbv0.3scaffold1547_34293-39286	339.692	-1.95992	0.349574	-5.60659	2.0635e-08	1.70078e-07
Niben044Scf00004276Ctg005_25744-35450	1001.3	-1.01918	0.181846	-5.60464	2.08692e-08	1.71846e-07
Niben101Scf04372_93150-100531	434.926	-1.82333	0.325431	-5.60283	2.10883e-08	1.73528e-07
Niben101Scf03414_267047-277229	2492.59	-1.92156	0.343146	-5.59982	2.14569e-08	1.76436e-07
Niben101Scf02621_416549-422061	253.194	-2.83143	0.505658	-5.59951	2.14961e-08	1.76717e-07
Niben101Scf01002_195572-211183	6312.58	-1.35077	0.241268	-5.59864	2.16046e-08	1.77483e-07
Niben044Scf00023066Ctg012_1-3405	1233.9	-1.26631	0.226236	-5.59732	2.17692e-08	1.7871e-07
Niben101Scf13268_101696-110051	1621.5	-1.50125	0.268222	-5.59704	2.18044e-08	1.78957e-07
Nbv0.5scaffold9959_1385-6569	4411.76	-2.33406	0.417033	-5.59682	2.18314e-08	1.79136e-07
Niben101Scf07007_408162-413137	247.955	-1.51409	0.270742	-5.59237	2.23997e-08	1.83584e-07
Niben101Scf14297_166049-171132	466.354	-1.36531	0.244172	-5.59161	2.24972e-08	1.84296e-07
Niben101Scf04113_1098507-1111376	663.222	-1.82061	0.325637	-5.59093	2.25854e-08	1.84976e-07
Niben101Scf00337_687279-696195	801.396	-2.33203	0.417145	-5.59046	2.26474e-08	1.85397e-07
Niben044Scf00005428Ctg015_2878-9886	1533.6	-1.43126	0.256037	-5.59004	2.27011e-08	1.85793e-07
Niben101Scf11408_168869-203410	125.638	-1.53853	0.275317	-5.58822	2.2941e-08	1.8758e-07
Niben101Scf03048_474145-478871	198.046	-1.79631	0.321485	-5.58752	2.30336e-08	1.88294e-07
Niben101Scf05272_11840-18343	30.4416	-3.96752	0.710186	-5.58659	2.31566e-08	1.89255e-07
Niben044Scf00013184Ctg010_9088-13764	6483.46	-1.93998	0.347292	-5.58604	2.32312e-08	1.8982e-07
Niben101Scf01724_142563-147281	492.957	-2.29004	0.410044	-5.58487	2.33874e-08	1.91007e-07
Niben101Scf07323_209954-217028	503.592	-1.80373	0.322981	-5.58463	2.34196e-08	1.91181e-07
Niben101Scf06291_333428-339224	40.2068	-2.9726	0.5323	-5.58445	2.34448e-08	1.91341e-07
Niben044Scf00016994Ctg002_6341-10385	549.792	-2.84459	0.509502	-5.58308	2.36297e-08	1.92716e-07
Nbv0.5scaffold904_372766-381708	1504.53	-1.44572	0.258987	-5.58222	2.37466e-08	1.93579e-07
Niben101Scf01716_87586-92065	274.19	-1.36604	0.244856	-5.57897	2.41947e-08	1.97093e-07
Niben101Scf04096_1175896-1181721	559.79	-2.40041	0.430346	-5.57786	2.43492e-08	1.98214e-07
Niben101Scf09262_143167-148889	4935.56	-1.44471	0.259125	-5.57534	2.4705e-08	2.00923e-07
Niben101Scf15109_53089-60441	256.129	-2.82789	0.507312	-5.57426	2.48577e-08	2.02024e-07
Niben101Scf01494_664866-676911	776.889	-1.4848	0.266437	-5.57279	2.50686e-08	2.03643e-07
Niben101Scf00935_25862-31082	95.3546	-3.10483	0.557293	-5.57127	2.52892e-08	2.05292e-07
Niben101Scf01580_117632-124092	3466.28	-1.22947	0.220722	-5.5702	2.54444e-08	2.06504e-07
Niben101Scf10889_256826-273789	355.044	-2.22877	0.400189	-5.5693	2.55763e-08	2.07526e-07
Niben101Scf05982_27850-40456	1942.75	-1.55475	0.279205	-5.56847	2.56988e-08	2.08423e-07
Niben101Scf02853_259435-265235	2188.55	-3.15616	0.567003	-5.56639	2.6007e-08	2.10825e-07
Niben101Scf01001_178702-187866	69.5491	-1.89081	0.339753	-5.56526	2.61768e-08	2.12152e-07
Nbv0.5scaffold77_758103-770587	167.892	-3.80581	0.684262	-5.56192	2.66823e-08	2.15949e-07
Niben101Scf10616_145259-156143	635.95	-1.2192	0.219218	-5.56161	2.67291e-08	2.16277e-07
Niben101Scf00069_1224252-1232110	2188.65	-3.16666	0.569393	-5.56147	2.67517e-08	2.1641e-07
Nbv0.5scaffold2213_112080-155049	1606.2	-1.2563	0.225954	-5.55999	2.69787e-08	2.18196e-07
Nbv0.5scaffold2655_132312-140141	360.56	-1.1691	0.210306	-5.55904	2.71269e-08	2.19293e-07
Niben101Scf18347_33676-36209	2671.57	-2.78395	0.500809	-5.5589	2.71473e-08	2.19407e-07
Niben101Scf01369_57538-61493	350.4	-2.79762	0.503458	-5.55681	2.74754e-08	2.22008e-07
Niben101Scf02364_141831-149037	251.642	-1.92408	0.346311	-5.55593	2.76138e-08	2.22974e-07
Niben101Scf00978_820471-834577	4148.47	-2.15816	0.388526	-5.55474	2.78022e-08	2.2444e-07
Niben101Scf01991_428250-515955	26242.1	-3.30217	0.594503	-5.55451	2.78393e-08	2.24688e-07
Niben101Scf05151_408158-413376	816.224	-1.72525	0.310653	-5.55361	2.79827e-08	2.25689e-07
Niben044Scf00018336Ctg007_6013-12428	13054.7	-1.33327	0.240074	-5.55355	2.79918e-08	2.2571e-07
Niben101Scf00494_840682-843419	174.045	-1.93262	0.348056	-5.55261	2.81432e-08	2.26774e-07
Niben101Scf01369_668936-685788	1964.83	-1.73483	0.312441	-5.5525	2.81615e-08	2.26869e-07
Niben101Scf06117_568657-571087	1077.98	-2.62762	0.47349	-5.54948	2.86522e-08	2.30663e-07
Niben101Scf08531_379622-388001	95.2976	-2.86397	0.516285	-5.54727	2.90158e-08	2.33429e-07
Niben101Scf08690_241316-246928	443.622	-1.62188	0.292394	-5.54689	2.90789e-08	2.33882e-07
Niben101Scf04748_197111-209131	149.816	-1.51709	0.273555	-5.54583	2.92559e-08	2.35198e-07
Niben101Scf00570_87901-92416	78.5209	-2.66497	0.480608	-5.545	2.9395e-08	2.36142e-07
Niben044Scf00017126Ctg006_1-2860	1718.6	-1.23082	0.222004	-5.54413	2.95419e-08	2.37224e-07
Niben101Scf21202_30414-32887	1346.59	-2.1869	0.394596	-5.54213	2.98817e-08	2.39843e-07
Niben101Scf09623_30260-34430	325.25	-3.75067	0.676943	-5.5406	3.01438e-08	2.41831e-07
Niben101Scf06504_2587-10860	4846.73	-2.07843	0.375172	-5.53994	3.02573e-08	2.42579e-07
Niben101Scf01795_481840-486399	307.521	-1.80517	0.325864	-5.53963	3.03104e-08	2.42893e-07
Niben101Scf00898_312539-316344	113.846	-1.59529	0.288012	-5.53895	3.04289e-08	2.43787e-07
Niben101Scf08531_389100-393730	1253.9	-2.82707	0.510414	-5.53878	3.04586e-08	2.43969e-07
Niben101Scf01033_188852-194205	3407.89	-2.05651	0.371672	-5.53312	3.14587e-08	2.51461e-07
Niben101Scf08979_5441-7695	17.4497	-5.61873	1.01553	-5.53281	3.15149e-08	2.51795e-07
Niben101Scf05519_263417-271175	157.607	-1.6714	0.302274	-5.52942	3.21297e-08	2.56531e-07
Nbv0.3scaffold39099_2899-5840	804.354	-1.04933	0.1898	-5.52862	3.22767e-08	2.57646e-07
Nbv0.3scaffold27412_1678-4988	163.527	-2.78755	0.504236	-5.52826	3.23427e-08	2.58114e-07
Niben101Scf06461_162199-168786	240.671	-2.59791	0.469989	-5.5276	3.24647e-08	2.58969e-07
Niben044Scf00011133Ctg008_774-5131	356.14	-3.05526	0.552727	-5.52761	3.24625e-08	2.58969e-07
Niben101Scf04812_146930-153579	248.205	-1.69289	0.306318	-5.52658	3.2654e-08	2.6036e-07
Niben044Scf00027063Ctg002_11223-13618	831.077	-1.54073	0.278856	-5.52519	3.29128e-08	2.62065e-07
Niben101Scf00765_285197-289725	415.201	-2.08023	0.376542	-5.52457	3.30288e-08	2.62928e-07
Niben101Scf03868_144558-147831	44.4208	-2.38077	0.430957	-5.52438	3.30657e-08	2.63162e-07
Niben101Scf13167_233969-241988	1099.1	-1.11124	0.201241	-5.52195	3.35262e-08	2.66524e-07
Niben101Scf02576_95259-102897	2943.23	-1.08467	0.196499	-5.51999	3.39012e-08	2.69188e-07
Niben101Scf01494_512165-537230	217.072	-1.44404	0.261604	-5.51995	3.39094e-08	2.69188e-07
Niben101Scf12017_645974-659983	831.336	-2.25418	0.408406	-5.51946	3.40036e-08	2.69829e-07
Niben101Scf00567_379369-384828	435.545	-1.0852	0.196631	-5.51896	3.4101e-08	2.70539e-07
Niben101Scf08308_337799-345088	911.957	-1.42476	0.258219	-5.51765	3.43561e-08	2.72502e-07
Niben101Scf04375_1032287-1086884	406.662	-1.19864	0.217264	-5.51698	3.44869e-08	2.73477e-07
Niben101Scf11383_281011-295456	1395.21	-1.72448	0.31261	-5.51639	3.46025e-08	2.74332e-07
Niben101Scf01453_405014-409001	755.556	-3.331	0.603867	-5.51612	3.46575e-08	2.74706e-07
Niben101Scf07564_148060-162123	3427.36	-1.53344	0.278051	-5.51497	3.48833e-08	2.76182e-07
Niben101Scf04627_312171-318384	121.665	-2.05839	0.373242	-5.5149	3.48987e-08	2.76241e-07
Niben101Scf00960_294937-297851	6356.64	-2.22829	0.404137	-5.51369	3.51391e-08	2.78018e-07
Niben101Scf01409_639724-643297	831.151	-2.05531	0.372808	-5.51306	3.52651e-08	2.7893e-07
Niben101Scf10250_22129-32904	677.401	-1.3103	0.237832	-5.50936	3.60134e-08	2.84499e-07
Niben101Scf06683_131572-145008	1365.32	-1.90674	0.346091	-5.50935	3.60152e-08	2.84499e-07
Niben101Scf14955_21853-24983	2464	-3.21154	0.582949	-5.50913	3.60616e-08	2.84737e-07
Niben101Scf22213_50778-53548	554.094	-1.96344	0.356406	-5.509	3.60879e-08	2.8488e-07
Niben101Scf00753_313928-319183	1036.55	-3.40414	0.618166	-5.50684	3.6533e-08	2.88198e-07
Niben044Scf00001525Ctg036_3681-8658	120.884	-2.17398	0.394775	-5.50688	3.65252e-08	2.88198e-07
Niben101Scf10328_62796-66923	1898.64	-2.31713	0.420886	-5.50537	3.68398e-08	2.90553e-07
Niben101Scf05063_534531-539829	2090.92	-3.22184	0.585257	-5.50501	3.69146e-08	2.9104e-07
Niben101Scf05082_32413-35731	140.985	-4.14791	0.75358	-5.50427	3.70696e-08	2.92168e-07
Niben101Scf06518_28079-35983	148.397	-2.11345	0.383985	-5.50399	3.71301e-08	2.92578e-07
Niben101Scf03985_503935-506420	98.6203	-2.23146	0.40555	-5.50231	3.74855e-08	2.95179e-07
Niben101Scf04843_12864-20690	2818.72	-1.37631	0.250145	-5.50205	3.75408e-08	2.95548e-07
Niben044Scf00024841Ctg002_8872-17395	146.845	-2.88011	0.523642	-5.50016	3.79445e-08	2.9839e-07
Nbv0.5scaffold2562_264214-267939	36.4598	-4.00083	0.727487	-5.49952	3.80824e-08	2.99407e-07
Niben044Scf00017935Ctg003_4021-8607	6590.37	-2.43674	0.443121	-5.49903	3.81876e-08	3.001e-07
Niben101Scf03012_463441-472266	1206.74	-1.46726	0.266831	-5.49884	3.82291e-08	3.00358e-07
Niben101Scf18822_98824-104484	1523.04	-1.48792	0.270657	-5.49743	3.8537e-08	3.02709e-07
Nbv0.3scaffold56814_4251-12873	3305.65	-1.37083	0.249431	-5.49581	3.88918e-08	3.05359e-07
Niben101Scf04763_176318-184279	278.584	-2.47619	0.450635	-5.49489	3.9096e-08	3.06755e-07
Nbv0.5scaffold6879_78109-84691	1900.79	-1.66625	0.303339	-5.49303	3.95088e-08	3.09855e-07
Niben101Scf02755_450842-455368	786.269	-1.09786	0.199878	-5.49265	3.95954e-08	3.10464e-07
Niben101Scf10031_422071-426866	229.873	-1.28998	0.234885	-5.49196	3.975e-08	3.11607e-07
Niben044Scf00010695Ctg006_4219-11724	305.503	-1.28295	0.233619	-5.49163	3.98247e-08	3.12122e-07
Niben101Scf00905_1425044-1428986	98.974	-1.60227	0.292033	-5.48661	4.09723e-08	3.20685e-07
Niben101Scf03341_326814-329628	421.986	-1.2856	0.234411	-5.48438	4.1492e-08	3.2439e-07
Niben101Scf28503_66197-72870	391.711	-2.46159	0.448948	-5.48301	4.18145e-08	3.26765e-07
Niben101Scf06183_316230-329757	55.7578	-3.28057	0.598368	-5.48253	4.19289e-08	3.27585e-07
Nbv0.3scaffold21184_137-16626	615.719	-1.33486	0.24351	-5.48174	4.21171e-08	3.28908e-07
Nbv0.3scaffold31608_16359-22788	240.303	-1.31407	0.239725	-5.48157	4.21573e-08	3.29149e-07
Niben101Scf05177_276043-280333	11388.1	-2.69156	0.49107	-5.48102	4.22871e-08	3.30089e-07
Niben101Scf01139_60605-70276	4627.11	-1.60597	0.293035	-5.48048	4.24179e-08	3.31036e-07
Niben101Scf05278_34832-43024	477.884	-1.79027	0.326666	-5.48043	4.24297e-08	3.31054e-07
Niben101Scf03653_259396-264685	894.555	-1.95299	0.356438	-5.4792	4.27265e-08	3.33146e-07
Niben101Scf01382_539998-547724	137.436	-1.55966	0.284708	-5.47811	4.29883e-08	3.35113e-07
Niben101Scf07790_96748-103449	2052.9	-1.54117	0.281339	-5.47799	4.30186e-08	3.352e-07
Niben101Scf02831_577726-584802	325.252	-2.61468	0.477376	-5.47719	4.32133e-08	3.36642e-07
Niben101Scf01150_386235-393068	1336.71	-2.92979	0.53513	-5.47493	4.37696e-08	3.40748e-07
Niben101Scf08621_509952-520228	1166.01	-1.30251	0.237939	-5.47412	4.39701e-08	3.42156e-07
Niben101Scf08065_217288-221947	157.045	-1.28926	0.235582	-5.47267	4.43302e-08	3.44728e-07
Niben101Scf01894_194314-200825	6747.24	-1.66974	0.305284	-5.46946	4.51413e-08	3.50723e-07
Niben101Scf07539_9267-13835	489.6	-3.48927	0.638031	-5.46881	4.53073e-08	3.51935e-07
Niben101Scf03770_56977-66147	558.698	-1.50011	0.274326	-5.46837	4.54202e-08	3.52733e-07
Nbv0.5scaffold2231_237452-245310	60.2196	-3.27697	0.599318	-5.46783	4.55566e-08	3.53714e-07
Niben101Scf16508_70421-77043	3183.27	-1.61137	0.29473	-5.46729	4.56966e-08	3.54643e-07
Nbv0.3scaffold61356_2954-9116	13352.7	-2.09636	0.383538	-5.46586	4.60657e-08	3.57429e-07
Niben101Scf01917_1148407-1152474	57.5967	-2.04108	0.373496	-5.46481	4.63403e-08	3.594e-07
Niben101Scf06280_239717-245790	256.531	-1.63896	0.299982	-5.46353	4.6676e-08	3.61842e-07
Niben044Scf00035591Ctg004_4058-15594	2114.39	-1.97952	0.362457	-5.46139	4.72409e-08	3.65816e-07
Niben101Scf04473_319942-329009	548.772	-1.09359	0.200257	-5.46096	4.73563e-08	3.66628e-07
Niben101Scf01076_521339-525083	1190.64	-1.44227	0.26415	-5.46003	4.76051e-08	3.68392e-07
Niben044Scf00010488Ctg011_187-6093	1214.17	-1.40724	0.257766	-5.45937	4.77828e-08	3.69685e-07
Niben044Scf00032501Ctg003_5672-7589	256.647	-1.71494	0.314132	-5.45931	4.77981e-08	3.69721e-07
Niben101Scf07048_112248-117045	269.206	-2.94995	0.540545	-5.45736	4.83263e-08	3.73476e-07
Niben101Scf04899_274145-280712	175.187	-2.28353	0.41862	-5.45491	4.8999e-08	3.78424e-07
Niben101Scf03738_97590-103267	584.764	-1.1899	0.218218	-5.4528	4.95833e-08	3.82767e-07
Niben101Scf03488_851117-858727	29.9104	-4.08464	0.749222	-5.45184	4.98518e-08	3.84755e-07
Niben101Scf01297_334173-338318	892.94	-1.30918	0.240184	-5.45075	5.01579e-08	3.87032e-07
Niben101Scf03913_101674-105990	207.92	-2.23426	0.409928	-5.45038	5.02633e-08	3.87674e-07
Niben101Scf04786_227450-233566	1011.11	-1.6846	0.309134	-5.4494	5.05402e-08	3.89638e-07
Niben101Scf01063_784781-794862	1056.76	-1.12731	0.206944	-5.44738	5.1116e-08	3.93642e-07
Niben101Scf01968_217550-223823	600.52	-1.20281	0.220823	-5.44693	5.12467e-08	3.94562e-07
Niben101Scf07156_126307-128819	24.0225	-3.26413	0.599352	-5.4461	5.14863e-08	3.96058e-07
Niben101Scf03549_20632-26362	1381.32	-2.54396	0.467218	-5.44491	5.18309e-08	3.98534e-07
Niben101Scf03804_164753-170653	1508.45	-1.64947	0.303054	-5.44281	5.24476e-08	4.03098e-07
Niben101Scf00858_36366-40370	184.95	-1.89156	0.347714	-5.43999	5.32825e-08	4.09244e-07
Niben101Scf08264_75529-89846	765.316	-1.8777	0.34527	-5.43836	5.37721e-08	4.12733e-07
Nbv0.3scaffold14420_2257-8054	226.714	-1.70522	0.313579	-5.43793	5.3902e-08	4.13639e-07
Nbv0.5scaffold8164_3127-15207	380.46	-1.22325	0.224987	-5.43699	5.41891e-08	4.15751e-07
Niben101Scf00493_138923-141546	3630.21	-4.6185	0.849514	-5.43664	5.42933e-08	4.16459e-07
Niben101Scf01006_311786-332996	295.112	-1.50009	0.275987	-5.43535	5.46893e-08	4.19129e-07
Nbv0.3scaffold7603_42801-46180	39.2839	-2.63736	0.485354	-5.4339	5.51362e-08	4.22368e-07
Niben101Scf01359_287217-290840	1494.93	-2.55257	0.469878	-5.4324	5.55997e-08	4.25639e-07
Niben101Scf02751_437124-440315	70.9654	-2.23434	0.411376	-5.43139	5.59165e-08	4.2797e-07
Niben101Scf03241_12664-16209	602.389	-1.13845	0.209703	-5.42887	5.67116e-08	4.33866e-07
Niben101Scf12708_200728-262220	452.302	-1.021	0.188149	-5.42655	5.74547e-08	4.39166e-07
Niben101Scf04528_235152-238540	108.295	-1.49292	0.275127	-5.4263	5.75348e-08	4.39683e-07
Niben101Scf06499_41510-46693	310.548	-2.62874	0.484567	-5.42493	5.79768e-08	4.42673e-07
Niben101Scf16106_97555-102892	436.879	-1.16658	0.215058	-5.42448	5.81251e-08	4.43708e-07
Niben044Scf00059113Ctg001_1-6949	57.4312	-2.64123	0.487009	-5.42336	5.8488e-08	4.46381e-07
Niben101Scf04973_26002-31626	105.011	-2.21875	0.409172	-5.42254	5.87595e-08	4.48258e-07
Niben101Scf04077_573004-591709	364.746	-1.12555	0.207581	-5.42221	5.88662e-08	4.48973e-07
Niben101Scf05171_86249-90727	176.29	-1.37705	0.254009	-5.42127	5.91759e-08	4.51139e-07
Niben044Scf00029120Ctg000_6712-12372	678.424	-1.22127	0.225299	-5.42064	5.93854e-08	4.52539e-07
Niben101Scf12103_84815-94171	929.524	-1.31809	0.243184	-5.42011	5.95633e-08	4.53795e-07
Niben101Scf01948_70479-75550	2036.04	-1.71214	0.316055	-5.41721	6.05374e-08	4.60915e-07
Niben101Scf07489_159975-166728	45.1107	-2.49218	0.460499	-5.41191	6.2357e-08	4.74149e-07
Niben101Scf05298_26193-30585	161.01	-1.37152	0.253443	-5.41154	6.2486e-08	4.75027e-07
Nbv0.5scaffold1195_150432-156125	495.332	-1.57122	0.290389	-5.41074	6.27645e-08	4.7704e-07
Niben101Scf01773_344189-370011	522.353	-1.53442	0.283602	-5.41046	6.28616e-08	4.77675e-07
Niben101Scf08651_187895-190971	1915.41	-1.10247	0.203787	-5.4099	6.30602e-08	4.79079e-07
Niben101Scf06291_350694-353509	2094.5	-1.84483	0.34103	-5.40957	6.31751e-08	4.79848e-07
Niben101Scf04329_632215-641532	1697.87	-2.00482	0.370861	-5.40584	6.45039e-08	4.89515e-07
Niben101Scf14636_331439-338080	179.637	-1.35738	0.251106	-5.40559	6.45939e-08	4.90092e-07
Niben101Scf07829_475376-483340	799.478	-1.25211	0.231654	-5.40507	6.47844e-08	4.9143e-07
Niben101Scf03991_81442-84116	504.039	-2.58211	0.477831	-5.40381	6.52403e-08	4.94781e-07
Niben101Scf02522_201235-211700	287.738	-3.57326	0.661257	-5.40374	6.52669e-08	4.94876e-07
Niben101Scf01063_1035246-1046508	986.266	-1.07629	0.199201	-5.40303	6.55246e-08	4.96507e-07
Niben101Scf02828_30893-35119	40.1828	-3.66431	0.678223	-5.40281	6.56051e-08	4.97009e-07
Niben101Scf00858_173495-177452	1993.01	-1.98126	0.36673	-5.40251	6.57142e-08	4.97728e-07
Niben101Scf00339_1597206-1606183	41.4675	-3.50856	0.649531	-5.40168	6.60197e-08	4.99933e-07
Nbv0.3scaffold8767_32520-42867	150.247	-1.5105	0.279647	-5.40145	6.61032e-08	5.00349e-07
Nbv0.5scaffold4077_135383-197843	748.433	-1.82039	0.337041	-5.4011	6.62353e-08	5.0124e-07
Niben101Scf02571_290038-305814	311.428	-1.53299	0.283834	-5.40102	6.62648e-08	5.01355e-07
Nbv0.5scaffold4001_103496-110200	391.766	-1.16421	0.215599	-5.39988	6.66841e-08	5.04308e-07
Niben101Scf03175_148569-180650	107.989	-1.85938	0.344415	-5.39866	6.71407e-08	5.07652e-07
Niben101Scf02375_252401-258927	258.723	-2.07861	0.385075	-5.39793	6.74156e-08	5.09509e-07
Niben101Scf05211_134149-142068	1238.31	-1.34987	0.25009	-5.39753	6.75651e-08	5.10529e-07
Niben101Scf02909_420363-434795	670.533	-1.27655	0.236524	-5.39712	6.7719e-08	5.11581e-07
Niben101Scf00488_688884-691914	105.166	-1.52733	0.283016	-5.39662	6.79093e-08	5.12908e-07
Niben101Scf00766_98488-106690	797.277	-1.62468	0.301114	-5.39555	6.83151e-08	5.15751e-07
Niben044Scf00043092Ctg002_77-5699	10817.3	-1.08182	0.200587	-5.39327	6.91879e-08	5.22227e-07
Niben101Scf05490_134494-165506	606.433	-1.08335	0.200889	-5.39277	6.93805e-08	5.23455e-07
Niben101Scf00415_27959-33957	2201.67	-1.0223	0.189615	-5.39147	6.98855e-08	5.2715e-07
Niben101Scf00603_820759-824896	152.381	-2.24211	0.415875	-5.3913	6.99482e-08	5.2751e-07
Niben101Scf11447_230892-233248	9898.22	-2.44949	0.454494	-5.38949	7.0658e-08	5.32517e-07
Nbv0.5scaffold2826_67566-72212	282.423	-1.37145	0.25449	-5.389	7.08502e-08	5.33736e-07
Niben101Scf05431_176457-179620	563.501	-1.56425	0.290285	-5.38867	7.09811e-08	5.34607e-07
Niben044Scf00007101Ctg007_1-8662	5808.02	-2.06189	0.382655	-5.38837	7.10978e-08	5.35371e-07
Niben101Scf05188_312371-317970	20142.3	-2.8799	0.534565	-5.38738	7.14925e-08	5.38227e-07
Niben101Scf14883_310171-316267	49.7378	-3.30816	0.614162	-5.38646	7.18592e-08	5.40871e-07
Niben101Scf07974_5446-35559	134.223	-1.4759	0.27409	-5.38472	7.25591e-08	5.46021e-07
Niben101Scf01664_60562-70169	1719.02	-1.40028	0.260089	-5.38386	7.29064e-08	5.48517e-07
Niben101Scf02435_23011-26565	496.361	-2.17398	0.403809	-5.38367	7.29808e-08	5.48958e-07
Niben101Scf02072_67342-75443	228.079	-1.3823	0.25679	-5.383	7.32544e-08	5.50542e-07
Niben044Scf00009686Ctg004_2436-5425	42.6682	-3.04767	0.566235	-5.38234	7.3524e-08	5.52331e-07
Nbv0.5scaffold2437_50613-53541	1227.64	-2.23157	0.414653	-5.38179	7.375e-08	5.53909e-07
Niben101Scf10767_286816-290262	802.762	-1.2153	0.225887	-5.38012	7.44351e-08	5.58695e-07
Niben101Scf00157_304164-308221	585.693	-2.13116	0.39617	-5.37941	7.47288e-08	5.60538e-07
Niben101Scf29076_12606-19699	4345.91	-1.01952	0.18955	-5.37862	7.50597e-08	5.62778e-07
Niben101Scf05437_144931-147861	86.7862	-2.37449	0.441479	-5.3785	7.5108e-08	5.6302e-07
Niben101Scf00742_60380-67346	97.3631	-2.22625	0.414059	-5.37666	7.58812e-08	5.68329e-07
Niben101Scf05764_389845-399131	1227.93	-1.23122	0.229008	-5.37634	7.60131e-08	5.69194e-07
Niben044Scf00025844Ctg003_27349-30275	2050.95	-2.20885	0.410905	-5.37557	7.63394e-08	5.71516e-07
Niben101Scf02563_310657-313148	389.964	-3.6345	0.676497	-5.37253	7.76412e-08	5.80887e-07
Nbv0.5scaffold8233_4343-7877	643.408	-1.19801	0.223014	-5.37193	7.78992e-08	5.82568e-07
Niben044Scf00048470Ctg001_238-4289	195.066	-1.29435	0.241093	-5.36866	7.93228e-08	5.92328e-07
Niben101Scf04861_130268-149404	108.364	-3.0804	0.573803	-5.3684	7.94373e-08	5.93056e-07
Nbv0.3scaffold17932_21422-24758	34.2018	-3.92432	0.731033	-5.36818	7.95338e-08	5.9365e-07
Niben101Scf03360_53491-92398	91.4897	-4.10828	0.765606	-5.36605	8.04786e-08	6.00189e-07
Niben044Scf00039608Ctg001_717-3275	583.401	-1.89316	0.352893	-5.36467	8.10958e-08	6.04276e-07
Niben101Scf15187_360674-365112	800.164	-2.86378	0.534029	-5.3626	8.20305e-08	6.1098e-07
Niben101Scf11177_11231-14582	38.1517	-4.0319	0.751984	-5.36169	8.24472e-08	6.13953e-07
Niben101Scf13394_116810-127235	54.2971	-2.51089	0.468361	-5.36101	8.27601e-08	6.15928e-07
Niben101Scf16148_109506-117445	803.712	-1.37498	0.256552	-5.35945	8.34779e-08	6.20966e-07
Niben101Scf01337_146006-149776	405.312	-1.81415	0.338552	-5.35856	8.38861e-08	6.23871e-07
Niben101Scf02576_78961-86843	7197.44	-1.2427	0.231915	-5.35841	8.39556e-08	6.24255e-07
Niben101Scf06144_118733-122256	28.8681	-3.36696	0.628376	-5.35819	8.40591e-08	6.24686e-07
Niben101Scf12841_88619-93568	1248.67	-1.2332	0.230241	-5.35613	8.50254e-08	6.31403e-07
Niben101Scf00661_288850-305341	752.01	-1.60062	0.298881	-5.35537	8.53801e-08	6.33903e-07
Niben101Scf08635_45111-49467	459.058	-1.54854	0.289166	-5.3552	8.54614e-08	6.34372e-07
Nbv0.5scaffold2236_36500-40738	1163.4	-1.79899	0.335992	-5.35427	8.59039e-08	6.36979e-07
Niben101Scf03757_685094-691405	596.209	-1.45983	0.272663	-5.35396	8.6048e-08	6.37777e-07
Niben101Scf00573_288263-295653	170.586	-1.74725	0.326369	-5.35362	8.62123e-08	6.3886e-07
Nbv0.3scaffold1249_90733-95484	301.727	-1.15459	0.215796	-5.35038	8.77675e-08	6.5016e-07
Niben101Scf04727_211209-218978	2226.24	-1.33311	0.249402	-5.34524	9.02956e-08	6.67138e-07
Niben101Scf05330_34357-48634	1645.06	-1.26379	0.236459	-5.34466	9.05878e-08	6.69014e-07
Niben101Scf00799_536145-539526	4514.46	-2.00044	0.374303	-5.34443	9.07008e-08	6.69707e-07
Niben101Scf04078_2-2631	221.432	-1.61454	0.302116	-5.3441	9.0866e-08	6.70784e-07
Niben101Scf14458_18716-24850	77.0706	-1.85001	0.346183	-5.34403	9.09029e-08	6.70915e-07
Niben101Scf01550_178366-182403	1364.92	-2.97126	0.556023	-5.34376	9.1038e-08	6.71629e-07
Niben101Scf09548_144374-147357	678.632	-1.62921	0.304893	-5.34354	9.11477e-08	6.72296e-07
Niben044Scf00004941Ctg020_716-6136	1841.98	-1.50623	0.281916	-5.34285	9.14971e-08	6.7473e-07
Niben101Scf01292_143985-147622	179.308	-1.3131	0.245918	-5.3396	9.31542e-08	6.86227e-07
Niben101Scf02541_234619-241725	361.045	-1.70908	0.320106	-5.33912	9.33968e-08	6.87724e-07
Niben101Scf01677_219223-232287	830.024	-1.44551	0.270871	-5.33653	9.47446e-08	6.97354e-07
Niben101Scf03189_43439-46941	88.6697	-1.52115	0.285103	-5.33545	9.53059e-08	7.0119e-07
Nbv0.3scaffold58196_1-12172	446.178	-1.11158	0.208348	-5.33522	9.54306e-08	7.01813e-07
Niben101Scf00669_70997-74055	392.286	-1.06828	0.200237	-5.3351	9.54939e-08	7.0213e-07
Niben101Scf11224_205479-209894	421.603	-1.47485	0.276541	-5.33321	9.64907e-08	7.08714e-07
Niben101Scf09345_90762-98849	1080.88	-1.15183	0.215973	-5.33322	9.64847e-08	7.08714e-07
Niben101Scf02625_147996-157106	2276.31	-1.26259	0.236752	-5.33299	9.66111e-08	7.09449e-07
Niben101Scf02015_658300-660893	179.577	-3.31754	0.622183	-5.3321	9.7085e-08	7.1248e-07
Niben101Scf04899_309623-316799	3195.09	-1.30218	0.244249	-5.33137	9.7472e-08	7.1517e-07
Niben101Scf07070_49563-52030	626.496	-1.26603	0.237531	-5.32996	9.82331e-08	7.203e-07
Niben101Scf01085_355513-358265	317.133	-1.3346	0.250408	-5.32971	9.83679e-08	7.21138e-07
Niben101Scf00595_208251-216432	302.889	-1.73364	0.325598	-5.32448	1.01241e-07	7.41425e-07
Niben101Scf02457_105171-107470	290.109	-3.14732	0.591203	-5.32358	1.01744e-07	7.44795e-07
Niben101Scf13141_271925-278657	878.013	-2.65912	0.49982	-5.32015	1.03681e-07	7.58182e-07
Niben101Scf00797_1997546-2000958	322.696	-1.68061	0.315973	-5.31883	1.04438e-07	7.63073e-07
Niben101Scf03085_755684-759388	24.0704	-5.12391	0.963479	-5.31813	1.04837e-07	7.65831e-07
Niben101Scf06570_293900-299479	2289.76	-1.79235	0.337079	-5.31728	1.05328e-07	7.69255e-07
Niben101Scf01782_1251640-1264674	497.289	-1.05661	0.198716	-5.31717	1.05394e-07	7.69582e-07
Niben101Scf04424_8529-12464	65.8845	-3.46257	0.651357	-5.31594	1.06108e-07	7.74309e-07
Niben101Scf10448_151746-159334	6405.55	-1.75072	0.329361	-5.3155	1.06364e-07	7.76017e-07
Niben101Ctg15860_1-3379	897.377	-2.06691	0.388914	-5.31456	1.06916e-07	7.79224e-07
Niben101Scf02805_775562-780963	483.718	-1.9098	0.359474	-5.31277	1.07972e-07	7.86593e-07
Niben101Scf01396_771797-775738	14139.8	-1.15297	0.217078	-5.31132	1.08836e-07	7.92226e-07
Nbv0.5scaffold806_252550-261007	2177.29	-1.21481	0.228827	-5.30887	1.10304e-07	8.02582e-07
Nbv0.5scaffold7288_31311-47774	2409.51	-1.15715	0.217967	-5.30881	1.10342e-07	8.02688e-07
Niben101Scf00104_293319-305284	643.711	-1.60769	0.302843	-5.30867	1.1043e-07	8.03166e-07
Niben101Scf04144_187604-211988	1288.93	-1.18921	0.224038	-5.30805	1.10802e-07	8.05531e-07
Niben101Scf07006_22701-27236	207.083	-1.82947	0.344735	-5.3069	1.11503e-07	8.10292e-07
Niben101Scf05216_920416-924923	1822.22	-2.71957	0.512833	-5.30303	1.13895e-07	8.26813e-07
Niben101Scf05801_94774-97876	13640.8	-2.34281	0.441849	-5.30228	1.14365e-07	8.29712e-07
Niben101Scf08806_180970-185780	2334.61	-2.08808	0.393804	-5.30233	1.14334e-07	8.29712e-07
Niben101Scf11305_19473-27228	600.132	-2.58104	0.48684	-5.30163	1.14774e-07	8.3216e-07
Niben101Scf02056_279784-289010	677.384	-1.25319	0.236388	-5.30141	1.1491e-07	8.32802e-07
Niben101Scf02583_189731-194469	9750.66	-3.14004	0.592318	-5.30127	1.15001e-07	8.33285e-07
Niben101Scf00286_160957-163484	225.793	-1.31231	0.247601	-5.30008	1.15755e-07	8.38225e-07
Niben101Scf07593_122134-128322	314.892	-1.53135	0.289053	-5.29782	1.17195e-07	8.48305e-07
Niben101Scf00152_2194774-2279546	759.446	-1.48527	0.280531	-5.29447	1.19361e-07	8.63268e-07
Niben101Scf10908_354612-366734	1466.29	-1.85124	0.349895	-5.29085	1.21751e-07	8.8019e-07
Niben101Scf00247_325365-327882	360.51	-1.48883	0.281452	-5.28983	1.2243e-07	8.84914e-07
Niben101Scf03607_44928-55910	505.227	-1.30669	0.247136	-5.28732	1.24124e-07	8.96974e-07
Niben101Scf03203_779804-784505	43.7168	-3.33949	0.631667	-5.28679	1.24483e-07	8.99195e-07
Niben101Scf01369_204028-211113	15.874	-5.44758	1.03058	-5.28595	1.25056e-07	9.02776e-07
Niben101Scf03325_1498-20816	843.87	-1.60449	0.303537	-5.28596	1.25046e-07	9.02776e-07
Nbv0.3scaffold63500_29-3879	1103.04	-1.11105	0.210257	-5.28424	1.26227e-07	9.10475e-07
Niben101Scf03714_274701-277306	551.992	-1.95117	0.369347	-5.28276	1.27253e-07	9.17305e-07
Niben101Scf11401_165879-176870	3230.01	-1.16016	0.219622	-5.28254	1.27406e-07	9.18223e-07
Niben101Scf03768_391126-395111	1038.83	-1.74479	0.330333	-5.2819	1.27852e-07	9.21245e-07
Nbv0.5scaffold1831_372892-381760	468.143	-1.893	0.358596	-5.27892	1.2995e-07	9.3559e-07
Niben044Scf00014692Ctg019_1432-4149	779.148	-1.16589	0.220887	-5.27824	1.30431e-07	9.38671e-07
Niben101Scf04840_208914-217498	362.508	-1.41732	0.268572	-5.27723	1.31148e-07	9.43442e-07
Nbv0.3scaffold21827_1-8339	733.876	-2.28188	0.432451	-5.27662	1.31586e-07	9.46396e-07
Niben101Scf10369_230402-234265	441.275	-2.46044	0.466353	-5.27592	1.32091e-07	9.49443e-07
Nbv0.5scaffold451_303522-309813	105.19	-1.89652	0.359471	-5.27588	1.32124e-07	9.49483e-07
Niben044Scf00028291Ctg000_8654-11265	641.102	-2.91057	0.551706	-5.27558	1.32336e-07	9.5081e-07
Niben044Scf00009835Ctg003_1-8106	205.782	-1.47827	0.280245	-5.27492	1.32813e-07	9.53651e-07
Niben101Scf02537_247766-257351	887.32	-2.62021	0.496762	-5.27457	1.3307e-07	9.55298e-07
Niben101Scf03541_87903-92433	64.1244	-3.22998	0.612497	-5.27346	1.33877e-07	9.60898e-07
Niben101Scf02357_875685-882441	1399.7	-1.19033	0.225728	-5.27328	1.3401e-07	9.61651e-07
Niben101Scf04539_322580-330765	81.8199	-3.24433	0.615268	-5.27304	1.34179e-07	9.62666e-07
Nbv0.5scaffold1841_71908-92523	1613.87	-1.04846	0.198896	-5.27138	1.35401e-07	9.70833e-07
Niben101Scf06280_347938-356325	385.524	-1.49381	0.283417	-5.27073	1.35884e-07	9.74098e-07
Niben044Scf00009986Ctg008_342-7185	998.665	-1.06748	0.202571	-5.26965	1.36687e-07	9.79659e-07
Niben101Scf03944_530514-534586	314.727	-1.23935	0.235199	-5.26935	1.36911e-07	9.81058e-07
Niben101Scf04044_161341-163893	559.76	-1.93745	0.367723	-5.26878	1.3733e-07	9.83862e-07
Niben101Scf07070_137724-142963	967.37	-2.64996	0.503078	-5.2675	1.38297e-07	9.90178e-07
Niben044Scf00023195Ctg004_108-6309	37.2388	-4.79536	0.91043	-5.26714	1.38567e-07	9.91907e-07
Niben101Scf00324_125140-127871	396.798	-2.63195	0.499747	-5.26656	1.39002e-07	9.94821e-07
Niben101Scf00508_15919-18419	9092.39	-2.28527	0.43395	-5.26621	1.39271e-07	9.9654e-07
Niben101Scf06603_253028-259890	346.091	-1.51035	0.286867	-5.26498	1.40208e-07	1.00304e-06
Niben101Scf01272_124471-127989	123.457	-1.43511	0.272602	-5.26449	1.40582e-07	1.00551e-06
Niben101Scf13041_281845-291713	1128.16	-1.06927	0.203133	-5.2639	1.41027e-07	1.00849e-06
Nbv0.3scaffold2320_65873-69021	260.298	-2.72319	0.517352	-5.2637	1.41182e-07	1.00938e-06
Niben101Scf00953_664869-669731	84.4549	-1.86834	0.354971	-5.26336	1.41447e-07	1.01108e-06
Niben101Scf07969_210201-219833	172.422	-1.45606	0.276662	-5.26297	1.41746e-07	1.0128e-06
Niben101Scf10810_182080-184670	105.816	-2.58419	0.491198	-5.261	1.43274e-07	1.0233e-06
Niben101Scf04323_248248-255044	117.954	-2.82255	0.53672	-5.25888	1.44933e-07	1.03451e-06
Niben101Scf00074_98981-104652	1447.04	-1.03269	0.196385	-5.25849	1.45239e-07	1.03649e-06
Niben101Scf11588_144701-153990	6262.73	-1.61242	0.306635	-5.25843	1.45292e-07	1.03655e-06
Niben044Scf00050083Ctg001_5253-13315	848.488	-1.12587	0.214109	-5.25841	1.45307e-07	1.03655e-06
Niben101Scf03817_893383-896798	190.337	-1.95259	0.371361	-5.25792	1.45696e-07	1.0389e-06
Niben101Scf01549_3777-11745	261.375	-1.42335	0.270752	-5.25704	1.46392e-07	1.04345e-06
Niben101Scf15065_3621-7101	41.6874	-4.67667	0.889722	-5.25633	1.46955e-07	1.04702e-06
Niben101Scf05430_41604-45708	42.9242	-2.59208	0.493242	-5.25519	1.47874e-07	1.05293e-06
Niben101Scf00898_23759-26144	33.3982	-3.0664	0.583526	-5.25496	1.48056e-07	1.05398e-06
Niben101Scf01125_297072-305748	4182.48	-1.19749	0.227879	-5.25493	1.48083e-07	1.05398e-06
Niben101Scf01795_915458-931499	342.63	-2.39335	0.455452	-5.25489	1.48112e-07	1.05398e-06
Niben101Scf04610_604431-608190	294.528	-2.6094	0.496688	-5.2536	1.49152e-07	1.06051e-06
Nbv0.5scaffold2460_213012-239544	816.832	-1.20219	0.228897	-5.25209	1.50384e-07	1.0684e-06
Niben101Scf00457_1309948-1313867	1219.85	-2.78723	0.530723	-5.25176	1.50654e-07	1.0701e-06
Nbv0.3scaffold59010_850-10179	253.869	-1.26334	0.240557	-5.25172	1.50685e-07	1.0701e-06
Niben044Scf00041021Ctg003_1-6620	179.598	-1.33205	0.253671	-5.25111	1.51186e-07	1.07323e-06
Niben101Scf00831_135340-138683	31.9832	-3.82679	0.728817	-5.25069	1.51531e-07	1.07546e-06
Niben101Scf02792_203517-215517	546.996	-1.63263	0.311002	-5.24959	1.52442e-07	1.08126e-06
Niben101Scf12197_325456-330447	436.118	-1.10985	0.211419	-5.24951	1.52502e-07	1.08147e-06
Niben044Scf00017779Ctg002_1665-8734	116.636	-1.96983	0.375275	-5.24904	1.52896e-07	1.08404e-06
Niben101Scf01718_101438-107286	6538.61	-2.40847	0.459454	-5.24203	1.5882e-07	1.12363e-06
Nbv0.5scaffold2183_287413-290747	19.0196	-4.56999	0.872136	-5.23999	1.60583e-07	1.13555e-06
Niben101Scf18704_124081-130851	156.867	-2.35404	0.449262	-5.23979	1.6076e-07	1.13646e-06
Niben101Scf20316_62248-66879	101.594	-1.91937	0.366396	-5.2385	1.61886e-07	1.14395e-06
Niben101Scf17372_15613-22700	308.321	-1.11886	0.213585	-5.23848	1.61902e-07	1.14395e-06
Niben101Scf05222_409753-456436	68.114	-2.19808	0.419653	-5.23786	1.62451e-07	1.1476e-06
Niben101Scf11379_106802-111404	304.419	-1.9763	0.37741	-5.23649	1.63656e-07	1.15549e-06
Niben101Scf02681_205582-211674	1591.17	-1.27698	0.243861	-5.23648	1.63667e-07	1.15549e-06
Niben101Scf07585_54810-60828	2044.7	-1.08478	0.20716	-5.23644	1.63701e-07	1.1555e-06
Niben101Scf21459_165668-171437	699.802	-2.12232	0.405341	-5.23589	1.6419e-07	1.15869e-06
Niben101Scf12037_120482-125440	3327.24	-1.01586	0.194028	-5.23564	1.64417e-07	1.15985e-06
Niben101Scf02852_218949-222016	65812.2	-2.37603	0.453887	-5.23484	1.65128e-07	1.16416e-06
Niben101Scf08675_80003-85531	820.074	-1.12029	0.214043	-5.23397	1.65905e-07	1.16898e-06
Niben101Scf04118_242262-247997	1172.45	-1.12094	0.214167	-5.23396	1.65913e-07	1.16898e-06
Niben101Scf03330_19816-30151	2263.25	-1.56696	0.29944	-5.23298	1.66803e-07	1.17478e-06
Niben101Scf08515_120322-122772	11536.5	-2.72334	0.520704	-5.23011	1.69411e-07	1.19267e-06
Niben101Scf03572_15117-20310	649.827	-1.65734	0.316897	-5.22988	1.69617e-07	1.19348e-06
Niben101Scf01075_157626-160825	56.5031	-2.24774	0.429793	-5.22981	1.69681e-07	1.19361e-06
Niben044Scf00000229Ctg006_17030-21721	443.249	-1.53572	0.293738	-5.22819	1.7118e-07	1.20343e-06
Niben044Scf00003916Ctg010_921-4870	429.416	-1.57005	0.300388	-5.22672	1.72542e-07	1.21227e-06
Niben101Scf04854_234361-254148	306.089	-1.20735	0.231038	-5.22578	1.73425e-07	1.21823e-06
Niben101Scf05791_83110-111709	568.187	-1.22555	0.234667	-5.22251	1.7651e-07	1.23915e-06
Niben101Scf03254_417959-427775	2289.85	-1.97629	0.378496	-5.22144	1.77541e-07	1.24614e-06
Niben101Scf05581_69090-76154	2123.4	-1.63757	0.313644	-5.2211	1.77864e-07	1.2479e-06
Niben101Scf09589_81245-84495	32.9648	-3.61238	0.691995	-5.22024	1.78687e-07	1.25343e-06
Niben101Scf02085_2133110-2135748	95.8753	-3.4396	0.658929	-5.21999	1.78936e-07	1.25467e-06
Niben101Scf03129_293094-304502	328.305	-1.31808	0.252651	-5.21701	1.81838e-07	1.27374e-06
Niben044Scf00006821Ctg009_5944-11278	98.662	-1.75417	0.336267	-5.2166	1.82235e-07	1.27627e-06
Niben101Scf15418_14416-18540	111.773	-1.45976	0.280041	-5.21267	1.86138e-07	1.3023e-06
Niben101Scf01485_295769-299171	594.303	-1.46567	0.281227	-5.21169	1.87132e-07	1.30872e-06
Niben044Scf00032978Ctg013_7179-9089	351.664	-1.31625	0.252567	-5.21149	1.87328e-07	1.30983e-06
Niben101Scf09130_521393-526061	1509.68	-1.35397	0.259857	-5.21044	1.88389e-07	1.31646e-06
Nbv0.3scaffold28094_3099-7188	126.416	-2.61496	0.502033	-5.20875	1.90119e-07	1.32749e-06
Niben101Scf03550_185882-191235	113.171	-3.66454	0.703974	-5.20551	1.93463e-07	1.34949e-06
[truncated: 3,356 more rows]

## Sheet: SCM1_vs_Ctrl_UP
GeneID	Base mean	log2(FC)	StdErr	Wald-Stats	P-value	P-adj
Niben101Scf03614_259143-271453	3661.37	6.5164	0.217775	29.9226	1.00022e-196	3.41996e-192
Niben101Scf05350_23922-26821	1865.53	5.19002	0.181247	28.6351	2.45683e-180	4.20019e-176
Niben101Scf02290_176519-184758	2959.54	3.91978	0.148502	26.3954	1.54782e-153	1.7641e-149
Niben101Scf03325_46900-51993	5712.88	5.5184	0.215503	25.6071	1.27159e-144	1.08695e-140
Nbv0.5scaffold1193_304766-313871	2326.19	5.11457	0.2034	25.1454	1.58579e-139	1.08443e-135
Niben101Scf04113_626327-630459	18399.7	4.98901	0.205538	24.273	3.78403e-130	2.15639e-126
Niben101Scf08580_62111-68104	1710.69	4.97304	0.209738	23.7107	2.79535e-124	1.36541e-120
Niben101Scf06394_470212-473469	594.114	4.87113	0.206987	23.5335	1.8546e-122	7.92656e-119
Niben101Scf37031_116869-121065	2598.15	5.01101	0.222332	22.5384	1.7433e-112	6.623e-109
Niben101Scf02714_566608-569954	2121.11	5.5958	0.265488	21.0774	1.28253e-98	4.38521e-95
Nbv0.5scaffold1372_373659-379938	34662	2.65789	0.127159	20.902	5.12999e-97	1.59459e-93
Niben101Scf18057_38150-41289	724.581	6.35286	0.310701	20.4468	6.41017e-93	1.82647e-89
Niben101Scf07066_654828-657751	904.823	5.73435	0.284351	20.1665	1.92975e-90	4.713e-87
Niben101Scf02145_972046-979204	4045.69	3.05796	0.153125	19.9704	9.96426e-89	2.27132e-85
Nbv0.5scaffold1026_511337-527080	1564.51	2.4028	0.125974	19.0737	4.17607e-81	8.92426e-78
Niben101Scf10169_210187-215666	947.566	4.04137	0.215092	18.789	9.29029e-79	1.86855e-75
Niben101Scf04339_12347-17122	1055.76	5.24606	0.282117	18.5953	3.50491e-77	6.65776e-74
Niben101Scf03009_508983-511888	1292	5.09678	0.278338	18.3115	6.70151e-75	1.20599e-71
Niben101Scf00180_541-5401	1227.84	3.04843	0.167096	18.2436	2.32563e-74	3.9759e-71
Niben044Scf00001827Ctg010_4979-8471	12517.9	5.66459	0.311347	18.1938	5.77945e-74	9.41004e-71
Niben101Scf13041_295779-303187	539.451	5.72925	0.320897	17.8539	2.69612e-71	4.19026e-68
Niben101Scf01382_292829-300544	2745.73	4.4442	0.250464	17.7439	1.92178e-70	2.85693e-67
Niben101Scf03551_205212-212702	1649.55	4.2636	0.240989	17.6921	4.82614e-70	6.87564e-67
Niben101Scf13644_111584-116598	1963.97	4.88908	0.286274	17.0783	2.15297e-65	2.94458e-62
Nbv0.5scaffold2295_121689-125519	1087.3	6.23681	0.370174	16.8483	1.07975e-63	1.32681e-60
Niben101Scf01738_653722-659772	823.516	5.27525	0.31311	16.8479	1.08653e-63	1.32681e-60
Niben101Scf03393_14849-38264	2198.69	3.2847	0.195223	16.8254	1.59002e-63	1.87468e-60
Niben101Scf00465_83493-86123	4444.51	4.93958	0.295361	16.7239	8.77997e-63	1.00068e-59
Nbv0.3scaffold31315_20225-23710	3652.5	5.98149	0.359233	16.6507	2.98969e-62	3.29753e-59
Niben101Scf04173_339949-343295	404.359	5.41571	0.328445	16.489	4.4051e-61	4.56422e-58
Niben044Scf00050087Ctg005_301-3745	1448.26	5.31648	0.325773	16.3196	7.16172e-60	7.20216e-57
Niben101Scf01842_620612-649794	13485	3.605	0.222866	16.1756	7.49373e-59	7.11738e-56
Niben101Scf04557_455932-459638	5246.15	3.86666	0.240572	16.0728	3.95693e-58	3.65663e-55
Niben101Scf05325_106467-118358	2872.95	3.12543	0.195016	16.0265	8.34028e-58	7.5045e-55
Nbv0.3scaffold39807_15112-19142	471.574	4.55989	0.285745	15.9579	2.51071e-57	2.20119e-54
Niben101Scf01278_369301-372709	3793.64	3.10479	0.194926	15.9281	4.04746e-57	3.37538e-54
Niben101Scf00375_130875-133195	406.31	5.12886	0.323431	15.8576	1.24479e-56	1.01337e-53
Niben101Scf03820_224534-227484	1035.59	6.84248	0.434206	15.7586	5.99256e-56	4.76506e-53
Niben101Scf03779_325397-331455	547.729	3.93228	0.256059	15.3569	3.18239e-53	2.41805e-50
Nbv0.3scaffold10959_143-5655	451.158	5.72888	0.373164	15.3522	3.42402e-53	2.54509e-50
Nbv0.3scaffold52886_1178-8420	414.424	3.69014	0.242134	15.2401	1.91682e-52	1.39446e-49
Nbv0.5scaffold5414_12931-21329	2333.08	3.9716	0.26289	15.1074	1.44657e-51	1.03044e-48
Niben101Scf00294_253332-259774	284.535	4.10969	0.27346	15.0285	4.77621e-51	3.26617e-48
Niben101Scf03224_1240924-1245245	334.061	7.44912	0.497007	14.988	8.79971e-51	5.8996e-48
Niben101Scf00109_852175-856488	381.703	5.11562	0.342587	14.9323	2.03116e-50	1.33557e-47
Niben101Scf01166_728124-737695	12959.3	2.99184	0.200379	14.9309	2.07353e-50	1.3377e-47
Niben101Scf08926_739429-742550	3586.18	2.82998	0.191229	14.7989	1.48892e-49	9.42765e-47
Niben101Scf00402_434738-437916	23426.9	3.11589	0.21108	14.7617	2.58797e-49	1.60887e-46
Niben101Scf02289_558406-564812	744.265	4.59638	0.31174	14.7443	3.34916e-49	2.0449e-46
Niben101Scf12881_1229-6780	78670.1	3.99329	0.271846	14.6895	7.52463e-49	4.51372e-46
Niben044Scf00012537Ctg002_77-8809	1075.39	2.44012	0.166489	14.6564	1.22671e-48	7.23165e-46
Niben044Scf00014152Ctg014_1-2964	601.419	5.92209	0.404639	14.6355	1.66755e-48	9.66387e-46
Niben101Scf04555_18646-27325	259.973	4.34715	0.297606	14.6071	2.53106e-48	1.44236e-45
Niben101Scf20493_30157-35520	993.898	6.31331	0.432295	14.6042	2.64183e-48	1.45693e-45
Niben044Scf00035718Ctg003_3635-13400	797.51	5.8941	0.403577	14.6046	2.6236e-48	1.45693e-45
Niben101Scf00980_765308-771054	572.746	3.13096	0.214877	14.571	4.29647e-48	2.33182e-45
Nbv0.3scaffold5812_20151-22867	946.743	5.88197	0.403953	14.561	4.97165e-48	2.65611e-45
Niben101Scf00581_20479-26893	3842.93	3.7838	0.260528	14.5236	8.59261e-48	4.4515e-45
Niben101Scf10032_183159-187382	779.076	5.78833	0.39892	14.51	1.04689e-47	5.34259e-45
Nbv0.3scaffold46761_7900-11324	3792.17	4.71522	0.326112	14.4589	2.2025e-47	1.10747e-44
Niben101Scf09885_71970-76814	42403.3	2.02839	0.140615	14.4252	3.59273e-47	1.78033e-44
Niben101Scf18099_8776-15559	3442.97	4.01186	0.279056	14.3766	7.26174e-47	3.54705e-44
Nbv0.5scaffold4606_1333-7212	1802.37	3.09109	0.215151	14.3671	8.3237e-47	4.00851e-44
Niben101Scf04160_14375-21030	2266.39	2.84389	0.198977	14.2926	2.43419e-46	1.14014e-43
Niben101Scf01594_202293-206026	2428.62	4.62235	0.325454	14.2028	8.80441e-46	4.06811e-43
Niben101Scf05382_308578-318612	6667.99	3.40382	0.239872	14.1901	1.05452e-45	4.80748e-43
Niben101Scf16657_13794-22831	1483.25	2.93336	0.206977	14.1724	1.35718e-45	6.10587e-43
Niben101Scf03365_523777-532406	2832.97	4.27578	0.30249	14.1353	2.30209e-45	1.02225e-42
Niben101Scf00936_334813-337541	321.313	4.06038	0.288316	14.0831	4.82668e-45	2.11582e-42
Niben044Scf00002932Ctg019_293-5600	1955.87	3.09328	0.220603	14.022	1.14423e-44	4.89043e-42
Niben101Scf01249_378510-401995	2536.02	2.84753	0.203916	13.9642	2.57653e-44	1.08762e-41
Niben044Scf00017233Ctg008_793-3500	3970.55	1.65992	0.119014	13.9472	3.27073e-44	1.36381e-41
Niben101Scf01380_384053-398682	4181.69	2.52343	0.183354	13.7626	4.27733e-43	1.74108e-40
Niben101Scf04375_264067-271551	9026.59	5.08132	0.37111	13.6922	1.13e-42	4.54553e-40
Niben101Scf01237_1284771-1288108	3157.42	2.97976	0.217809	13.6806	1.32648e-42	5.27382e-40
Niben101Scf04000_199704-202951	276.602	4.71973	0.346076	13.6378	2.38498e-42	9.37324e-40
Niben101Scf08508_42594-47161	605.292	3.53424	0.260368	13.574	5.70884e-42	2.21814e-39
Nbv0.3scaffold5003_36483-41826	5047.57	3.50969	0.259741	13.5123	1.32331e-41	5.04831e-39
Niben101Scf00509_87949-91039	5106.26	4.23747	0.313608	13.512	1.32881e-41	5.04831e-39
Nbv0.3scaffold43538_8824-11522	697.408	2.74723	0.204364	13.4428	3.39158e-41	1.27434e-38
Niben101Scf01719_901517-911568	233583	2.49954	0.187139	13.3566	1.08439e-40	4.03016e-38
Niben101Scf00920_84527-89397	4712.32	2.19562	0.164506	13.3467	1.23731e-40	4.54905e-38
Niben101Scf02301_232564-237786	232.862	4.71662	0.355479	13.2684	3.53267e-40	1.28499e-37
Niben101Scf03860_532899-538084	376.739	4.65786	0.352088	13.2293	5.94701e-40	2.14042e-37
Niben101Scf04800_300484-303419	1454.81	3.69288	0.279433	13.2156	7.13046e-40	2.53963e-37
Niben101Scf01203_106448-111353	507.35	4.19303	0.31785	13.1918	9.77641e-40	3.41097e-37
Niben101Scf02465_83174-99320	2409.41	2.29821	0.174894	13.1406	1.927e-39	6.58881e-37
Niben101Scf12290_31643-39548	1797.45	1.63193	0.124537	13.104	3.12532e-39	1.05803e-36
Niben101Scf00440_50107-57529	8081.08	1.80799	0.138035	13.0981	3.3759e-39	1.13166e-36
Niben101Scf00369_1652344-1656464	457.348	2.79625	0.21353	13.0953	3.50123e-39	1.1511e-36
Nbv0.3scaffold20280_19887-24937	5360.82	2.23253	0.170507	13.0935	3.58527e-39	1.1675e-36
Niben101Scf05998_168194-172107	426.352	6.21278	0.476321	13.0433	6.94291e-39	2.23955e-36
Niben101Scf00780_324833-331099	1324.77	2.80393	0.2155	13.0113	1.0553e-38	3.37223e-36
Nbv0.3scaffold72675_1-8305	22626.1	1.80826	0.139022	13.007	1.1159e-38	3.51261e-36
Niben101Scf00520_1239411-1242655	953.221	5.54674	0.42645	13.0068	1.11978e-38	3.51261e-36
Niben101Scf03434_96745-103866	2520.39	4.25872	0.327775	12.9928	1.34393e-38	4.17744e-36
Niben044Scf00005981Ctg004_3591-9180	761.184	4.01686	0.310676	12.9294	3.07239e-38	9.46407e-36
Niben101Scf07757_71373-74181	3027.13	3.68842	0.285493	12.9195	3.49455e-38	1.06684e-35
Niben101Scf03029_25420-28354	1237.72	4.72538	0.3658	12.918	3.56475e-38	1.07864e-35
Niben101Scf00777_28066-31196	11776.8	1.82738	0.141595	12.9057	4.18141e-38	1.25413e-35
Niben101Scf00986_96078-102093	17679.3	2.56369	0.199851	12.828	1.14303e-37	3.39848e-35
Niben101Scf09264_29151-31411	531.358	4.82593	0.376735	12.8099	1.44344e-37	4.25467e-35
Niben101Scf07346_82312-84593	228.953	3.95462	0.31011	12.7523	3.02664e-37	8.84503e-35
Niben101Scf01418_67513-72791	2308.35	3.24317	0.254518	12.7424	3.43625e-37	9.95696e-35
Niben044Scf00024104Ctg011_52136-55753	2687.12	2.35075	0.184828	12.7186	4.66217e-37	1.33957e-34
Niben044Scf00013839Ctg010_1-3799	2053.28	2.72046	0.214124	12.7051	5.5415e-37	1.57896e-34
Nbv0.3scaffold45804_4324-7677	212.649	3.94105	0.311795	12.6399	1.27263e-36	3.59618e-34
Niben101Scf14566_107589-115490	2388.78	3.63844	0.287978	12.6344	1.36373e-36	3.82201e-34
Niben044Scf00004818Ctg004_9368-14219	800.698	3.13991	0.248705	12.625	1.53659e-36	4.27147e-34
Niben101Scf00140_290377-299538	8216.24	2.34696	0.186599	12.5776	2.80542e-36	7.73572e-34
Nbv0.3scaffold25706_12125-16600	1188.96	5.2487	0.418513	12.5413	4.43747e-36	1.21381e-33
Niben101Scf00409_10111-22410	28743.5	2.39296	0.191007	12.5281	5.23921e-36	1.42174e-33
Niben101Scf05061_383753-390991	617.551	4.17586	0.334104	12.4987	7.59068e-36	2.04363e-33
Niben101Scf01333_123936-128449	9042.07	1.99689	0.159997	12.4808	9.50199e-36	2.51854e-33
Niben044Scf00051979Ctg000_2030-8938	7631.21	1.93442	0.155252	12.4599	1.2354e-35	3.24929e-33
Niben101Scf07825_183666-190955	160.067	6.29543	0.505832	12.4457	1.47612e-35	3.85278e-33
Niben101Scf02831_765234-768010	4947.97	3.10078	0.249272	12.4393	1.59845e-35	4.14046e-33
Niben101Scf11443_126310-129677	512.454	3.27434	0.264495	12.3796	3.37017e-35	8.59946e-33
Niben101Scf04217_422446-427257	202.738	3.49907	0.283262	12.3528	4.70512e-35	1.19168e-32
Niben101Scf03503_247286-256495	642.812	3.22097	0.261966	12.2954	9.58877e-35	2.41073e-32
Niben101Scf08721_233169-237700	219.905	6.07302	0.494725	12.2756	1.22555e-34	3.03652e-32
Niben101Scf05931_132518-139002	292.996	3.35295	0.273392	12.2643	1.40867e-34	3.46512e-32
Niben101Scf08097_242645-244977	473.55	4.22882	0.344931	12.2599	1.48668e-34	3.6309e-32
Niben101Scf00662_88270-95208	1953.07	1.76231	0.143914	12.2456	1.77438e-34	4.3028e-32
Niben101Scf02217_776411-785077	10738.9	3.93778	0.321672	12.2416	1.86338e-34	4.48681e-32
Niben101Scf03998_34621-43376	20019.3	2.1804	0.178295	12.2292	2.17171e-34	5.19265e-32
Nbv0.3scaffold11769_2540-7765	733.128	3.6969	0.302442	12.2235	2.32746e-34	5.52641e-32
Niben101Scf09560_153024-155992	2970.55	1.75343	0.143662	12.2052	2.91486e-34	6.87344e-32
Niben044Scf00036687Ctg002_3985-9610	254.758	5.90384	0.484505	12.1853	3.72315e-34	8.71932e-32
Niben101Scf08341_399165-404477	7405.17	2.25781	0.185346	12.1816	3.89406e-34	9.05754e-32
Niben101Scf06080_31082-34100	1156.07	3.35217	0.275956	12.1475	5.91766e-34	1.35796e-31
Niben101Scf06412_311278-315202	506.845	6.93004	0.571258	12.1312	7.21879e-34	1.6346e-31
Niben044Scf00018885Ctg012_9429-11815	12630.6	4.00528	0.330152	12.1316	7.17915e-34	1.6346e-31
Niben101Scf06176_509546-514046	5372.07	1.87413	0.15497	12.0935	1.14373e-33	2.55597e-31
Niben101Scf06305_412973-415545	1315.96	3.16687	0.262653	12.0573	1.77581e-33	3.94277e-31
Niben101Scf01447_151471-154223	708.34	3.56741	0.295999	12.0521	1.89135e-33	4.17219e-31
Niben101Scf05269_463399-479933	12276.4	3.8628	0.320738	12.0435	2.09909e-33	4.60078e-31
Niben101Scf04506_313152-322574	4427.68	2.66989	0.221758	12.0396	2.19918e-33	4.77815e-31
Niben101Scf00426_252389-258505	184.31	4.58271	0.380984	12.0286	2.51334e-33	5.40479e-31
Niben101Scf09192_343551-362989	485.75	4.7961	0.400828	11.9655	5.38714e-33	1.15123e-30
Niben101Scf02658_383795-387254	6602.62	2.86829	0.240405	11.9311	8.14902e-33	1.73063e-30
Niben101Scf06750_13367-17255	673.753	1.77349	0.148692	11.9272	8.53833e-33	1.80212e-30
Niben101Scf13185_79139-83888	2538.07	3.69262	0.309802	11.9193	9.39182e-33	1.96223e-30
Niben101Scf05997_97003-119836	6984.45	2.09858	0.176213	11.9093	1.05839e-32	2.18003e-30
Niben101Scf00054_171753-177211	120584	3.42012	0.287613	11.8914	1.31183e-32	2.66989e-30
Niben044Scf00029296Ctg001_8593-16082	232.8	5.83066	0.494832	11.7831	4.76996e-32	9.59379e-30
Niben101Scf06186_176095-181444	3005.72	1.94373	0.165086	11.7741	5.31043e-32	1.06184e-29
Niben101Scf15263_92714-95751	2346.86	3.6591	0.311089	11.7623	6.10808e-32	1.20721e-29
Niben101Scf03170_383534-389949	3003.06	4.68396	0.398208	11.7626	6.0824e-32	1.20721e-29
Nbv0.5scaffold4705_84343-90067	330.922	4.72431	0.401767	11.7588	6.36018e-32	1.24981e-29
Nbv0.5scaffold1053_571004-587067	1243.04	2.16966	0.184751	11.7437	7.60837e-32	1.4781e-29
Niben101Scf06171_324241-328396	4674.13	3.51517	0.299825	11.7241	9.59365e-32	1.85325e-29
Niben101Scf05056_84755-87845	262.888	3.62238	0.310554	11.6642	1.94115e-31	3.72876e-29
Niben101Scf05956_167998-174499	437.165	2.19473	0.188485	11.6441	2.46026e-31	4.64758e-29
Niben044Scf00060166Ctg000_1250-4032	231.36	6.87829	0.591558	11.6274	2.99011e-31	5.61747e-29
Niben101Scf05656_95009-99828	5415.06	3.36595	0.290343	11.593	4.47122e-31	8.35409e-29
Nbv0.3scaffold9046_35606-41740	493.551	4.2544	0.367258	11.5842	4.95307e-31	9.2041e-29
Niben101Scf07244_60647-63772	918.552	3.89335	0.337086	11.55	7.38178e-31	1.36176e-28
Niben044Scf00005565Ctg001_852-4356	682.109	5.25151	0.454688	11.5497	7.4078e-31	1.36176e-28
Niben101Scf18107_3598-10616	3764.92	2.21656	0.192129	11.5368	8.60575e-31	1.56515e-28
Niben101Scf01985_485236-490440	169.36	3.65373	0.316778	11.534	8.88829e-31	1.60798e-28
Niben101Scf02568_80434-89389	10681.4	1.84457	0.159983	11.5298	9.33696e-31	1.68026e-28
Niben101Scf01463_876041-882705	11882.6	1.45615	0.126428	11.5176	1.07587e-30	1.92597e-28
Niben101Scf02349_186131-191150	47952.4	4.82591	0.419084	11.5154	1.10368e-30	1.96548e-28
Niben101Scf06662_247912-250979	859.426	3.96491	0.344837	11.4979	1.3515e-30	2.39432e-28
Niben044Scf00017233Ctg005_4420-10370	6222.23	1.68776	0.147148	11.4698	1.87011e-30	3.29602e-28
Niben101Scf05368_610880-616710	8133.56	1.59617	0.139219	11.4652	1.97363e-30	3.46063e-28
Niben044Scf00059475Ctg000_3894-5849	187.572	3.43763	0.299975	11.4597	2.10259e-30	3.64933e-28
Niben101Scf10840_207322-233039	3941.21	2.63265	0.229855	11.4535	2.25819e-30	3.89959e-28
Niben044Scf00040487Ctg001_432-5665	661.911	3.82517	0.334588	11.4325	2.87756e-30	4.9442e-28
Niben101Scf04899_309623-316799	21640.3	2.83628	0.248118	11.4312	2.92101e-30	4.99376e-28
Niben044Scf00043338Ctg000_1-4345	4369.45	5.22398	0.457749	11.4123	3.62845e-30	6.14178e-28
Niben101Scf05111_66469-79240	4359.62	2.13304	0.187467	11.3783	5.36574e-30	8.94953e-28
Nbv0.5scaffold1958_215432-226244	584.086	3.52509	0.310605	11.3491	7.4936e-30	1.23778e-27
Niben101Scf02358_437294-449448	1696.29	5.32241	0.469454	11.3375	8.5599e-30	1.3965e-27
Niben101Scf05056_142739-145275	221.594	3.51575	0.310354	11.3282	9.51342e-30	1.54163e-27
Niben101Scf16915_56395-60820	7048.89	2.9	0.256177	11.3203	1.04097e-29	1.6789e-27
Niben101Scf06743_91665-96926	3687.08	2.74215	0.242415	11.3118	1.14696e-29	1.84117e-27
Niben044Scf00036939Ctg010_1-6270	2636.86	2.72498	0.240956	11.309	1.18375e-29	1.89134e-27
Niben101Scf04313_110371-115747	8692.95	2.06874	0.183034	11.3024	1.2762e-29	2.02957e-27
Niben101Scf01070_442944-446154	436.371	3.24639	0.28741	11.2953	1.38385e-29	2.19059e-27
Niben101Scf13777_713-7774	9187.16	3.2781	0.290339	11.2906	1.46078e-29	2.30171e-27
Niben101Scf00261_179995-182369	2105.79	4.03578	0.357488	11.2893	1.48261e-29	2.32539e-27
Niben101Scf07578_41192-44203	1368.28	6.30209	0.558991	11.274	1.76286e-29	2.74155e-27
Niben101Scf03768_321693-324082	769.409	2.30143	0.204136	11.274	1.76398e-29	2.74155e-27
Niben101Scf15496_166960-173095	148.091	7.43035	0.659181	11.2721	1.8023e-29	2.78843e-27
Niben101Scf02380_199292-204359	360.552	2.72803	0.242471	11.2509	2.2917e-29	3.5138e-27
Niben101Scf04724_720861-725045	519.892	3.62531	0.322433	11.2436	2.49046e-29	3.8015e-27
Niben044Scf00002096Ctg005_54504-57988	2196.01	4.94711	0.440427	11.2325	2.82278e-29	4.28963e-27
Niben101Scf05449_271139-276942	509.837	1.80606	0.160953	11.2211	3.21318e-29	4.86129e-27
Niben101Scf03473_87067-90529	125.303	4.74425	0.422827	11.2203	3.24172e-29	4.88286e-27
Niben101Scf05440_465327-468040	713.239	3.64923	0.326219	11.1864	4.75201e-29	7.12634e-27
Niben101Scf01903_132494-135021	562.596	1.91367	0.171125	11.1828	4.9477e-29	7.3553e-27
Niben101Scf00870_510295-514483	13654.5	2.12674	0.190811	11.1458	7.51048e-29	1.10689e-26
Niben101Scf02749_335867-341584	12149.9	1.75215	0.157375	11.1336	8.60956e-29	1.26342e-26
Niben101Scf09150_209540-217359	5580.36	1.56329	0.140609	11.118	1.02571e-28	1.49239e-26
Nbv0.5scaffold1898_1-6265	2268.65	1.72792	0.155694	11.0981	1.28085e-28	1.84012e-26
Niben044Scf00031166Ctg003_1534-5056	4066.44	2.41265	0.218932	11.0201	3.05686e-28	4.31902e-26
Nbv0.5scaffold5236_27507-36517	7653.78	3.29445	0.299202	11.0108	3.38972e-28	4.75006e-26
Niben101Scf04187_195015-201871	268.121	5.40635	0.4911	11.0087	3.4715e-28	4.84021e-26
Niben101Scf06219_2701-7563	560.308	3.93293	0.357864	10.99	4.26894e-28	5.90946e-26
Niben044Scf00001107Ctg018_11791-15282	574.621	3.48555	0.318154	10.9555	6.2515e-28	8.51598e-26
Niben101Scf03023_415758-423810	3883.07	5.06892	0.463912	10.9265	8.6139e-28	1.16414e-25
Niben044Scf00002072Ctg016_7185-12336	232.53	2.76299	0.253139	10.9149	9.78341e-28	1.31182e-25
Niben044Scf00028219Ctg003_23519-29676	2012.89	1.8651	0.170872	10.9152	9.75076e-28	1.31182e-25
Niben101Scf01330_134955-141873	2694.87	2.8836	0.264239	10.9128	1.00072e-27	1.33659e-25
Niben101Scf03930_251815-254718	10283.2	2.14654	0.197455	10.871	1.58384e-27	2.10718e-25
Niben101Scf01633_60733-64217	88.8264	4.80787	0.442829	10.8572	1.8441e-27	2.44393e-25
Niben044Scf00046432Ctg005_1-4662	816.435	4.57617	0.42157	10.8551	1.88675e-27	2.4908e-25
Niben101Scf00466_323752-327914	48618.5	2.38589	0.219863	10.8517	1.95706e-27	2.57368e-25
Nbv0.3scaffold7144_12115-29862	3805.86	1.256	0.115776	10.8485	2.02745e-27	2.65604e-25
Niben044Scf00012020Ctg001_1947-6866	689.004	2.89458	0.266894	10.8454	2.0968e-27	2.726e-25
Niben044Scf00053371Ctg004_3072-8262	762.156	3.19409	0.294601	10.8421	2.17463e-27	2.81647e-25
Niben101Scf07863_50758-53135	2055.56	2.14595	0.198445	10.8138	2.9605e-27	3.80547e-25
Niben101Scf02006_327759-333850	1085.9	1.82162	0.168502	10.8107	3.06358e-27	3.87963e-25
Niben101Scf13203_1295-4015	4170.85	1.64151	0.15189	10.8072	3.18176e-27	4.01442e-25
Niben101Scf01073_102352-113250	4275.7	1.86488	0.172572	10.8064	3.21154e-27	4.0371e-25
Niben101Scf02522_188526-192013	6241.72	2.17405	0.201265	10.8019	3.37083e-27	4.20641e-25
Niben101Scf02142_148406-151008	682.482	3.25274	0.301343	10.7942	3.66841e-27	4.54457e-25
Niben101Scf00063_773507-776859	207.532	2.69829	0.250064	10.7904	3.82114e-27	4.68288e-25
Niben101Scf00217_277113-279580	283.603	7.40925	0.686646	10.7905	3.81759e-27	4.68288e-25
Niben101Scf13118_119849-124599	8402.67	2.14155	0.198744	10.7754	4.4975e-27	5.4921e-25
Niben101Scf01701_701610-714186	11600.7	2.51671	0.233779	10.7653	5.01853e-27	6.10654e-25
Niben101Scf07712_225623-229937	1113.85	1.83708	0.170767	10.7579	5.44221e-27	6.59858e-25
Niben101Scf01438_805818-814973	7320.73	1.6209	0.150689	10.7566	5.5167e-27	6.66527e-25
Nbv0.5scaffold63_1247697-1263333	2006.13	2.47074	0.229722	10.7553	5.59323e-27	6.73394e-25
Niben101Scf09291_82733-88313	851.465	3.19074	0.296902	10.7468	6.13653e-27	7.36211e-25
Nbv0.5scaffold5796_34958-42154	6928.25	1.43396	0.13346	10.7445	6.29332e-27	7.52381e-25
Nbv0.3scaffold45577_4806-16523	2790.1	2.51824	0.234681	10.7305	7.32308e-27	8.66404e-25
Niben101Scf26981_9477-16514	1981.11	3.48856	0.325484	10.7181	8.37341e-27	9.83861e-25
Niben101Scf03374_528090-533827	6731.49	2.18131	0.203628	10.7122	8.9183e-27	1.0443e-24
Niben101Scf11410_86440-89273	3579.5	2.2954	0.214358	10.7082	9.31205e-27	1.08668e-24
Niben101Scf01035_575661-581958	807.711	1.56274	0.145982	10.705	9.64206e-27	1.12137e-24
Niben101Scf04643_198484-201653	124001	2.70023	0.252624	10.6887	1.14912e-26	1.33189e-24
Niben101Scf04003_399289-409493	1018.46	2.33941	0.218993	10.6826	1.22776e-26	1.41823e-24
Niben101Scf01738_245199-253759	12959.6	4.53821	0.424896	10.6808	1.25232e-26	1.44173e-24
Niben101Scf00592_772506-778277	1219.45	2.61634	0.245001	10.6789	1.27797e-26	1.46632e-24
Niben101Scf13762_309694-319455	1275.41	1.30321	0.122139	10.6699	1.40784e-26	1.60457e-24
Niben101Scf01623_123627-136871	3691.86	3.95215	0.370772	10.6592	1.57875e-26	1.79338e-24
Niben101Scf06375_229031-241691	4378.85	3.82662	0.359231	10.6523	1.70174e-26	1.92668e-24
Niben101Scf01982_346879-351638	1363.82	1.98487	0.186574	10.6386	1.97172e-26	2.21039e-24
Niben101Scf02573_44800-47186	2360.79	3.8094	0.358126	10.637	2.00412e-26	2.23937e-24
Niben101Scf00857_222695-230797	7186.65	3.07254	0.289391	10.6173	2.47677e-26	2.74954e-24
Niben101Scf03121_1-3749	5415.25	3.4392	0.323942	10.6167	2.49207e-26	2.75162e-24
Niben101Scf17701_123980-127290	106.311	5.26458	0.495952	10.6151	2.53489e-26	2.78691e-24
Niben101Scf08134_168580-175837	44120.3	3.15714	0.2975	10.6122	2.61391e-26	2.85543e-24
Niben101Scf00073_392205-396744	467.878	3.59565	0.339202	10.6003	2.97006e-26	3.23415e-24
Niben101Scf05190_106829-110492	246.835	4.33378	0.409429	10.5849	3.49989e-26	3.76315e-24
Niben101Scf02217_507423-512673	2173.87	1.66786	0.157762	10.572	4.01903e-26	4.29433e-24
Niben101Scf00800_269989-275196	15668.2	2.19087	0.207246	10.5714	4.04608e-26	4.30977e-24
Nbv0.3scaffold12146_2219-6549	2314.55	3.60396	0.341046	10.5674	4.22157e-26	4.46885e-24
Niben101Scf02317_103860-107830	4180.2	3.1226	0.295731	10.5589	4.61955e-26	4.87505e-24
Niben101Scf01189_465369-468148	5423.02	3.39691	0.322715	10.526	6.55407e-26	6.85311e-24
Niben101Scf03758_238936-241748	700.679	1.77363	0.168555	10.5225	6.80096e-26	7.08958e-24
Niben101Scf07778_236483-243486	86069.6	1.64833	0.157007	10.4985	8.77743e-26	9.09448e-24
Niben101Scf04703_1119733-1134560	22740.7	2.71209	0.258989	10.4718	1.16373e-25	1.19491e-23
Niben101Scf03653_214666-222016	3708.73	1.93776	0.185338	10.4553	1.38616e-25	1.41903e-23
Niben101Scf01641_97064-102189	6258.37	2.75618	0.263757	10.4497	1.46986e-25	1.50022e-23
Niben101Scf08446_41910-44608	268.236	2.49443	0.238737	10.4484	1.48969e-25	1.51594e-23
Niben101Scf08467_360266-367168	138.392	3.15575	0.302412	10.4353	1.71118e-25	1.73617e-23
Niben101Scf01236_226956-232042	2354.79	1.44575	0.138579	10.4327	1.75884e-25	1.77924e-23
Nbv0.3scaffold34193_7830-11116	1622.74	1.90015	0.182196	10.4291	1.8255e-25	1.83581e-23
Niben101Scf03035_149882-152562	311.893	3.06639	0.294146	10.4247	1.91206e-25	1.91722e-23
Niben101Scf04403_204534-217531	561.97	3.45649	0.331786	10.4179	2.05536e-25	2.04293e-23
Niben101Scf09472_216855-219754	177.711	4.82748	0.463615	10.4127	2.16969e-25	2.14411e-23
Niben101Scf08575_204974-207171	504.488	3.02203	0.29056	10.4007	2.46143e-25	2.4115e-23
Niben101Scf02015_4906-7208	1750.01	2.75858	0.266151	10.3647	3.58859e-25	3.48582e-23
Niben101Scf15836_51841-67152	3856.48	2.21814	0.214084	10.3611	3.72733e-25	3.61034e-23
Niben101Scf13196_44713-54785	4138.28	1.7162	0.165972	10.3403	4.62848e-25	4.45794e-23
Niben101Scf00996_107570-117708	6485.56	1.66495	0.161071	10.3368	4.80295e-25	4.61299e-23
Niben101Scf00298_88653-92313	2588.13	2.18263	0.212195	10.286	8.15129e-25	7.76348e-23
Niben101Scf09711_54847-59673	37395	3.80831	0.370296	10.2845	8.27704e-25	7.86135e-23
Niben101Scf08039_280627-292430	363.442	6.49532	0.631857	10.2797	8.69685e-25	8.21444e-23
Niben101Scf00724_4604-8931	3588.09	3.02694	0.295077	10.2582	1.08763e-24	1.02447e-22
Niben101Scf04090_192912-199357	43869.5	3.13485	0.30571	10.2543	1.13157e-24	1.06002e-22
Niben101Scf21301_110133-112582	110.446	3.1603	0.308227	10.2532	1.14531e-24	1.06996e-22
Niben101Scf20669_20291-50550	5686.04	1.50409	0.146796	10.2461	1.2317e-24	1.14752e-22
Niben101Scf00308_117552-122734	118.529	4.74215	0.463148	10.239	1.3266e-24	1.22924e-22
Niben101Scf06295_106539-109852	866.65	6.48919	0.634043	10.2346	1.38741e-24	1.28212e-22
Niben101Scf00449_697631-702498	8910.54	2.53851	0.248074	10.2329	1.41256e-24	1.30063e-22
Niben101Scf04220_841925-847990	15135.1	3.1558	0.308403	10.2327	1.41505e-24	1.30063e-22
Nbv0.3scaffold15020_1-8881	4082.02	3.03031	0.296214	10.2301	1.45302e-24	1.33195e-22
Nbv0.3scaffold35440_14231-21839	1455.23	1.37036	0.133983	10.2279	1.48774e-24	1.36013e-22
Niben101Scf10688_132868-139769	15685.7	3.54857	0.347411	10.2143	1.71052e-24	1.55548e-22
Niben101Scf01434_343249-354375	18491.3	3.1624	0.309634	10.2134	1.7278e-24	1.56703e-22
Niben101Scf03050_367972-374029	2715.4	3.52075	0.344781	10.2116	1.76013e-24	1.59213e-22
Niben101Scf01374_990639-1003309	9974.23	4.07983	0.399684	10.2076	1.83262e-24	1.65332e-22
Niben101Scf07576_123079-157334	22553.6	3.18618	0.312462	10.197	2.04464e-24	1.83975e-22
Nbv0.5scaffold6548_16934-20798	873.46	5.01278	0.491806	10.1926	2.13935e-24	1.91489e-22
Niben044Scf00044297Ctg000_13148-16154	3429.91	1.89564	0.185989	10.1922	2.14778e-24	1.91741e-22
Niben101Scf05226_174066-179068	2918.07	2.5201	0.247356	10.1881	2.24052e-24	1.99499e-22
Niben101Scf05118_140748-149995	808.823	1.97738	0.194152	10.1847	2.32155e-24	2.05643e-22
Niben101Scf02316_150724-156465	22839.7	3.02056	0.296691	10.1808	2.415e-24	2.13369e-22
Niben101Scf01027_182135-184851	1756.75	3.48537	0.343185	10.156	3.11729e-24	2.74707e-22
Niben101Scf04509_290448-292879	144.701	7.91479	0.782016	10.121	4.45851e-24	3.87902e-22
Nbv0.3scaffold10279_36711-39469	4682.22	2.78578	0.275418	10.1147	4.75382e-24	4.12545e-22
Niben101Scf01623_1429535-1435586	9398.21	1.23037	0.121672	10.1122	4.87665e-24	4.22133e-22
Niben044Scf00040802Ctg001_1-2721	203.029	5.7402	0.568385	10.0991	5.57366e-24	4.81249e-22
Niben101Scf02021_640197-657433	757.093	4.11138	0.407327	10.0936	5.89876e-24	5.0676e-22
Niben101Scf01487_215250-219641	4019.46	4.07257	0.403775	10.0862	6.35711e-24	5.43406e-22
Niben101Scf01556_378064-383009	1239.67	1.82578	0.182038	10.0297	1.1288e-23	9.52986e-22
Niben101Scf03600_19052-22088	697.079	3.22318	0.321416	10.0281	1.14723e-23	9.66158e-22
Niben101Scf04003_856889-860005	930.637	3.21968	0.321159	10.0252	1.18132e-23	9.92427e-22
Niben044Scf00044258Ctg005_1-7616	922.323	3.69897	0.369282	10.0167	1.2879e-23	1.07931e-21
Niben101Scf07623_249980-257129	61436.8	3.43044	0.343053	9.99972	1.52832e-23	1.27766e-21
Niben044Scf00026238Ctg017_1-8567	1796.78	3.3085	0.331522	9.97973	1.8698e-23	1.54425e-21
Niben101Scf01826_539006-543433	3564.46	2.81145	0.281796	9.97689	1.92394e-23	1.58514e-21
Niben101Scf02605_281976-297399	3096.68	1.25092	0.125446	9.97179	2.02536e-23	1.65672e-21
Niben101Scf01212_428371-431195	165.248	4.2707	0.428972	9.95567	2.38206e-23	1.93462e-21
Niben101Scf10560_161543-166994	4417.53	3.21495	0.322972	9.95425	2.4163e-23	1.95778e-21
Niben101Scf05084_242890-246735	4135.75	3.35806	0.33799	9.9354	2.92002e-23	2.3437e-21
Niben101Scf01365_673693-677087	817.441	4.64289	0.467629	9.92859	3.12632e-23	2.5034e-21
Niben101Scf05342_264493-273513	773.815	4.50969	0.454673	9.91853	3.45802e-23	2.76253e-21
Niben101Scf02537_385602-391369	159582	4.00245	0.40383	9.91122	3.72085e-23	2.96558e-21
Niben101Scf03224_8135-14712	2064.5	4.27055	0.430976	9.90902	3.80374e-23	3.02459e-21
Niben101Scf01959_378641-381155	409.493	3.87375	0.391083	9.90519	3.95208e-23	3.13526e-21
Niben101Scf01214_313614-318333	3048.11	2.98538	0.301686	9.89565	4.34793e-23	3.41757e-21
Niben101Scf04547_205107-226421	7188.27	2.82855	0.285955	9.89159	4.52791e-23	3.55088e-21
Niben101Scf03268_608370-610798	84.9516	6.41026	0.648821	9.87986	5.09021e-23	3.98271e-21
Niben101Scf01274_336268-349226	233.636	3.98509	0.403394	9.87891	5.13902e-23	4.01172e-21
Niben101Scf01277_49827-53310	214.836	2.56122	0.259341	9.87586	5.29745e-23	4.12598e-21
Niben101Scf15995_516314-522033	2773.62	2.46201	0.24946	9.86936	5.65228e-23	4.39233e-21
Niben044Scf00016613Ctg008_1314-4675	83064.8	3.37163	0.341748	9.86582	5.85552e-23	4.53995e-21
Niben101Scf01740_1263967-1271760	20429.6	5.18983	0.52682	9.85124	6.77019e-23	5.22542e-21
Niben101Scf09996_12860-24725	78.7009	3.61708	0.367594	9.83987	7.58081e-23	5.81173e-21
Niben101Scf10498_218218-226432	2249.18	1.39342	0.141642	9.83758	7.75532e-23	5.93221e-21
Niben101Scf03022_17465-32253	3859.37	2.3463	0.238563	9.83517	7.94326e-23	6.06241e-21
Niben101Scf12197_212336-214578	354.678	4.16168	0.42342	9.82871	8.46936e-23	6.44954e-21
Niben101Scf06263_130074-149923	3305.72	1.11948	0.113991	9.82076	9.1649e-23	6.9637e-21
Niben101Scf24758_131650-137601	227.612	3.09657	0.315558	9.81302	9.89592e-23	7.48587e-21
Niben101Scf01417_721224-737026	176.172	2.53909	0.25901	9.80304	1.0925e-22	8.22793e-21
Niben044Scf00028825Ctg003_1-2248	1555.75	2.6304	0.268562	9.79439	1.19009e-22	8.94319e-21
Nbv0.3scaffold17884_27216-32832	3777.64	1.66264	0.169828	9.79016	1.241e-22	9.30531e-21
Niben101Scf06375_650799-668997	1682.62	2.22622	0.227567	9.78269	1.33618e-22	9.97522e-21
Niben044Scf00003559Ctg007_246-6446	500.176	1.54456	0.157935	9.77974	1.37564e-22	1.02475e-20
Niben101Scf02497_161767-176096	6904.08	1.82006	0.186189	9.77533	1.43688e-22	1.06804e-20
Niben101Scf04691_37427-51891	4244.51	1.65386	0.169436	9.76098	1.65544e-22	1.22517e-20
Niben101Scf10224_57840-60539	605.086	3.10593	0.318399	9.75484	1.75878e-22	1.29884e-20
Niben044Scf00032317Ctg007_1-7173	4524.6	2.15096	0.220678	9.74707	1.89878e-22	1.39619e-20
Nbv0.5scaffold1150_445879-455551	17579.3	1.06438	0.109256	9.742	1.99587e-22	1.46443e-20
Niben101Scf10330_18492-30239	2653.21	2.27883	0.234182	9.73101	2.22377e-22	1.61777e-20
Nbv0.3scaffold25983_9894-20258	2809.45	1.47066	0.151443	9.71099	2.70696e-22	1.9651e-20
Niben101Scf00307_323162-338731	3237.5	1.63891	0.168886	9.70426	2.89172e-22	2.08594e-20
Niben101Scf03647_328334-331990	16255.4	2.6717	0.275311	9.70429	2.89081e-22	2.08594e-20
Niben044Scf00036939Ctg009_13060-14584	721.63	2.61909	0.269887	9.70437	2.88866e-22	2.08594e-20
Niben101Scf05382_27031-30329	15983.2	3.04414	0.314012	9.69435	3.18648e-22	2.27933e-20
Niben101Scf00959_138826-166152	165.083	5.21801	0.53847	9.69043	3.31137e-22	2.36373e-20
Niben101Scf01936_622217-626783	48296	1.56342	0.161612	9.67392	3.8918e-22	2.77226e-20
Niben101Scf06293_347983-358529	4629.02	1.32256	0.136749	9.67142	3.98816e-22	2.83499e-20
Niben044Scf00037788Ctg003_21039-24179	84.0518	6.12945	0.633959	9.66852	4.10257e-22	2.90424e-20
Niben101Scf04053_214372-216908	51226.6	2.63805	0.272894	9.66694	4.16665e-22	2.94352e-20
Niben101Scf03572_230028-235225	7021.92	1.25119	0.129611	9.65341	4.75496e-22	3.3522e-20
Niben101Scf06344_666613-670520	29348.3	4.24337	0.439626	9.65223	4.80978e-22	3.37692e-20
Niben101Scf05372_250065-252814	266.761	3.62996	0.376476	9.64196	5.31629e-22	3.70969e-20
Niben101Scf05756_81894-86349	2692.97	2.28259	0.236796	9.63947	5.44705e-22	3.79319e-20
Niben101Scf05886_264629-273599	4830.47	1.45248	0.150719	9.63698	5.58058e-22	3.87827e-20
Niben044Scf00002272Ctg004_624-5831	25622.7	3.32374	0.344941	9.63565	5.65311e-22	3.92071e-20
Niben044Scf00021802Ctg003_11296-16444	319.059	5.23507	0.544051	9.62238	6.43225e-22	4.42518e-20
Niben101Scf02909_667124-670128	11912	2.07163	0.215432	9.61618	6.83189e-22	4.68129e-20
Niben101Scf11417_55757-64765	3673.89	1.49281	0.155342	9.6098	7.26913e-22	4.97092e-20
Nbv0.5scaffold39_240356-250921	8561.65	1.22633	0.127624	9.60896	7.32873e-22	5.00168e-20
Niben101Scf08020_650930-653616	10615.9	3.26427	0.339733	9.60834	7.37306e-22	5.02191e-20
Niben044Scf00010287Ctg009_16890-22505	554.18	1.91641	0.199604	9.60104	7.91433e-22	5.36919e-20
Niben101Scf00819_1176466-1189362	1307.57	5.06432	0.527709	9.5968	8.24662e-22	5.58039e-20
Niben101Scf00560_258571-261609	746.525	2.91647	0.30396	9.59493	8.3978e-22	5.66346e-20
Niben101Scf06026_184023-190567	10530	2.91179	0.30363	9.58993	8.81416e-22	5.91026e-20
Niben101Scf04329_393952-396830	7445.84	2.38026	0.248412	9.58191	9.52627e-22	6.37421e-20
Niben044Scf00048487Ctg001_14672-17844	3795.3	1.81721	0.189721	9.57829	9.86649e-22	6.58897e-20
Niben101Scf01025_1321744-1327746	1784.75	1.73368	0.181162	9.56977	1.07139e-21	7.14092e-20
Niben101Scf00177_1092556-1112740	802.287	2.57873	0.269875	9.55526	1.23276e-21	8.16868e-20
Niben101Scf02071_425083-429125	136.7	2.44241	0.255744	9.55022	1.29425e-21	8.55958e-20
Niben101Scf00595_964922-970690	22015.8	3.99184	0.418015	9.54952	1.30303e-21	8.60102e-20
Niben101Scf10595_204855-220822	4957.61	2.81762	0.295106	9.5478	1.32482e-21	8.72801e-20
Nbv0.3scaffold26062_341-4510	1021.22	2.45099	0.256796	9.5445	1.36759e-21	8.97519e-20
Niben101Scf02392_31053-35120	6897.29	1.11531	0.116941	9.53741	1.46445e-21	9.5741e-20
Niben101Scf04403_47197-51919	4425.88	2.80566	0.294191	9.53688	1.47191e-21	9.60452e-20
Niben101Scf26330_53481-70511	7704.42	1.91088	0.200408	9.53496	1.4995e-21	9.76587e-20
Niben101Scf00063_813774-818146	10214.4	1.62145	0.170341	9.5188	1.75186e-21	1.13877e-19
Niben044Scf00012308Ctg011_7260-14203	700.243	1.8334	0.192789	9.50985	1.9094e-21	1.23882e-19
Niben101Scf06482_104035-112863	2616.31	1.68035	0.176942	9.49661	2.16828e-21	1.40147e-19
Niben101Scf09854_32899-38064	1140.08	1.81634	0.191284	9.49552	2.19113e-21	1.41357e-19
Nbv0.3scaffold183_8314-13012	82.2456	6.08396	0.640757	9.49496	2.20301e-21	1.41855e-19
Niben101Scf05562_39168-43957	1079.47	3.41011	0.359676	9.48106	2.5171e-21	1.60869e-19
Niben101Scf06424_86700-100156	259.935	5.85313	0.617515	9.47851	2.57928e-21	1.64535e-19
Niben101Scf09597_21103-26435	370.241	2.48389	0.262378	9.46684	2.8843e-21	1.83309e-19
Niben101Scf05972_293727-303712	24030.9	1.65254	0.174707	9.45892	3.11126e-21	1.97366e-19
Niben101Scf04763_225506-228017	1656.58	2.84419	0.300718	9.45799	3.13906e-21	1.98393e-19
Nbv0.3scaffold59011_929-4496	360.59	4.12261	0.436007	9.45536	3.21907e-21	2.03075e-19
Niben101Scf00199_460304-463593	11192.9	2.97541	0.314797	9.45183	3.32959e-21	2.0966e-19
Niben101Scf10015_336895-339398	2100.62	3.72487	0.394151	9.45036	3.37674e-21	2.12238e-19
Niben101Scf04072_150779-154272	2529.29	3.40317	0.360392	9.44298	3.62337e-21	2.27321e-19
Niben101Scf36944_44910-47839	690.906	4.32961	0.458655	9.43979	3.73527e-21	2.33913e-19
Niben101Scf06157_43084-53950	17983.9	1.64613	0.174453	9.43595	3.87471e-21	2.42201e-19
Niben101Scf02757_365229-371658	1888.37	1.31488	0.139466	9.42796	4.18139e-21	2.60419e-19
Niben101Scf06077_422202-429881	3945.43	1.54239	0.163611	9.42719	4.21229e-21	2.61866e-19
Niben101Scf03595_843915-850629	362.31	3.71508	0.39439	9.41981	4.51919e-21	2.80436e-19
Niben101Scf07736_49282-60002	4645.85	2.13154	0.226289	9.41955	4.53032e-21	2.80617e-19
Nbv0.5scaffold1762_179680-186816	12075.8	1.85186	0.196623	9.41833	4.58303e-21	2.83369e-19
Nbv0.3scaffold10958_1515-6231	8338.88	1.92821	0.204992	9.40628	5.1403e-21	3.15542e-19
Niben101Scf02156_1555216-1563511	1877.92	3.83784	0.408148	9.40305	5.30035e-21	3.24784e-19
Niben101Scf05627_228768-235247	7259.43	1.87581	0.199644	9.39578	5.67965e-21	3.46784e-19
Niben044Scf00020488Ctg012_20619-30670	4071.56	1.16845	0.124383	9.39402	5.77536e-21	3.51999e-19
Niben101Scf18061_95304-98395	2557.89	2.1834	0.232466	9.39234	5.86841e-21	3.56399e-19
Niben101Scf02124_42091-46391	1229.7	1.41968	0.151227	9.38773	6.13053e-21	3.71658e-19
Niben101Scf00288_512090-516348	227.134	5.25166	0.559982	9.37828	6.70593e-21	4.05105e-19
Niben101Scf02615_61404-67923	3459.38	1.46246	0.15601	9.37418	6.97151e-21	4.20406e-19
Niben101Scf01085_480282-485087	40871	4.00885	0.42775	9.37196	7.12004e-21	4.28606e-19
Niben101Scf01433_687388-711506	5884.78	2.78461	0.297567	9.35794	8.13096e-21	4.86038e-19
Niben044Scf00006241Ctg008_1-2526	504.559	1.47906	0.158112	9.35453	8.39688e-21	5.01058e-19
Niben101Scf03114_18196-21842	1619.6	1.7257	0.18457	9.34985	8.77743e-21	5.21944e-19
Niben044Scf00020322Ctg005_22524-29900	3621.18	1.99477	0.213418	9.34681	9.03349e-21	5.36238e-19
Niben101Scf05483_457254-459505	912.07	2.93986	0.314865	9.33689	9.92008e-21	5.87846e-19
Niben101Scf04073_22972-45014	4066.81	1.58181	0.169541	9.32995	1.05918e-20	6.26564e-19
Niben044Scf00011922Ctg002_1-4495	306.599	1.75167	0.187786	9.32799	1.079e-20	6.3719e-19
Nbv0.5scaffold1429_1813-52523	1476.71	2.59763	0.27864	9.32256	1.13571e-20	6.68371e-19
Niben101Scf04382_75208-80810	1676.96	1.31387	0.141043	9.31536	1.21538e-20	7.12803e-19
Nbv0.5scaffold379_605241-621470	2062.15	2.61795	0.281128	9.31233	1.25064e-20	7.32224e-19
Niben101Scf04992_231101-233625	525.376	3.06352	0.329164	9.30698	1.31524e-20	7.66109e-19
Niben101Scf13018_13251-26056	10768.2	2.3821	0.256473	9.28793	1.5732e-20	9.10165e-19
Niben101Scf04881_154049-162204	3930.26	2.11018	0.227369	9.28085	1.68126e-20	9.71039e-19
Niben101Scf00168_714511-719692	1878.08	2.25809	0.243383	9.27792	1.72817e-20	9.96452e-19
Niben101Scf14922_119850-126867	9144.23	1.91102	0.206014	9.27615	1.75721e-20	1.01149e-18
Niben101Scf05360_78697-100811	4279.95	1.91853	0.206839	9.27547	1.7683e-20	1.01617e-18
Niben101Scf10608_187215-192416	105448	2.53876	0.273994	9.26576	1.93696e-20	1.10565e-18
Niben101Scf01697_1843041-1845412	2356.71	2.59168	0.279831	9.2616	2.01382e-20	1.14761e-18
Niben101Scf14323_95290-110210	24536.5	1.51399	0.163502	9.25978	2.04847e-20	1.16541e-18
Nbv0.3scaffold52957_11976-20225	2946.11	1.41433	0.152758	9.25858	2.07161e-20	1.17662e-18
Niben044Scf00007554Ctg001_9725-17104	194.299	2.91812	0.315206	9.25781	2.08671e-20	1.18323e-18
Niben101Scf00318_435629-447223	1318.83	1.59799	0.172824	9.24635	2.32281e-20	1.31492e-18
Niben101Scf04477_230576-233344	671.141	2.75502	0.298004	9.24491	2.35444e-20	1.33063e-18
Niben101Scf02438_219830-243884	11306.8	1.63076	0.176576	9.23548	2.57136e-20	1.44131e-18
Niben101Scf00332_459356-466898	12481.2	1.18424	0.128315	9.22917	2.72736e-20	1.52625e-18
Nbv0.5scaffold3930_72873-80154	291.025	1.92998	0.209526	9.21115	3.22644e-20	1.79672e-18
Nbv0.5scaffold9558_5031-15050	62.6853	5.7779	0.628034	9.19998	3.58026e-20	1.98085e-18
Niben044Scf00010167Ctg013_13715-20904	602.851	2.12145	0.230874	9.18877	3.97348e-20	2.18778e-18
Niben101Scf01545_103601-118871	1154.22	2.18961	0.238313	9.18798	4.00281e-20	2.20039e-18
Niben101Scf09217_81367-84803	14374.4	2.21449	0.241817	9.15771	5.30091e-20	2.89535e-18
Niben101Scf09928_98275-106973	14601.6	3.07888	0.336271	9.15596	5.38787e-20	2.93815e-18
Niben101Scf08182_290515-293015	715.703	3.29199	0.359804	9.1494	5.72522e-20	3.10725e-18
Niben101Scf02502_472907-476076	32663.1	2.6381	0.28845	9.14578	5.92027e-20	3.20294e-18
Niben101Scf00782_47708-50193	87.7405	4.49197	0.49138	9.14155	6.15648e-20	3.32547e-18
Niben101Scf00991_10420-20187	1139.22	1.20088	0.131376	9.14077	6.20089e-20	3.34418e-18
Niben101Scf01773_916613-919338	984.525	3.35235	0.366762	9.14038	6.22326e-20	3.35096e-18
Niben101Scf01785_525012-530943	3052.13	1.10021	0.120378	9.1396	6.26814e-20	3.36453e-18
Niben044Scf00000747Ctg008_1-4817	1255.25	1.459	0.159633	9.13973	6.26105e-20	3.36453e-18
Niben101Scf03951_12731-18448	143.063	4.23717	0.463717	9.13739	6.39772e-20	3.4248e-18
Niben101Scf19358_132918-145607	406.182	2.1984	0.240595	9.13734	6.40046e-20	3.4248e-18
Niben101Scf05017_547898-554596	2132.87	1.07403	0.117589	9.13376	6.61577e-20	3.53447e-18
Niben101Scf11341_1011-7309	1163.44	2.20143	0.241245	9.12529	7.15452e-20	3.81634e-18
Niben101Scf01009_115395-126136	4051.3	1.101	0.120959	9.10227	8.84646e-20	4.68958e-18
Niben101Scf04400_327144-331019	3361.99	1.21227	0.133243	9.09822	9.18242e-20	4.85263e-18
Niben044Scf00027448Ctg001_5307-10174	302.061	2.7078	0.29765	9.09727	9.2634e-20	4.88787e-18
Niben101Scf03711_2412-13227	2817.64	1.72799	0.190004	9.09448	9.50416e-20	4.9944e-18
Niben044Scf00011976Ctg002_416-6754	966.361	1.75441	0.192952	9.09247	9.68161e-20	5.0772e-18
Niben101Scf03077_267379-273351	53.4371	5.85802	0.645174	9.07975	1.08821e-19	5.68931e-18
Niben101Scf01062_598790-614752	105.373	4.90279	0.540436	9.07191	1.16944e-19	6.08606e-18
Niben101Scf03733_539079-545403	1686.26	1.49871	0.165212	9.07144	1.17454e-19	6.1033e-18
Niben101Scf03540_33750-66975	169.055	2.232	0.2462	9.0658	1.23696e-19	6.40818e-18
Niben101Scf01859_576671-579981	296.833	3.64514	0.402304	9.06065	1.29677e-19	6.69776e-18
Nbv0.5scaffold4219_100917-188651	1498.48	1.42816	0.157633	9.06003	1.30414e-19	6.71551e-18
Niben101Scf08388_55848-66526	2660.71	1.23552	0.136369	9.06011	1.30315e-19	6.71551e-18
Niben101Scf08446_331693-339497	8790.11	1.71106	0.188861	9.05986	1.30623e-19	6.71616e-18
Niben101Scf08394_158489-162289	448.463	1.53796	0.169862	9.05416	1.37625e-19	7.055e-18
Niben101Scf17398_122301-124423	499.28	2.81559	0.311043	9.05208	1.40273e-19	7.17997e-18
Niben101Scf08160_127358-134419	521.207	3.14771	0.348013	9.0448	1.49933e-19	7.65151e-18
Niben101Scf00745_399168-409543	1687.26	3.05582	0.337903	9.04348	1.51766e-19	7.7335e-18
Nbv0.3scaffold84757_196-5257	18442.3	2.4134	0.26695	9.04065	1.55744e-19	7.90086e-18
Niben101Scf05151_160291-169591	403.654	1.75229	0.193837	9.04006	1.56588e-19	7.93192e-18
Niben101Scf09211_25946-28395	20871.9	1.14675	0.126979	9.031	1.70108e-19	8.60404e-18
Niben101Scf02724_25468-44244	5430.84	1.0566	0.117106	9.02262	1.83646e-19	9.24776e-18
Niben101Scf03712_166303-171777	19985	4.8642	0.539939	9.00879	2.08348e-19	1.04455e-17
Niben101Scf10213_53088-60484	1386.62	2.64364	0.293714	9.00073	2.2422e-19	1.12183e-17
Niben101Scf06151_222049-230895	2841.04	2.32087	0.257856	9.00063	2.24418e-19	1.12183e-17
Niben101Scf02909_158757-161665	1011.22	3.9414	0.438057	8.99744	2.31036e-19	1.15322e-17
Nbv0.5scaffold4106_10444-16877	1688.56	1.28041	0.142381	8.99285	2.409e-19	1.19896e-17
Niben101Scf03224_420106-434494	5729.49	2.51588	0.280107	8.98184	2.66284e-19	1.32337e-17
Nbv0.5scaffold590_63445-68579	815.37	1.2326	0.137368	8.97296	2.88641e-19	1.4324e-17
Niben101Scf03085_661271-670421	8064.16	1.43662	0.160162	8.9698	2.97059e-19	1.47204e-17
Niben101Scf01616_449532-454389	226.033	2.00269	0.223377	8.9655	3.08868e-19	1.52834e-17
Niben044Scf00012222Ctg009_770-7045	295.304	3.8963	0.434961	8.95782	3.31153e-19	1.63624e-17
Niben101Scf06578_15209-25695	3737.58	2.67726	0.298993	8.95427	3.41996e-19	1.68495e-17
Niben101Scf03631_56616-62166	1298.82	2.61987	0.292612	8.95341	3.44662e-19	1.69564e-17
Niben101Scf00369_414083-416427	3731.95	1.88398	0.210547	8.94806	3.61774e-19	1.77727e-17
[truncated: 2,733 more rows]

## Sheet: SCM1_vs_Ctrl_DOWN
GeneID	Base mean	log2(FC)	StdErr	Wald-Stats	P-value	P-adj
[truncated: 4,592 more rows]

## Sheet: MYB103_vs_Ctrl_UP
GeneID	Base mean	log2(FC)	StdErr	Wald-Stats	P-value	P-adj
[truncated: 3,309 more rows]

[truncated: 1 more sheets: MYB103_vs_Ctrl_DOWN]
