# Supplementary material for: Distinct and Overlapping Functions of Miscanthus sinensis MYB Transcription Factors SCM1 and MYB103 in Lignin Biosynthesis
Source: Int J Mol Sci. 2021 Nov 17;22(22):12395. doi: 10.3390/ijms222212395 (PMC8625797; doi:10.3390/ijms222212395)
Supplement: Supplementary file 1 [file ijms-22-12395-s001.zip › supplementary materials/Table_S3.xlsx]

## Sheet: Intersection_UP
GO Term	Study #	Study Freq.	Pop. Freq.	Enrichment score	p-value	q-value	-LOG10(q-value)'	name	gene products
GO:0045492	26	0.17	0.006	28.3333	2.37e-30	1e-27	27	xylan biosynthetic process	Niben101Scf03009_508983-511888	Niben101Scf09472_216855-219754	Niben101Scf04339_12347-17122	Niben101Scf00581_20479-26893	Niben101Scf02465_83174-99320	Niben101Scf07066_654828-657751	Nbv0.5scaffold4705_84343-90067	Niben101Scf37031_116869-121065	Niben101Scf08580_62111-68104	Niben044Scf00004043Ctg010_1773-9371	Niben101Scf13644_111584-116598	Niben101Scf14566_107589-115490	Niben101Scf13041_295779-303187	Nbv0.3scaffold31315_20225-23710	Nbv0.3scaffold52886_1178-8420	Niben101Scf03779_325397-331455	Niben101Scf04881_154049-162204	Niben101Scf05542_21169-23508	Niben101Scf05350_23922-26821	Niben101Scf05135_479452-482375	Niben101Scf10169_210187-215666	Niben101Scf04557_455932-459638	Niben044Scf00043338Ctg000_1-4345	Niben101Scf04555_18646-27325	Nbv0.3scaffold57228_4653-9659	Niben101Scf03653_214666-222016
GO:0009832	29	0.19	0.01	19	1.21e-28	2.19e-26	25.6596	plant-type cell wall biogenesis	Niben101Scf03009_508983-511888	Nbv0.5scaffold5414_12931-21329	Niben101Scf00581_20479-26893	Niben101Scf07066_654828-657751	Niben101Scf02289_558406-564812	Nbv0.5scaffold4705_84343-90067	Nbv0.5scaffold6802_64150-67035	Niben101Scf37031_116869-121065	Niben101Scf08580_62111-68104	Niben044Scf00004043Ctg010_1773-9371	Niben101Scf03500_251083-255102	Niben101Scf01382_292829-300544	Niben101Scf14566_107589-115490	Niben101Scf13041_295779-303187	Niben101Scf03365_523777-532406	Nbv0.3scaffold31315_20225-23710	Nbv0.3scaffold9046_35606-41740	Niben101Scf03779_325397-331455	Niben101Scf04881_154049-162204	Niben101Scf03325_46900-51993	Niben101Scf05135_479452-482375	Niben101Scf20493_30157-35520	Niben101Scf00509_87949-91039	Niben101Scf10169_210187-215666	Niben101Scf04557_455932-459638	Nbv0.3scaffold5812_20151-22867	Niben044Scf00043338Ctg000_1-4345	Niben101Scf04555_18646-27325	Niben101Scf03653_214666-222016
GO:0009698	29	0.19	0.015	12.6667	6.91e-24	6.75e-22	21.1707	phenylpropanoid metabolic process	Niben101Scf03009_508983-511888	Niben101Scf09928_98275-106973	Niben101Scf04375_264067-271551	Niben101Scf01418_67513-72791	Niben101Scf09472_216855-219754	Niben044Scf00008842Ctg003_1-5723	Niben101Scf06344_666613-670520	Niben044Scf00007554Ctg001_9725-17104	Niben101Scf07066_654828-657751	Niben044Scf00002096Ctg005_54504-57988	Niben101Scf03861_71341-74636	Niben101Scf02316_150724-156465	Niben101Scf04113_626327-630459	Niben101Scf10560_161543-166994	Niben101Scf00225_8544-13722	Niben101Scf03595_843915-850629	Niben101Scf03500_251083-255102	Nbv0.5scaffold1804_176579-181767	Niben101Scf01433_687388-711506	Niben101Scf00261_179995-182369	Niben101Scf04220_841925-847990	Niben101Scf05542_21169-23508	Niben101Scf03325_46900-51993	Niben101Scf01239_223210-227817	Niben101Scf05350_23922-26821	Niben101Scf05135_479452-482375	Niben101Scf20493_30157-35520	Niben101Scf08134_168580-175837	Niben101Scf03393_14849-38264
GO:0044085	33	0.22	0.022	10	2.39e-23	2.02e-21	20.6946	cellular component biogenesis	Niben101Scf03009_508983-511888	Nbv0.5scaffold5414_12931-21329	Niben101Scf00581_20479-26893	Niben101Scf07066_654828-657751	Niben101Scf01994_303816-309187	Niben101Scf02289_558406-564812	Nbv0.5scaffold4705_84343-90067	Nbv0.5scaffold6802_64150-67035	Niben101Scf37031_116869-121065	Niben101Scf08580_62111-68104	Niben044Scf00004043Ctg010_1773-9371	Niben101Scf03500_251083-255102	Niben101Scf01382_292829-300544	Niben101Scf14566_107589-115490	Niben101Scf13041_295779-303187	Niben101Scf03365_523777-532406	Nbv0.3scaffold31315_20225-23710	Nbv0.3scaffold9046_35606-41740	Niben101Scf00980_765308-771054	Niben101Scf03779_325397-331455	Niben101Scf04881_154049-162204	Niben101Scf03325_46900-51993	Niben101Scf05135_479452-482375	Niben101Scf20493_30157-35520	Niben101Scf00509_87949-91039	Niben101Scf00234_381111-385200	Niben101Scf10169_210187-215666	Niben101Scf04557_455932-459638	Nbv0.3scaffold5812_20151-22867	Niben101Scf00294_253332-259774	Niben044Scf00043338Ctg000_1-4345	Niben101Scf04555_18646-27325	Niben101Scf03653_214666-222016
GO:0071554	42	0.28	0.05	5.6	4.24e-20	2.99e-18	17.5243	cell wall organization or biogenesis	Niben101Scf03009_508983-511888	Nbv0.3scaffold11879_17050-23003	Nbv0.5scaffold5414_12931-21329	Niben101Scf04339_12347-17122	Nbv0.5scaffold5563_134241-137314	Niben101Scf00581_20479-26893	Niben044Scf00001827Ctg010_4979-8471	Niben101Scf07066_654828-657751	Niben101Scf01994_303816-309187	Niben101Scf02289_558406-564812	Nbv0.5scaffold4705_84343-90067	Nbv0.5scaffold9051_7424-12806	Nbv0.5scaffold6802_64150-67035	Niben101Scf37031_116869-121065	Niben101Scf08580_62111-68104	Niben101Scf03595_843915-850629	Niben044Scf00004043Ctg010_1773-9371	Niben044Scf00013839Ctg010_1-3799	Niben101Scf16657_13794-22831	Niben101Scf13644_111584-116598	Niben101Scf03500_251083-255102	Niben101Scf01382_292829-300544	Niben101Scf14566_107589-115490	Niben101Scf13041_295779-303187	Niben101Scf03365_523777-532406	Nbv0.3scaffold31315_20225-23710	Nbv0.3scaffold9046_35606-41740	Niben101Scf03779_325397-331455	Niben101Scf04881_154049-162204	Niben101Scf03325_46900-51993	Niben101Scf00817_325675-332012	Nbv0.5scaffold900_446030-449840	Niben101Scf05135_479452-482375	Niben101Scf20493_30157-35520	Niben101Scf00509_87949-91039	Niben101Scf10169_210187-215666	Niben101Scf04557_455932-459638	Nbv0.3scaffold5812_20151-22867	Niben101Scf00294_253332-259774	Niben044Scf00043338Ctg000_1-4345	Niben101Scf04555_18646-27325
GO:0019748	31	0.2	0.028	7.14286	4.59e-18	2.91e-16	15.5361	secondary metabolic process	Niben101Scf03009_508983-511888	Niben101Scf09928_98275-106973	Niben101Scf04375_264067-271551	Niben101Scf01418_67513-72791	Niben101Scf09472_216855-219754	Niben044Scf00008842Ctg003_1-5723	Niben101Scf06344_666613-670520	Niben044Scf00007554Ctg001_9725-17104	Niben101Scf07066_654828-657751	Niben044Scf00002096Ctg005_54504-57988	Niben101Scf03861_71341-74636	Niben101Scf02316_150724-156465	Niben101Scf01374_990639-1003309	Niben101Scf04113_626327-630459	Niben101Scf10560_161543-166994	Niben101Scf00225_8544-13722	Niben101Scf03595_843915-850629	Niben101Scf03500_251083-255102	Nbv0.5scaffold1804_176579-181767	Niben101Scf01433_687388-711506	Niben101Scf00261_179995-182369	Niben101Scf04220_841925-847990	Niben101Scf05542_21169-23508	Niben101Scf03325_46900-51993	Niben101Scf01239_223210-227817	Niben101Scf05350_23922-26821	Niben101Scf05135_479452-482375	Niben101Scf20493_30157-35520	Niben101Scf08134_168580-175837	Niben101Scf06883_6517-9794	Niben101Scf03393_14849-38264
GO:0045229	33	0.22	0.045	4.88889	4.82e-14	2.35e-12	11.6289	external encapsulating structure organization	Niben101Scf09928_98275-106973	Nbv0.3scaffold11879_17050-23003	Nbv0.5scaffold5414_12931-21329	Niben101Scf04339_12347-17122	Nbv0.5scaffold5563_134241-137314	Niben101Scf00581_20479-26893	Niben044Scf00001827Ctg010_4979-8471	Niben101Scf01994_303816-309187	Niben101Scf02289_558406-564812	Nbv0.5scaffold4705_84343-90067	Nbv0.5scaffold9051_7424-12806	Niben101Scf37031_116869-121065	Niben101Scf08580_62111-68104	Niben101Scf03595_843915-850629	Niben044Scf00013839Ctg010_1-3799	Niben101Scf16657_13794-22831	Niben101Scf13644_111584-116598	Niben101Scf03500_251083-255102	Niben101Scf01382_292829-300544	Niben101Scf14566_107589-115490	Niben101Scf13041_295779-303187	Niben101Scf03365_523777-532406	Nbv0.3scaffold31315_20225-23710	Nbv0.3scaffold9046_35606-41740	Niben101Scf03779_325397-331455	Niben101Scf03325_46900-51993	Nbv0.5scaffold900_446030-449840	Niben101Scf10169_210187-215666	Niben101Scf04557_455932-459638	Niben101Scf00294_253332-259774	Niben044Scf00043338Ctg000_1-4345	Niben101Scf02317_103860-107830	Niben101Scf03653_214666-222016
GO:0005975	43	0.28	0.095	2.94737	4.02e-11	1.59e-09	8.7986	carbohydrate metabolic process	Niben101Scf16691_10553-19579	Niben101Scf03009_508983-511888	Niben101Scf09597_21103-26435	Niben101Scf09472_216855-219754	Nbv0.5scaffold5414_12931-21329	Niben101Scf04339_12347-17122	Niben101Scf00581_20479-26893	Niben101Scf02465_83174-99320	Niben101Scf06412_311278-315202	Niben101Scf10015_24099-29198	Niben101Scf07066_654828-657751	Niben044Scf00002096Ctg005_54504-57988	Niben101Scf02289_558406-564812	Nbv0.5scaffold4705_84343-90067	Niben044Scf00039533Ctg003_10307-20286	Niben101Scf37031_116869-121065	Niben101Scf08580_62111-68104	Niben101Scf00225_8544-13722	Niben044Scf00004043Ctg010_1773-9371	Niben044Scf00013839Ctg010_1-3799	Niben101Scf16657_13794-22831	Niben101Scf13644_111584-116598	Niben101Scf14566_107589-115490	Niben101Scf13041_295779-303187	Niben101Scf03365_523777-532406	Nbv0.3scaffold31315_20225-23710	Nbv0.3scaffold9046_35606-41740	Nbv0.3scaffold52886_1178-8420	Niben101Scf03779_325397-331455	Niben101Scf04881_154049-162204	Niben101Scf05542_21169-23508	Niben101Scf01239_223210-227817	Niben101Scf00817_325675-332012	Niben101Scf05350_23922-26821	Niben101Scf05135_479452-482375	Niben101Scf10169_210187-215666	Niben101Scf04557_455932-459638	Niben101Scf11723_265857-269459	Niben044Scf00043338Ctg000_1-4345	Niben101Scf04555_18646-27325	Nbv0.3scaffold57228_4653-9659
GO:0044249	83	0.55	0.3	1.83333	3.33e-10	1.28e-08	7.89279	cellular biosynthetic process	Niben101Scf03009_508983-511888	Niben101Scf09597_21103-26435	Niben101Scf04375_264067-271551	Niben101Scf09472_216855-219754	Niben044Scf00008842Ctg003_1-5723	Niben101Scf00285_49111-52280	Niben101Scf04339_12347-17122	Niben101Scf02502_472907-476076	Niben044Scf00013721Ctg020_65-3618	Niben101Scf10015_24099-29198	Niben101Scf01376_424475-428963	Niben044Scf00023137Ctg008_1-2913	Niben044Scf00005042Ctg007_297-3514	Niben101Scf08580_62111-68104	Niben101Scf04113_626327-630459	Niben101Scf10560_161543-166994	Niben101Scf03595_843915-850629	Niben101Scf02156_1555216-1563511	Niben101Scf14566_107589-115490	Nbv0.3scaffold9046_35606-41740	Niben101Scf00261_179995-182369	Niben101Scf04220_841925-847990	Nbv0.3scaffold52886_1178-8420	Niben101Scf03779_325397-331455	Niben101Scf05542_21169-23508	Nbv0.3scaffold25395_10920-13734	Niben101Scf08134_168580-175837	Niben101Scf04763_225506-228017	Niben101Scf04555_18646-27325	Nbv0.3scaffold10959_143-5655	Niben101Scf02317_103860-107830	Niben101Scf09928_98275-106973	Niben101Scf05056_84755-87845	Niben101Scf01418_67513-72791	Nbv0.5scaffold5414_12931-21329	Niben101Scf00581_20479-26893	Niben101Scf00375_130875-133195	Niben101Scf06344_666613-670520	Niben101Scf02465_83174-99320	Niben044Scf00007554Ctg001_9725-17104	Niben101Scf07066_654828-657751
GO:1901576	85	0.56	0.32	1.75	6.3e-10	2.35e-08	7.62893	organic substance biosynthetic process	Niben101Scf03009_508983-511888	Niben101Scf09597_21103-26435	Niben101Scf04375_264067-271551	Niben101Scf09472_216855-219754	Niben044Scf00008842Ctg003_1-5723	Niben101Scf00285_49111-52280	Niben101Scf04339_12347-17122	Niben101Scf02502_472907-476076	Niben044Scf00013721Ctg020_65-3618	Niben101Scf10015_24099-29198	Niben101Scf01376_424475-428963	Niben044Scf00023137Ctg008_1-2913	Niben044Scf00005042Ctg007_297-3514	Niben101Scf08580_62111-68104	Niben101Scf04113_626327-630459	Niben101Scf10560_161543-166994	Niben101Scf03595_843915-850629	Niben101Scf08508_42594-47161	Niben101Scf02156_1555216-1563511	Niben101Scf14566_107589-115490	Nbv0.3scaffold9046_35606-41740	Niben101Scf00261_179995-182369	Niben101Scf04220_841925-847990	Nbv0.3scaffold52886_1178-8420	Niben101Scf03779_325397-331455	Niben101Scf05542_21169-23508	Nbv0.3scaffold25395_10920-13734	Niben101Scf08134_168580-175837	Niben101Scf04763_225506-228017	Niben101Scf04555_18646-27325	Nbv0.3scaffold10959_143-5655	Niben101Scf02317_103860-107830	Niben101Scf09928_98275-106973	Niben101Scf05056_84755-87845	Niben101Scf01418_67513-72791	Nbv0.5scaffold5414_12931-21329	Niben101Scf00581_20479-26893	Niben101Scf00375_130875-133195	Niben101Scf06344_666613-670520	Niben101Scf02465_83174-99320	Niben101Scf06412_311278-315202
GO:0009058	86	0.57	0.33	1.72727	1.34e-09	4.87e-08	7.31247	biosynthetic process	Niben101Scf03009_508983-511888	Niben101Scf09597_21103-26435	Niben101Scf04375_264067-271551	Niben101Scf09472_216855-219754	Niben044Scf00008842Ctg003_1-5723	Niben101Scf00285_49111-52280	Niben101Scf04339_12347-17122	Niben101Scf02502_472907-476076	Niben044Scf00013721Ctg020_65-3618	Niben101Scf10015_24099-29198	Niben101Scf01376_424475-428963	Niben044Scf00023137Ctg008_1-2913	Niben044Scf00005042Ctg007_297-3514	Niben101Scf08580_62111-68104	Niben101Scf04113_626327-630459	Niben101Scf10560_161543-166994	Niben101Scf03595_843915-850629	Niben101Scf08508_42594-47161	Niben101Scf02156_1555216-1563511	Niben101Scf14566_107589-115490	Nbv0.3scaffold9046_35606-41740	Niben101Scf00261_179995-182369	Niben101Scf04220_841925-847990	Nbv0.3scaffold52886_1178-8420	Niben101Scf03779_325397-331455	Niben101Scf05542_21169-23508	Nbv0.3scaffold25395_10920-13734	Niben101Scf08134_168580-175837	Niben101Scf04763_225506-228017	Niben101Scf04555_18646-27325	Nbv0.3scaffold10959_143-5655	Niben101Scf02317_103860-107830	Niben101Scf09928_98275-106973	Niben101Scf05056_84755-87845	Niben101Scf01418_67513-72791	Nbv0.5scaffold5414_12931-21329	Niben101Scf00581_20479-26893	Niben101Scf00375_130875-133195	Niben101Scf06344_666613-670520	Niben101Scf02465_83174-99320	Niben101Scf06412_311278-315202
GO:0010116	5	0.033	0.0005	66	1.19e-08	4.09e-07	6.38828	positive regulation of abscisic acid biosynthetic process	Niben101Scf14566_107589-115490	Niben101Scf03365_523777-532406	Nbv0.5scaffold5414_12931-21329	Niben101Scf00581_20479-26893	Niben101Scf01382_292829-300544
GO:0043455	9	0.059	0.0052	11.3462	1.1e-07	3.4e-06	5.46852	regulation of secondary metabolic process	Niben101Scf14566_107589-115490	Niben101Scf03365_523777-532406	Niben101Scf01374_990639-1003309	Nbv0.5scaffold5414_12931-21329	Niben101Scf00581_20479-26893	Niben101Scf03393_14849-38264	Niben044Scf00007554Ctg001_9725-17104	Niben101Scf03861_71341-74636	Niben101Scf01382_292829-300544
GO:0009833	3	0.02	0.0006	33.3333	8.99e-05	0.00143	2.84466	plant-type primary cell wall biogenesis	Niben101Scf03365_523777-532406	Nbv0.5scaffold5414_12931-21329	Niben101Scf01382_292829-300544
GO:0043622	5	0.033	0.0037	8.91892	0.00027	0.00344	2.46344	cortical microtubule organization	Nbv0.5scaffold5414_12931-21329	Niben101Scf00294_253332-259774	Niben101Scf02829_343332-358556	Niben101Scf01994_303816-309187	Niben101Scf01382_292829-300544
GO:0043207	29	0.19	0.099	1.91919	0.000412	0.00498	2.30277	response to external biotic stimulus	Niben101Scf00581_20479-26893	Niben101Scf07757_71373-74181	Niben101Scf01376_424475-428963	Niben044Scf00023137Ctg008_1-2913	Niben044Scf00035718Ctg003_3635-13400	Niben101Scf01374_990639-1003309	Niben101Scf31493_8494-12268	Niben044Scf00039533Ctg003_10307-20286	Niben101Scf02909_158757-161665	Niben101Scf07608_128848-135013	Niben044Scf00004043Ctg010_1773-9371	Niben101Scf05682_24175-33775	Niben101Scf11208_75867-78961	Niben101Scf01382_292829-300544	Niben101Scf14566_107589-115490	Niben101Scf04015_195685-199283	Niben101Scf03365_523777-532406	Niben044Scf00002932Ctg019_293-5600	Niben044Scf00053371Ctg004_3072-8262	Nbv0.5scaffold6356_85817-95062	Nbv0.3scaffold8423_1689-4210	Niben101Scf06939_300043-303134	Niben101Scf04881_154049-162204	Niben101Scf03050_367972-374029	Niben101Scf08415_41803-48219	Niben101Scf00442_1066124-1069212	Niben101Scf04763_225506-228017	Nbv0.5scaffold5236_27507-36517	Niben101Scf03820_224534-227484
GO:0008152	124	0.82	0.69	1.18841	0.000444	0.00522	2.28233	metabolic process	Niben101Scf16691_10553-19579	Niben101Scf03009_508983-511888	Niben101Scf09597_21103-26435	Niben101Scf04375_264067-271551	Nbv0.3scaffold11879_17050-23003	Niben101Scf09472_216855-219754	Niben101Scf04187_195015-201871	Niben101Scf00285_49111-52280	Niben101Scf10015_24099-29198	Niben044Scf00035718Ctg003_3635-13400	Niben101Scf01374_990639-1003309	Niben044Scf00039533Ctg003_10307-20286	Niben101Scf04113_626327-630459	Niben101Scf03595_843915-850629	Niben101Scf08508_42594-47161	Niben101Scf02156_1555216-1563511	Nbv0.3scaffold9046_35606-41740	Niben101Scf00980_765308-771054	Niben101Scf00261_179995-182369	Nbv0.3scaffold25395_10920-13734	Niben101Scf08415_41803-48219	Niben101Scf06883_6517-9794	Niben101Scf02317_103860-107830	Niben101Scf05056_84755-87845	Niben101Scf01418_67513-72791	Niben101Scf00724_4604-8931	Niben101Scf00581_20479-26893	Niben101Scf00375_130875-133195	Niben101Scf06344_666613-670520	Niben101Scf02465_83174-99320	Niben101Scf04643_198484-201653	Niben044Scf00007554Ctg001_9725-17104	Niben101Scf02289_558406-564812	Niben101Scf02316_150724-156465	Niben101Scf07610_13147-16339	Niben101Scf00063_444405-447385	Niben101Scf31493_8494-12268	Niben101Scf37031_116869-121065	Niben101Scf02909_158757-161665	Niben101Scf07608_128848-135013	Niben101Scf05682_24175-33775
GO:0071840	64	0.42	0.3	1.4	0.000689	0.00723	2.14086	cellular component organization or biogenesis	Niben101Scf16691_10553-19579	Niben101Scf03009_508983-511888	Nbv0.3scaffold11879_17050-23003	Niben101Scf04339_12347-17122	Nbv0.5scaffold5563_134241-137314	Niben101Scf02502_472907-476076	Niben044Scf00001827Ctg010_4979-8471	Niben044Scf00013721Ctg020_65-3618	Niben101Scf10015_24099-29198	Niben101Scf07981_150993-154846	Niben101Scf01376_424475-428963	Nbv0.5scaffold6802_64150-67035	Niben101Scf08580_62111-68104	Niben101Scf03595_843915-850629	Niben101Scf14566_107589-115490	Niben101Scf04015_195685-199283	Nbv0.3scaffold9046_35606-41740	Niben101Scf00980_765308-771054	Nbv0.3scaffold52886_1178-8420	Niben101Scf03779_325397-331455	Nbv0.5scaffold900_446030-449840	Nbv0.3scaffold20280_19887-24937	Niben101Scf04555_18646-27325	Niben101Scf02317_103860-107830	Niben101Scf09928_98275-106973	Nbv0.5scaffold5414_12931-21329	Niben101Scf00581_20479-26893	Niben101Scf02465_83174-99320	Niben101Scf04643_198484-201653	Niben101Scf07066_654828-657751	Niben101Scf01994_303816-309187	Niben101Scf02289_558406-564812	Nbv0.5scaffold4705_84343-90067	Nbv0.5scaffold9051_7424-12806	Niben101Scf37031_116869-121065	Niben044Scf00004043Ctg010_1773-9371	Niben044Scf00013839Ctg010_1-3799	Niben101Scf16657_13794-22831	Niben101Scf00133_653097-654846	Niben101Scf13644_111584-116598	Niben101Scf03500_251083-255102
GO:0051865	4	0.026	0.003	8.66667	0.00111	0.0106	1.97469	protein autoubiquitination	Niben101Scf00442_1066124-1069212	Niben101Scf02909_158757-161665	Niben101Scf07608_128848-135013	Niben101Scf06939_300043-303134
GO:0050896	89	0.59	0.46	1.28261	0.00117	0.011	1.95861	response to stimulus	Niben101Scf04375_264067-271551	Nbv0.3scaffold11879_17050-23003	Niben044Scf00008842Ctg003_1-5723	Niben101Scf04187_195015-201871	Niben101Scf00285_49111-52280	Niben101Scf02502_472907-476076	Niben044Scf00001827Ctg010_4979-8471	Niben044Scf00013721Ctg020_65-3618	Niben101Scf05440_465327-468040	Niben101Scf01376_424475-428963	Niben044Scf00023137Ctg008_1-2913	Niben044Scf00035718Ctg003_3635-13400	Niben101Scf01374_990639-1003309	Niben044Scf00005042Ctg007_297-3514	Niben044Scf00039533Ctg003_10307-20286	Niben101Scf04113_626327-630459	Niben101Scf08508_42594-47161	Nbv0.5scaffold4606_1333-7212	Niben101Scf14566_107589-115490	Niben101Scf04015_195685-199283	Nbv0.3scaffold9046_35606-41740	Niben101Scf11884_43888-46565	Niben101Scf06628_128057-130404	Niben101Scf00261_179995-182369	Niben101Scf04220_841925-847990	Nbv0.3scaffold52886_1178-8420	Niben101Scf03779_325397-331455	Nbv0.3scaffold25395_10920-13734	Nbv0.5scaffold900_446030-449840	Niben101Scf08134_168580-175837	Niben101Scf08415_41803-48219	Niben101Scf06883_6517-9794	Niben101Scf00442_1066124-1069212	Niben101Scf04763_225506-228017	Nbv0.3scaffold17733_7343-16790	Niben101Scf02317_103860-107830	Niben101Scf03820_224534-227484	Niben101Scf04173_72638-75087	Niben101Scf07493_416126-419484	Niben101Scf05056_84755-87845	Niben101Scf01418_67513-72791
GO:0008216	3	0.02	0.0014	14.2857	0.00121	0.0111	1.95468	spermidine metabolic process	Nbv0.5scaffold1804_176579-181767	Niben101Scf31493_8494-12268	Niben101Scf10560_161543-166994
GO:0006950	66	0.43	0.32	1.34375	0.00135	0.0121	1.91721	response to stress	Niben101Scf04375_264067-271551	Nbv0.3scaffold11879_17050-23003	Niben044Scf00008842Ctg003_1-5723	Niben101Scf04187_195015-201871	Niben101Scf00285_49111-52280	Niben044Scf00001827Ctg010_4979-8471	Niben044Scf00013721Ctg020_65-3618	Niben101Scf05440_465327-468040	Niben101Scf01376_424475-428963	Niben044Scf00035718Ctg003_3635-13400	Niben101Scf01374_990639-1003309	Niben044Scf00005042Ctg007_297-3514	Niben044Scf00039533Ctg003_10307-20286	Niben101Scf08508_42594-47161	Nbv0.5scaffold4606_1333-7212	Niben101Scf14566_107589-115490	Niben101Scf04015_195685-199283	Nbv0.3scaffold9046_35606-41740	Niben101Scf11884_43888-46565	Niben101Scf00261_179995-182369	Niben101Scf04220_841925-847990	Niben101Scf03779_325397-331455	Nbv0.3scaffold25395_10920-13734	Nbv0.5scaffold900_446030-449840	Niben101Scf08415_41803-48219	Niben101Scf06883_6517-9794	Niben101Scf00442_1066124-1069212	Niben101Scf04763_225506-228017	Niben101Scf02317_103860-107830	Niben101Scf03820_224534-227484	Niben101Scf05056_84755-87845	Niben101Scf00592_772506-778277	Nbv0.5scaffold5414_12931-21329	Niben101Scf00581_20479-26893	Niben101Scf06344_666613-670520	Niben101Scf07757_71373-74181	Niben101Scf06412_311278-315202	Niben101Scf04643_198484-201653	Niben044Scf00007554Ctg001_9725-17104	Niben044Scf00002096Ctg005_54504-57988	Niben101Scf03861_71341-74636
GO:0010565	6	0.039	0.0081	4.81481	0.00154	0.0135	1.86967	regulation of cellular ketone metabolic process	Niben101Scf14566_107589-115490	Niben101Scf03365_523777-532406	Nbv0.5scaffold5414_12931-21329	Niben101Scf00581_20479-26893	Niben101Scf02829_343332-358556	Niben101Scf01382_292829-300544
GO:0042221	54	0.36	0.25	1.44	0.00162	0.014	1.85387	response to chemical	Niben101Scf04375_264067-271551	Niben044Scf00008842Ctg003_1-5723	Niben101Scf00285_49111-52280	Niben101Scf02502_472907-476076	Niben044Scf00013721Ctg020_65-3618	Niben101Scf05440_465327-468040	Niben101Scf01376_424475-428963	Niben044Scf00035718Ctg003_3635-13400	Niben101Scf01374_990639-1003309	Niben044Scf00005042Ctg007_297-3514	Niben101Scf04113_626327-630459	Niben101Scf06628_128057-130404	Niben101Scf00261_179995-182369	Nbv0.3scaffold52886_1178-8420	Nbv0.3scaffold25395_10920-13734	Niben101Scf08134_168580-175837	Niben101Scf08415_41803-48219	Niben101Scf06883_6517-9794	Niben101Scf00442_1066124-1069212	Nbv0.3scaffold17733_7343-16790	Niben101Scf03820_224534-227484	Niben101Scf04173_72638-75087	Niben101Scf05056_84755-87845	Niben101Scf01418_67513-72791	Niben101Scf00592_772506-778277	Niben101Scf02465_83174-99320	Niben101Scf06412_311278-315202	Niben101Scf04643_198484-201653	Niben101Scf01372_1032706-1037658	Niben101Scf03861_71341-74636	Niben101Scf07610_13147-16339	Niben101Scf00225_8544-13722	Niben101Scf02909_158757-161665	Niben101Scf07608_128848-135013	Niben044Scf00004043Ctg010_1773-9371	Niben101Scf05682_24175-33775	Niben101Scf03500_251083-255102	Niben101Scf11208_75867-78961	Niben101Scf01382_292829-300544	Niben044Scf00002932Ctg019_293-5600	Nbv0.5scaffold6356_85817-95062
GO:0010584	4	0.026	0.0035	7.42857	0.002	0.0165	1.78252	pollen exine formation	Nbv0.5scaffold4705_84343-90067	Niben101Scf09928_98275-106973	Niben101Scf08580_62111-68104	Niben101Scf02317_103860-107830
GO:0071704	115	0.76	0.65	1.16923	0.00239	0.0195	1.70997	organic substance metabolic process	Niben101Scf16691_10553-19579	Niben101Scf03009_508983-511888	Niben101Scf09597_21103-26435	Niben101Scf04375_264067-271551	Nbv0.3scaffold11879_17050-23003	Niben101Scf09472_216855-219754	Niben101Scf04187_195015-201871	Niben101Scf00285_49111-52280	Niben101Scf10015_24099-29198	Niben101Scf01374_990639-1003309	Niben044Scf00039533Ctg003_10307-20286	Niben101Scf04113_626327-630459	Niben101Scf03595_843915-850629	Niben101Scf08508_42594-47161	Niben101Scf02156_1555216-1563511	Nbv0.3scaffold9046_35606-41740	Niben101Scf00980_765308-771054	Niben101Scf00261_179995-182369	Nbv0.3scaffold25395_10920-13734	Niben101Scf08415_41803-48219	Niben101Scf06883_6517-9794	Niben101Scf02317_103860-107830	Niben101Scf05056_84755-87845	Niben101Scf01418_67513-72791	Niben101Scf00724_4604-8931	Niben101Scf00581_20479-26893	Niben101Scf00375_130875-133195	Niben101Scf06344_666613-670520	Niben101Scf02465_83174-99320	Niben044Scf00007554Ctg001_9725-17104	Niben101Scf02289_558406-564812	Niben101Scf02316_150724-156465	Niben101Scf07610_13147-16339	Niben101Scf00063_444405-447385	Niben101Scf31493_8494-12268	Niben101Scf37031_116869-121065	Niben101Scf02909_158757-161665	Niben101Scf07608_128848-135013	Niben101Scf16657_13794-22831	Niben101Scf13644_111584-116598	Niben101Scf13041_295779-303187
GO:0044237	113	0.74	0.63	1.1746	0.00275	0.0217	1.66354	cellular metabolic process	Niben101Scf16691_10553-19579	Niben101Scf03009_508983-511888	Niben101Scf09597_21103-26435	Niben101Scf04375_264067-271551	Nbv0.3scaffold11879_17050-23003	Niben101Scf09472_216855-219754	Niben101Scf04187_195015-201871	Niben101Scf00285_49111-52280	Niben101Scf10015_24099-29198	Niben101Scf01374_990639-1003309	Niben044Scf00039533Ctg003_10307-20286	Niben101Scf04113_626327-630459	Niben101Scf03595_843915-850629	Niben101Scf02156_1555216-1563511	Nbv0.3scaffold9046_35606-41740	Niben101Scf00980_765308-771054	Niben101Scf00261_179995-182369	Nbv0.3scaffold25395_10920-13734	Niben101Scf08415_41803-48219	Niben101Scf06883_6517-9794	Niben101Scf02317_103860-107830	Niben101Scf05056_84755-87845	Niben101Scf01418_67513-72791	Niben101Scf00724_4604-8931	Niben101Scf00581_20479-26893	Niben101Scf00375_130875-133195	Niben101Scf06344_666613-670520	Niben101Scf02465_83174-99320	Niben101Scf04643_198484-201653	Niben044Scf00007554Ctg001_9725-17104	Niben101Scf02289_558406-564812	Niben101Scf02316_150724-156465	Niben101Scf07610_13147-16339	Niben101Scf00063_444405-447385	Niben101Scf31493_8494-12268	Niben101Scf37031_116869-121065	Niben101Scf02909_158757-161665	Niben101Scf07608_128848-135013	Niben101Scf13644_111584-116598	Niben101Scf13041_295779-303187	Niben101Scf03365_523777-532406
GO:0009056	34	0.22	0.14	1.57143	0.00342	0.026	1.58503	catabolic process	Niben101Scf16691_10553-19579	Niben101Scf04375_264067-271551	Nbv0.3scaffold11879_17050-23003	Niben101Scf01418_67513-72791	Niben101Scf00724_4604-8931	Niben044Scf00008842Ctg003_1-5723	Niben101Scf06344_666613-670520	Niben044Scf00001827Ctg010_4979-8471	Niben044Scf00002096Ctg005_54504-57988	Niben101Scf03861_71341-74636	Niben101Scf05440_465327-468040	Niben101Scf00063_444405-447385	Niben101Scf01374_990639-1003309	Niben044Scf00039533Ctg003_10307-20286	Niben101Scf04113_626327-630459	Niben101Scf02909_158757-161665	Niben101Scf07608_128848-135013	Niben101Scf02156_1555216-1563511	Niben101Scf03500_251083-255102	Niben101Scf04015_195685-199283	Niben101Scf01664_604349-606702	Niben101Scf00261_179995-182369	Niben101Scf06361_885333-899954	Niben101Scf06939_300043-303134	Niben101Scf03325_46900-51993	Nbv0.5scaffold900_446030-449840	Niben101Scf20493_30157-35520	Niben101Scf08415_41803-48219	Niben101Scf06883_6517-9794	Niben101Scf00442_1066124-1069212	Niben101Scf04003_399289-409493	Niben101Scf05656_95009-99828	Niben101Scf11723_265857-269459	Niben101Scf03820_224534-227484
GO:0009987	139	0.91	0.84	1.08333	0.00353	0.0264	1.5784	cellular process	Niben101Scf16691_10553-19579	Niben101Scf03009_508983-511888	Niben101Scf09597_21103-26435	Niben101Scf04375_264067-271551	Nbv0.3scaffold11879_17050-23003	Niben101Scf09472_216855-219754	Niben101Scf04187_195015-201871	Niben101Scf00285_49111-52280	Niben101Scf10015_24099-29198	Niben044Scf00035718Ctg003_3635-13400	Niben101Scf01374_990639-1003309	Niben044Scf00039533Ctg003_10307-20286	Niben101Scf04113_626327-630459	Niben101Scf02078_510199-512975	Niben101Scf03595_843915-850629	Niben101Scf02156_1555216-1563511	Nbv0.3scaffold9046_35606-41740	Niben101Scf00980_765308-771054	Niben101Scf00261_179995-182369	Nbv0.3scaffold25395_10920-13734	Niben101Scf00308_117552-122734	Niben101Scf08415_41803-48219	Niben101Scf06883_6517-9794	Nbv0.3scaffold17733_7343-16790	Nbv0.3scaffold20280_19887-24937	Niben101Scf02317_103860-107830	Niben101Scf05056_84755-87845	Niben101Scf01418_67513-72791	Niben101Scf00724_4604-8931	Niben101Scf00581_20479-26893	Niben101Scf00375_130875-133195	Niben101Scf06344_666613-670520	Niben101Scf02465_83174-99320	Niben101Scf04643_198484-201653	Niben044Scf00007554Ctg001_9725-17104	Niben101Scf02289_558406-564812	Niben101Scf02316_150724-156465	Niben101Scf07610_13147-16339	Niben101Scf00063_444405-447385	Niben101Scf31493_8494-12268	Niben101Scf37031_116869-121065
GO:0002679	2	0.013	0.0006	21.6667	0.00385	0.0279	1.5544	respiratory burst involved in defense response	Niben044Scf00035718Ctg003_3635-13400	Niben101Scf05682_24175-33775
GO:0051262	4	0.026	0.0045	5.77778	0.00498	0.035	1.45593	protein tetramerization	Niben101Scf02502_472907-476076	Niben101Scf04643_198484-201653	Niben044Scf00013721Ctg020_65-3618	Niben101Scf10015_24099-29198
GO:0009727	2	0.013	0.0007	18.5714	0.00508	0.0352	1.45346	detection of ethylene stimulus	Niben101Scf02465_83174-99320	Nbv0.3scaffold52886_1178-8420
GO:0015976	2	0.013	0.0007	18.5714	0.00552	0.0371	1.43063	carbon utilization	Niben101Scf00442_1066124-1069212	Niben101Scf06939_300043-303134
GO:0051704	29	0.19	0.12	1.58333	0.00739	0.0476	1.32239	multi-organism process	Niben101Scf00581_20479-26893	Niben101Scf07757_71373-74181	Niben101Scf01376_424475-428963	Niben044Scf00023137Ctg008_1-2913	Niben044Scf00035718Ctg003_3635-13400	Niben101Scf01374_990639-1003309	Niben101Scf31493_8494-12268	Niben044Scf00039533Ctg003_10307-20286	Niben101Scf02909_158757-161665	Niben101Scf07608_128848-135013	Niben044Scf00004043Ctg010_1773-9371	Niben101Scf05682_24175-33775	Niben101Scf11208_75867-78961	Niben101Scf01382_292829-300544	Niben101Scf14566_107589-115490	Niben101Scf04015_195685-199283	Niben101Scf03365_523777-532406	Niben044Scf00002932Ctg019_293-5600	Niben044Scf00053371Ctg004_3072-8262	Nbv0.5scaffold6356_85817-95062	Nbv0.3scaffold8423_1689-4210	Niben101Scf06939_300043-303134	Niben101Scf04881_154049-162204	Niben101Scf03050_367972-374029	Niben101Scf08415_41803-48219	Niben101Scf00442_1066124-1069212	Niben101Scf04763_225506-228017	Nbv0.5scaffold5236_27507-36517	Niben101Scf03820_224534-227484
GO:0018991	1	0.0066	0.0001	66	0.0139	0.0772	1.11238	oviposition	Niben101Scf10015_24099-29198
GO:0062012	6	0.039	0.013	3	0.0151	0.0816	1.08831	regulation of small molecule metabolic process	Niben101Scf14566_107589-115490	Niben101Scf03365_523777-532406	Nbv0.5scaffold5414_12931-21329	Niben101Scf00581_20479-26893	Niben101Scf02829_343332-358556	Niben101Scf01382_292829-300544
GO:0010106	2	0.013	0.0013	10	0.0156	0.0825	1.08355	cellular response to iron ion starvation	Nbv0.5scaffold6356_85817-95062	Niben101Scf05682_24175-33775
GO:0035172	1	0.0066	0.0001	66	0.0184	0.0925	1.03386	hemocyte proliferation	Niben101Scf04506_313152-322574
GO:0006172	1	0.0066	0.0002	33	0.023	0.109	0.962574	ADP biosynthetic process	Niben101Scf04506_313152-322574
GO:0009628	43	0.28	0.22	1.27273	0.0329	0.136	0.866461	response to abiotic stimulus	Niben101Scf07493_416126-419484	Niben101Scf04375_264067-271551	Nbv0.3scaffold11879_17050-23003	Niben044Scf00008842Ctg003_1-5723	Nbv0.5scaffold5414_12931-21329	Niben101Scf00285_49111-52280	Niben101Scf06412_311278-315202	Niben101Scf04643_198484-201653	Niben044Scf00013721Ctg020_65-3618	Niben101Scf03861_71341-74636	Niben101Scf02316_150724-156465	Niben101Scf05440_465327-468040	Niben101Scf01376_424475-428963	Niben101Scf02887_23799-27673	Niben101Scf00063_444405-447385	Niben044Scf00035718Ctg003_3635-13400	Niben101Scf37031_116869-121065	Niben101Scf02909_158757-161665	Niben101Scf08508_42594-47161	Niben101Scf03500_251083-255102	Niben101Scf11208_75867-78961	Niben101Scf01382_292829-300544	Niben101Scf14566_107589-115490	Niben101Scf03365_523777-532406	Nbv0.5scaffold6356_85817-95062	Nbv0.3scaffold9046_35606-41740	Niben101Scf01433_687388-711506	Niben101Scf11884_43888-46565	Niben101Scf04220_841925-847990	Niben101Scf03634_472618-478040	Nbv0.3scaffold52886_1178-8420	Nbv0.3scaffold8423_1689-4210	Niben101Scf03779_325397-331455	Niben101Scf00024_70251-72929	Niben101Scf03325_46900-51993	Niben044Scf00012020Ctg001_1947-6866	Niben101Scf03050_367972-374029	Niben101Scf20493_30157-35520	Niben101Scf08134_168580-175837	Niben101Scf05656_95009-99828	Niben101Scf05373_1328-3828
GO:0090332	2	0.013	0.0019	6.84211	0.0347	0.142	0.847712	stomatal closure	Niben101Scf01428_420894-423280	Nbv0.3scaffold25395_10920-13734
GO:0010273	1	0.0066	0.0002	33	0.0365	0.147	0.832683	detoxification of copper ion	Nbv0.3scaffold17733_7343-16790
GO:0016043	54	0.36	0.29	1.24138	0.0375	0.147	0.832683	cellular component organization	Niben101Scf16691_10553-19579	Nbv0.3scaffold11879_17050-23003	Niben101Scf04339_12347-17122	Nbv0.5scaffold5563_134241-137314	Niben101Scf02502_472907-476076	Niben044Scf00001827Ctg010_4979-8471	Niben044Scf00013721Ctg020_65-3618	Niben101Scf10015_24099-29198	Niben101Scf07981_150993-154846	Niben101Scf01376_424475-428963	Niben101Scf08580_62111-68104	Niben101Scf03595_843915-850629	Niben101Scf14566_107589-115490	Niben101Scf04015_195685-199283	Nbv0.3scaffold9046_35606-41740	Niben101Scf00980_765308-771054	Nbv0.3scaffold52886_1178-8420	Niben101Scf03779_325397-331455	Nbv0.5scaffold900_446030-449840	Nbv0.3scaffold20280_19887-24937	Niben101Scf02317_103860-107830	Niben101Scf09928_98275-106973	Nbv0.5scaffold5414_12931-21329	Niben101Scf00581_20479-26893	Niben101Scf02465_83174-99320	Niben101Scf04643_198484-201653	Niben101Scf01994_303816-309187	Niben101Scf02289_558406-564812	Nbv0.5scaffold4705_84343-90067	Nbv0.5scaffold9051_7424-12806	Niben101Scf37031_116869-121065	Niben044Scf00013839Ctg010_1-3799	Niben101Scf16657_13794-22831	Niben101Scf00133_653097-654846	Niben101Scf13644_111584-116598	Niben101Scf03500_251083-255102	Niben101Scf11208_75867-78961	Niben101Scf01382_292829-300544	Niben101Scf13041_295779-303187	Niben101Scf03365_523777-532406	Niben044Scf00002932Ctg019_293-5600
GO:0043161	7	0.046	0.021	2.19048	0.0388	0.151	0.821023	proteasome-mediated ubiquitin-dependent protein catabolic process	Niben101Scf01664_604349-606702	Niben101Scf00724_4604-8931	Niben101Scf00442_1066124-1069212	Niben101Scf02909_158757-161665	Niben101Scf07608_128848-135013	Niben101Scf06939_300043-303134	Niben101Scf05440_465327-468040
GO:2000280	3	0.02	0.0049	4.08163	0.04	0.154	0.812479	regulation of root development	Niben101Scf05373_1328-3828	Niben101Scf11884_43888-46565	Niben101Scf00024_70251-72929
GO:0042440	6	0.039	0.017	2.29412	0.0464	0.174	0.759451	pigment metabolic process	Niben101Scf00225_8544-13722	Niben101Scf00980_765308-771054	Niben101Scf03634_472618-478040	Niben101Scf06344_666613-670520	Niben101Scf08508_42594-47161	Niben101Scf01239_223210-227817
GO:0010941	7	0.046	0.022	2.09091	0.048	0.179	0.747147	regulation of cell death	Niben044Scf00035718Ctg003_3635-13400	Niben101Scf00442_1066124-1069212	Niben101Scf02909_158757-161665	Niben101Scf05956_167998-174499	Niben101Scf07608_128848-135013	Niben101Scf05682_24175-33775	Niben101Scf06939_300043-303134
GO:0080185	1	0.0066	0.0003	22	0.0499	0.184	0.735182	effector dependent induction by symbiont of host immune response	Niben101Scf31493_8494-12268
[truncated: 98 more columns]

## Sheet: Intersection_DOWN
GO Term	Study #	Study Freq.	Pop. Freq.	Enrichment score	p-value	q-value	-LOG10(q-value)'	name	gene products
GO:0032544	5	0.034	0.0009	37.7778	2.14e-07	8.15e-06	5.08884	plastid translation	Niben101Scf02522_201235-211700	Niben044Scf00016026Ctg004_1-4765	Nbv0.3scaffold91268_1-4827	Nbv0.3scaffold90569_710-3971	Niben101Scf02021_113584-118255
GO:0042440	14	0.096	0.017	5.64706	2.28e-07	8.4e-06	5.07572	pigment metabolic process	Niben101Scf06120_11907-16493	Niben101Scf06249_291838-295165	Niben101Scf00248_201646-207011	Niben101Scf00069_1224252-1232110	Niben101Scf07073_208552-215679	Nbv0.3scaffold9284_2721-10615	Niben101Scf08470_688284-691742	Niben101Scf18343_154630-161326	Niben101Scf01478_555368-561286	Niben044Scf00011498Ctg001_17798-26266	Niben044Scf00025848Ctg004_1-2871	Niben101Scf06976_624542-628760	Niben101Scf01232_385600-389646	Niben101Scf02334_91474-98881
GO:0009719	42	0.29	0.14	2.07143	1.74e-06	4.09e-05	4.38828	response to endogenous stimulus	Niben101Scf25021_119982-123082	Niben101Scf06120_11907-16493	Niben044Scf00031448Ctg002_2302-7734	Niben101Scf01025_125422-131732	Niben101Scf13926_197831-205737	Niben101Scf02583_533-4539	Niben101Scf04053_408903-414643	Nbv0.3scaffold13674_1-5672	Niben101Scf01369_57538-61493	Niben044Scf00042047Ctg002_6186-10929	Niben101Scf02021_113584-118255	Niben101Scf07073_208552-215679	Niben101Ctg16374_5244-8044	Niben101Scf01517_529099-534771	Niben101Scf10910_29833-37399	Niben101Scf00307_76837-80406	Niben101Scf05536_245531-250209	Nbv0.3scaffold7967_44145-46588	Nbv0.3scaffold27787_16526-21670	Nbv0.3scaffold97987_1-4005	Niben101Scf27717_18694-21095	Niben101Scf00594_26721-30112	Nbv0.5scaffold2302_31199-257665	Niben101Scf07611_104509-107873	Niben044Scf00004219Ctg018_5933-10852	Niben101Scf05368_297922-302917	Niben101Scf03309_576200-579512	Niben101Scf11670_130395-135469	Nbv0.5scaffold1453_399610-401864	Niben101Scf02864_447736-452230	Niben101Scf01677_631831-634307	Niben044Scf00028064Ctg000_4428-9998	Nbv0.3scaffold91268_1-4827	Niben101Scf03978_948306-955506	Nbv0.3scaffold27863_3884-12288	Niben044Scf00054521Ctg002_8465-12025	Niben044Scf00028291Ctg000_8654-11265	Niben101Scf01284_235017-245987	Niben101Scf04174_493908-499254	Niben101Scf00916_152022-156657	Niben101Scf00960_294937-297851
GO:0042221	60	0.41	0.25	1.64	7.91e-06	0.000148	3.82974	response to chemical	Niben101Scf06120_11907-16493	Niben044Scf00031448Ctg002_2302-7734	Niben101Scf01025_125422-131732	Niben101Scf02583_533-4539	Niben101Scf04053_408903-414643	Niben101Scf01369_57538-61493	Niben101Scf02021_113584-118255	Niben101Scf07073_208552-215679	Niben044Scf00003832Ctg062_8335-27830	Niben101Ctg16374_5244-8044	Niben044Scf00014597Ctg000_8037-17538	Niben044Scf00029060Ctg005_8891-13290	Niben101Scf01517_529099-534771	Nbv0.3scaffold97987_1-4005	Niben101Scf01718_101438-107286	Niben044Scf00004219Ctg018_5933-10852	Nbv0.3scaffold9284_2721-10615	Niben101Scf01150_386235-393068	Nbv0.5scaffold1453_399610-401864	Niben101Scf01677_631831-634307	Niben044Scf00028064Ctg000_4428-9998	Niben101Scf03978_948306-955506	Nbv0.3scaffold27863_3884-12288	Niben044Scf00054521Ctg002_8465-12025	Niben044Scf00028291Ctg000_8654-11265	Niben101Scf10316_235599-239676	Niben101Scf00916_152022-156657	Niben044Scf00015668Ctg012_126-7086	Niben101Scf05286_97749-103546	Niben101Scf25021_119982-123082	Niben101Scf09107_135058-144558	Niben101Scf13926_197831-205737	Nbv0.3scaffold13674_1-5672	Niben044Scf00042047Ctg002_6186-10929	Niben101Scf09253_99291-106993	Niben101Scf00163_806548-810838	Niben101Scf10910_29833-37399	Niben101Scf00307_76837-80406	Niben101Scf05536_245531-250209	Nbv0.3scaffold7967_44145-46588	Niben044Scf00025848Ctg004_1-2871
GO:0010207	7	0.048	0.0053	9.0566	1.28e-05	0.000219	3.65956	photosystem II assembly	Niben101Scf13558_170940-174535	Niben101Scf05555_53698-57668	Niben101Scf00248_201646-207011	Niben101Scf06117_568657-571087	Niben044Scf00011498Ctg001_17798-26266	Niben101Scf00851_435931-439692	Niben101Scf06976_624542-628760
GO:0044282	14	0.096	0.024	4	1.46e-05	0.000236	3.62709	small molecule catabolic process	Niben101Scf01025_125422-131732	Niben044Scf00004219Ctg018_5933-10852	Nbv0.3scaffold13674_1-5672	Niben044Scf00042047Ctg002_6186-10929	Niben101Scf07073_208552-215679	Niben044Scf00005087Ctg027_101-3807	Niben101Scf02864_447736-452230	Niben101Scf04316_457259-462157	Niben044Scf00029060Ctg005_8891-13290	Niben101Scf01517_529099-534771	Niben101Scf10316_235599-239676	Niben101Scf05536_245531-250209	Niben101Scf04174_493908-499254	Niben101Scf00897_165734-171136
GO:0044281	46	0.32	0.18	1.77778	3.04e-05	0.000428	3.36856	small molecule metabolic process	Niben044Scf00031448Ctg002_2302-7734	Niben101Scf01025_125422-131732	Niben101Scf03500_244965-261091	Niben101Scf08178_49124-56322	Niben101Scf04053_408903-414643	Nbv0.3scaffold13674_1-5672	Niben101Scf00069_1224252-1232110	Niben044Scf00042047Ctg002_6186-10929	Niben101Scf07073_208552-215679	Niben044Scf00020661Ctg004_2186-8760	Niben044Scf00029249Ctg005_1-3826	Niben044Scf00014597Ctg000_8037-17538	Niben044Scf00029060Ctg005_8891-13290	Niben101Scf01517_529099-534771	Niben101Scf10910_29833-37399	Niben101Scf05536_245531-250209	Niben101Scf00897_165734-171136	Niben101Scf02348_69110-75723	Nbv0.3scaffold7967_44145-46588	Niben044Scf00025848Ctg004_1-2871	Niben101Scf01232_385600-389646	Niben101Scf03133_7775-12877	Niben101Scf27717_18694-21095	Nbv0.5scaffold2302_31199-257665	Niben101Scf06249_291838-295165	Niben044Scf00004219Ctg018_5933-10852	Niben101Scf05226_403421-408477	Nbv0.5scaffold3237_105933-108385	Niben101Scf00480_1-4764	Niben044Scf00005087Ctg027_101-3807	Niben101Scf03864_101696-105280	Nbv0.3scaffold9284_2721-10615	Niben101Scf01150_386235-393068	Niben101Scf05017_597956-622762	Niben101Scf07123_1335-5945	Niben101Scf02864_447736-452230	Niben044Scf00028064Ctg000_4428-9998	Niben101Scf18343_154630-161326	Niben101Scf04316_457259-462157	Niben101Scf03978_948306-955506	Niben101Scf02654_1-3176
GO:0005975	30	0.21	0.095	2.21053	4.3e-05	0.000578	3.23807	carbohydrate metabolic process	Niben101Scf05286_97749-103546	Niben044Scf00031448Ctg002_2302-7734	Niben044Scf00004772Ctg005_3565-7292	Niben101Scf09107_135058-144558	Niben101Scf01025_125422-131732	Niben101Scf03500_244965-261091	Niben101Scf00248_201646-207011	Niben101Scf08178_49124-56322	Niben101Scf04053_408903-414643	Nbv0.3scaffold13674_1-5672	Niben044Scf00042047Ctg002_6186-10929	Niben044Scf00029060Ctg005_8891-13290	Niben101Scf10910_29833-37399	Niben101Scf05536_245531-250209	Niben101Scf01052_591942-603559	Nbv0.5scaffold204_968999-972517	Niben101Scf03133_7775-12877	Niben101Scf01498_1268822-1272450	Niben101Scf01718_101438-107286	Nbv0.5scaffold2302_31199-257665	Niben044Scf00004219Ctg018_5933-10852	Niben101Scf05226_403421-408477	Niben101Scf03864_101696-105280	Niben101Scf01150_386235-393068	Niben101Scf05017_597956-622762	Niben101Scf02864_447736-452230	Niben044Scf00028064Ctg000_4428-9998	Niben101Scf01582_790150-810310	Niben101Scf10316_235599-239676	Niben101Scf01284_235017-245987
GO:0055114	15	0.1	0.034	2.94118	0.000125	0.00128	2.89279	oxidation-reduction process	Niben044Scf00004772Ctg005_3565-7292	Niben101Scf01718_101438-107286	Niben101Scf09107_135058-144558	Niben101Scf11670_130395-135469	Niben101Scf00372_361468-364085	Niben044Scf00028915Ctg002_439-4387	Niben101Scf03864_101696-105280	Niben101Scf00163_806548-810838	Niben101Scf01517_529099-534771	Niben101Scf07508_366411-379279	Niben101Scf04174_493908-499254	Niben101Scf00897_165734-171136	Niben101Scf00960_294937-297851	Niben101Scf06976_624542-628760	Nbv0.5scaffold4167_63985-67827
GO:0019048	3	0.021	0.0007	30	0.000164	0.00159	2.7986	modulation by virus of host morphology or physiology	Niben101Scf01517_529099-534771	Niben101Scf04174_493908-499254	Niben101Scf00897_165734-171136
GO:0019264	2	0.014	0.0002	70	0.000196	0.00185	2.73283	glycine biosynthetic process from serine	Niben101Scf00069_1224252-1232110	Niben101Scf07073_208552-215679
GO:0048102	3	0.021	0.0009	23.3333	0.000291	0.00249	2.6038	autophagic cell death	Niben101Scf04053_408903-414643	Nbv0.5scaffold204_968999-972517	Niben101Scf01498_1268822-1272450
GO:0009628	50	0.34	0.22	1.54545	0.000319	0.00264	2.5784	response to abiotic stimulus	Niben044Scf00031448Ctg002_2302-7734	Niben101Scf01025_125422-131732	Niben101Scf05555_53698-57668	Niben101Scf01402_58520-61467	Niben101Scf00069_1224252-1232110	Niben101Scf07073_208552-215679	Niben101Scf13748_72549-74616	Niben101Ctg16374_5244-8044	Niben044Scf00014597Ctg000_8037-17538	Niben044Scf00029060Ctg005_8891-13290	Nbv0.3scaffold97987_1-4005	Niben101Scf01718_101438-107286	Niben044Scf00004219Ctg018_5933-10852	Niben101Scf31945_47695-52517	Niben101Scf00725_181159-185384	Niben101Scf01677_631831-634307	Niben044Scf00028064Ctg000_4428-9998	Nbv0.3scaffold27863_3884-12288	Niben044Scf00054521Ctg002_8465-12025	Niben044Scf00028291Ctg000_8654-11265	Niben101Scf10316_235599-239676	Niben101Scf00916_152022-156657	Niben101Scf05286_97749-103546	Niben101Scf25021_119982-123082	Niben101Scf09107_135058-144558	Niben101Scf05063_534531-539829	Niben101Scf13926_197831-205737	Niben044Scf00042047Ctg002_6186-10929	Niben101Scf09253_99291-106993	Niben101Scf00163_806548-810838	Niben101Scf10910_29833-37399	Niben101Scf00307_76837-80406	Niben101Scf05536_245531-250209	Niben044Scf00030289Ctg011_1-3073	Nbv0.3scaffold7967_44145-46588	Nbv0.3scaffold27787_16526-21670	Niben101Scf03133_7775-12877	Niben101Scf27717_18694-21095	Nbv0.5scaffold2302_31199-257665	Niben101Scf07611_104509-107873	Niben101Scf05368_297922-302917
GO:0045036	4	0.027	0.0023	11.7391	0.00036	0.00289	2.5391	protein targeting to chloroplast	Niben101Scf31945_47695-52517	Niben101Scf00725_181159-185384	Niben101Scf01402_58520-61467	Niben044Scf00011498Ctg001_17798-26266
GO:0098542	20	0.14	0.064	2.1875	0.00108	0.00712	2.14752	defense response to other organism	Niben101Scf27717_18694-21095	Niben101Scf03500_244965-261091	Niben101Scf05368_297922-302917	Niben101Scf13926_197831-205737	Niben101Scf02583_533-4539	Niben101Scf00248_201646-207011	Niben101Scf04053_408903-414643	Niben101Scf03309_576200-579512	Niben101Scf05017_597956-622762	Niben044Scf00016026Ctg004_1-4765	Niben101Scf08470_688284-691742	Niben101Scf09253_99291-106993	Niben044Scf00014597Ctg000_8037-17538	Niben101Scf01517_529099-534771	Niben044Scf00028291Ctg000_8654-11265	Niben101Scf10910_29833-37399	Niben101Scf04174_493908-499254	Niben101Scf00960_294937-297851	Nbv0.3scaffold7967_44145-46588	Nbv0.3scaffold27787_16526-21670
GO:0009814	9	0.062	0.018	3.44444	0.00159	0.00964	2.01592	defense response	incompatible interaction	Niben044Scf00016026Ctg004_1-4765	Niben101Scf27717_18694-21095	Niben101Scf09253_99291-106993	Niben101Scf13926_197831-205737	Niben044Scf00014597Ctg000_8037-17538	Niben101Scf00248_201646-207011	Niben101Scf03309_576200-579512	Niben044Scf00028291Ctg000_8654-11265	Nbv0.3scaffold7967_44145-46588
GO:0009058	65	0.45	0.33	1.36364	0.00202	0.0117	1.93181	biosynthetic process	Niben101Scf06120_11907-16493	Niben044Scf00031448Ctg002_2302-7734	Niben101Scf01025_125422-131732	Niben101Scf03500_244965-261091	Niben101Scf00248_201646-207011	Niben044Scf00052783Ctg002_586-4968	Niben101Scf00069_1224252-1232110	Niben101Scf02021_113584-118255	Niben101Scf07073_208552-215679	Niben101Scf13748_72549-74616	Niben044Scf00029249Ctg005_1-3826	Niben101Scf04003_982242-1004501	Niben101Scf01478_555368-561286	Niben044Scf00014597Ctg000_8037-17538	Niben044Scf00029060Ctg005_8891-13290	Niben101Scf01517_529099-534771	Nbv0.5scaffold204_968999-972517	Niben101Scf06969_5510-8232	Niben101Scf01232_385600-389646	Niben101Scf02334_91474-98881	Nbv0.3scaffold97987_1-4005	Niben101Scf01718_101438-107286	Niben044Scf00004219Ctg018_5933-10852	Nbv0.3scaffold90569_710-3971	Niben101Scf03864_101696-105280	Nbv0.3scaffold9284_2721-10615	Niben101Scf01150_386235-393068	Niben101Scf05017_597956-622762	Niben101Scf02522_201235-211700	Niben044Scf00016026Ctg004_1-4765	Niben044Scf00028064Ctg000_4428-9998	Niben101Scf18343_154630-161326	Niben101Scf03978_948306-955506	Niben101Scf10316_235599-239676	Niben101Scf00916_152022-156657	Niben101Scf05286_97749-103546	Niben101Scf09107_135058-144558	Niben101Scf01432_352465-360028	Niben101Scf08178_49124-56322	Nbv0.3scaffold13674_1-5672	Niben044Scf00042047Ctg002_6186-10929
GO:0043207	26	0.18	0.099	1.81818	0.00224	0.0128	1.89279	response to external biotic stimulus	Niben101Scf05286_97749-103546	Niben101Scf03500_244965-261091	Niben101Scf13926_197831-205737	Niben101Scf02583_533-4539	Niben101Scf00248_201646-207011	Niben101Scf04053_408903-414643	Niben101Scf08470_688284-691742	Niben101Scf09253_99291-106993	Niben044Scf00003832Ctg062_8335-27830	Niben044Scf00014597Ctg000_8037-17538	Niben101Scf01517_529099-534771	Niben101Scf10910_29833-37399	Nbv0.3scaffold7967_44145-46588	Nbv0.3scaffold27787_16526-21670	Nbv0.3scaffold97987_1-4005	Niben101Scf27717_18694-21095	Niben101Scf00594_26721-30112	Niben101Scf05368_297922-302917	Niben101Scf03309_576200-579512	Niben101Scf05017_597956-622762	Niben044Scf00016026Ctg004_1-4765	Niben044Scf00054521Ctg002_8465-12025	Niben044Scf00028291Ctg000_8654-11265	Niben101Scf04174_493908-499254	Niben101Scf00960_294937-297851	Niben044Scf00015668Ctg012_126-7086
GO:0010109	4	0.027	0.0042	6.42857	0.00336	0.017	1.76955	regulation of photosynthesis	Nbv0.5scaffold2367_189306-213243	Niben101Scf05555_53698-57668	Niben101Scf04174_493908-499254	Niben101Scf00897_165734-171136
GO:0008152	116	0.79	0.69	1.14493	0.00412	0.0205	1.68825	metabolic process	Niben101Scf06120_11907-16493	Niben044Scf00004772Ctg005_3565-7292	Niben101Scf01025_125422-131732	Niben101Scf03455_444697-449913	Niben101Scf05555_53698-57668	Niben101Scf04053_408903-414643	Niben044Scf00052783Ctg002_586-4968	Niben101Scf00069_1224252-1232110	Niben101Scf02021_113584-118255	Niben101Scf01478_555368-561286	Niben101Scf06969_5510-8232	Niben101Scf00503_1086730-1092804	Niben101Scf01718_101438-107286	Niben101Scf04610_604431-608190	Nbv0.5scaffold3237_105933-108385	Niben101Scf03045_1184505-1187383	Niben101Scf02522_201235-211700	Niben101Scf01677_631831-634307	Niben044Scf00028064Ctg000_4428-9998	Niben101Scf03978_948306-955506	Niben044Scf00028291Ctg000_8654-11265	Niben101Scf10316_235599-239676	Niben101Scf00916_152022-156657	Niben101Scf08531_379622-388001	Niben044Scf00020661Ctg004_2186-8760	Niben101Scf00851_435931-439692	Niben101Scf00163_806548-810838	Niben044Scf00011498Ctg001_17798-26266	Niben101Scf07508_366411-379279	Niben101Scf10910_29833-37399	Niben044Scf00030289Ctg011_1-3073	Niben044Scf00025848Ctg004_1-2871	Niben101Scf06976_624542-628760	Niben044Scf00060234Ctg000_1-1703	Niben101Scf03133_7775-12877	Niben101Scf07516_456743-461221	Niben101Scf07611_104509-107873	Niben101Scf06249_291838-295165	Niben101Scf05226_403421-408477	Niben101Scf11670_130395-135469	Niben101Scf02864_447736-452230
GO:0044237	108	0.74	0.63	1.1746	0.00441	0.0216	1.66555	cellular metabolic process	Niben101Scf06120_11907-16493	Niben044Scf00004772Ctg005_3565-7292	Niben101Scf01025_125422-131732	Niben101Scf03455_444697-449913	Niben101Scf05555_53698-57668	Niben101Scf04053_408903-414643	Niben101Scf00069_1224252-1232110	Niben101Scf02021_113584-118255	Niben101Scf01478_555368-561286	Niben101Scf06969_5510-8232	Niben101Scf00503_1086730-1092804	Niben101Scf01718_101438-107286	Niben101Scf04610_604431-608190	Nbv0.5scaffold3237_105933-108385	Niben101Scf03045_1184505-1187383	Niben101Scf02522_201235-211700	Niben101Scf01677_631831-634307	Niben044Scf00028064Ctg000_4428-9998	Niben101Scf03978_948306-955506	Niben044Scf00028291Ctg000_8654-11265	Niben101Scf10316_235599-239676	Niben101Scf00916_152022-156657	Niben101Scf08531_379622-388001	Niben044Scf00020661Ctg004_2186-8760	Niben101Scf00851_435931-439692	Niben044Scf00011498Ctg001_17798-26266	Niben101Scf07508_366411-379279	Niben101Scf10910_29833-37399	Niben044Scf00030289Ctg011_1-3073	Niben044Scf00025848Ctg004_1-2871	Niben101Scf06976_624542-628760	Niben101Scf03133_7775-12877	Niben101Scf07516_456743-461221	Niben101Scf07611_104509-107873	Niben101Scf06249_291838-295165	Niben101Scf05226_403421-408477	Niben101Scf11670_130395-135469	Niben101Scf02864_447736-452230	Niben101Scf04316_457259-462157	Niben101Scf02654_1-3176	Niben101Scf01284_235017-245987
GO:0046916	5	0.034	0.0083	4.09639	0.00749	0.0342	1.46597	cellular transition metal ion homeostasis	Niben044Scf00029233Ctg001_23431-27465	Nbv0.3scaffold15751_16932-26171	Niben044Scf00013437Ctg007_3360-7612	Niben101Scf04549_39300-43545	Nbv0.3scaffold27863_3884-12288
GO:0035821	4	0.027	0.0058	4.65517	0.0105	0.0448	1.34872	modification of morphology or physiology of other organism	Niben101Scf13926_197831-205737	Niben101Scf01517_529099-534771	Niben101Scf04174_493908-499254	Niben101Scf00897_165734-171136
GO:0009605	31	0.21	0.14	1.5	0.0127	0.0517	1.28651	response to external stimulus	Niben101Scf05286_97749-103546	Niben101Scf03500_244965-261091	Niben101Scf13926_197831-205737	Niben101Scf02583_533-4539	Niben101Scf00248_201646-207011	Niben101Scf04053_408903-414643	Niben101Scf01369_57538-61493	Niben101Scf08470_688284-691742	Niben101Scf09253_99291-106993	Niben044Scf00003832Ctg062_8335-27830	Niben044Scf00014597Ctg000_8037-17538	Niben044Scf00029060Ctg005_8891-13290	Niben101Scf01517_529099-534771	Niben101Scf10910_29833-37399	Niben101Scf00307_76837-80406	Nbv0.3scaffold7967_44145-46588	Nbv0.3scaffold27787_16526-21670	Nbv0.3scaffold97987_1-4005	Niben101Scf27717_18694-21095	Niben101Scf01718_101438-107286	Niben101Scf00594_26721-30112	Niben101Scf05368_297922-302917	Niben101Scf03309_576200-579512	Niben101Scf01150_386235-393068	Niben101Scf05017_597956-622762	Niben044Scf00016026Ctg004_1-4765	Niben044Scf00054521Ctg002_8465-12025	Niben044Scf00028291Ctg000_8654-11265	Niben101Scf04174_493908-499254	Niben101Scf00960_294937-297851	Niben044Scf00015668Ctg012_126-7086
GO:0045820	1	0.0068	0.0001	68	0.0133	0.054	1.26761	negative regulation of glycolytic process	Nbv0.3scaffold13674_1-5672
GO:0010204	2	0.014	0.0012	11.6667	0.0138	0.0546	1.26281	defense response signaling pathway	resistance gene-independent	Niben101Scf01517_529099-534771	Niben101Scf00897_165734-171136
GO:0006544	3	0.021	0.0034	6.17647	0.0139	0.0549	1.26043	glycine metabolic process	Niben101Scf00069_1224252-1232110	Niben101Scf07073_208552-215679	Niben044Scf00005087Ctg027_101-3807
GO:0018298	3	0.021	0.0035	6	0.0142	0.0558	1.25337	protein-chromophore linkage	Niben101Scf25021_119982-123082	Niben101Scf00406_358007-361819	Niben044Scf00030289Ctg011_1-3073
GO:0006950	59	0.4	0.32	1.25	0.0144	0.0565	1.24795	response to stress	Niben044Scf00031448Ctg002_2302-7734	Niben101Scf14320_65524-69294	Niben101Scf01025_125422-131732	Niben101Scf03500_244965-261091	Niben101Scf02583_533-4539	Niben101Scf00248_201646-207011	Niben101Scf04053_408903-414643	Niben101Scf01369_57538-61493	Niben101Scf00069_1224252-1232110	Niben101Scf00248_1030-5753	Niben101Scf07073_208552-215679	Niben101Scf13748_72549-74616	Niben101Scf08470_688284-691742	Niben044Scf00003832Ctg062_8335-27830	Niben101Ctg16374_5244-8044	Niben044Scf00014597Ctg000_8037-17538	Niben044Scf00029060Ctg005_8891-13290	Niben101Scf01517_529099-534771	Nbv0.3scaffold97987_1-4005	Niben101Scf01718_101438-107286	Niben044Scf00004219Ctg018_5933-10852	Niben101Scf01150_386235-393068	Niben101Scf05017_597956-622762	Niben044Scf00016026Ctg004_1-4765	Niben101Scf01677_631831-634307	Niben044Scf00028064Ctg000_4428-9998	Nbv0.3scaffold27863_3884-12288	Niben044Scf00054521Ctg002_8465-12025	Niben044Scf00028291Ctg000_8654-11265	Niben101Scf10316_235599-239676	Niben101Scf00916_152022-156657	Niben101Scf05286_97749-103546	Niben101Scf25021_119982-123082	Niben101Scf09107_135058-144558	Niben101Scf05063_534531-539829	Niben101Scf13926_197831-205737	Niben044Scf00042047Ctg002_6186-10929	Niben044Scf00001192Ctg003_25725-31918	Niben101Scf09253_99291-106993	Niben101Scf00163_806548-810838	Niben101Scf01463_769071-778432
GO:0009657	8	0.055	0.022	2.5	0.0152	0.0588	1.23062	plastid organization	Nbv0.3scaffold9284_2721-10615	Niben101Scf02522_201235-211700	Niben044Scf00016026Ctg004_1-4765	Nbv0.3scaffold91268_1-4827	Nbv0.3scaffold90569_710-3971	Niben101Scf08178_49124-56322	Niben101Scf02021_113584-118255	Niben044Scf00025848Ctg004_1-2871
GO:0001763	3	0.021	0.0036	5.83333	0.0156	0.06	1.22185	morphogenesis of a branching structure	Niben101Scf00594_26721-30112	Niben101Scf31945_47695-52517	Niben101Scf00725_181159-185384
GO:0050896	80	0.55	0.46	1.19565	0.0193	0.0723	1.14086	response to stimulus	Niben101Scf06120_11907-16493	Niben044Scf00031448Ctg002_2302-7734	Niben101Scf14320_65524-69294	Niben101Scf01025_125422-131732	Niben101Scf03500_244965-261091	Niben101Scf05555_53698-57668	Niben101Scf02583_533-4539	Niben101Scf00248_201646-207011	Niben101Scf04053_408903-414643	Niben101Scf01402_58520-61467	Niben101Scf01369_57538-61493	Niben101Scf00069_1224252-1232110	Niben101Scf00248_1030-5753	Niben101Scf02021_113584-118255	Niben101Scf07073_208552-215679	Niben101Scf13748_72549-74616	Niben101Scf08470_688284-691742	Niben044Scf00003832Ctg062_8335-27830	Niben101Ctg16374_5244-8044	Niben044Scf00014597Ctg000_8037-17538	Niben044Scf00029060Ctg005_8891-13290	Niben101Scf01517_529099-534771	Nbv0.3scaffold97987_1-4005	Niben101Scf01718_101438-107286	Niben044Scf00004219Ctg018_5933-10852	Niben101Scf31945_47695-52517	Niben101Scf00725_181159-185384	Nbv0.3scaffold9284_2721-10615	Niben101Scf01150_386235-393068	Niben101Scf05017_597956-622762	Nbv0.5scaffold1453_399610-401864	Niben044Scf00016026Ctg004_1-4765	Niben101Scf01677_631831-634307	Niben044Scf00028064Ctg000_4428-9998	Niben101Scf03978_948306-955506	Nbv0.3scaffold27863_3884-12288	Niben044Scf00054521Ctg002_8465-12025	Niben044Scf00028291Ctg000_8654-11265	Niben101Scf10316_235599-239676	Niben101Scf00916_152022-156657	Niben044Scf00015668Ctg012_126-7086
GO:0098771	8	0.055	0.023	2.3913	0.0223	0.0817	1.08778	inorganic ion homeostasis	Niben044Scf00029233Ctg001_23431-27465	Nbv0.3scaffold15751_16932-26171	Niben044Scf00013437Ctg007_3360-7612	Niben101Scf04549_39300-43545	Nbv0.3scaffold27863_3884-12288	Niben044Scf00054521Ctg002_8465-12025	Niben101Scf00916_152022-156657	Niben044Scf00015668Ctg012_126-7086
GO:1905393	5	0.034	0.011	3.09091	0.0239	0.0866	1.06248	plant organ formation	Niben101Scf00594_26721-30112	Niben101Scf31945_47695-52517	Niben044Scf00014597Ctg000_8037-17538	Niben101Scf04240_361973-365824	Niben101Scf00725_181159-185384
GO:0043467	3	0.021	0.0042	5	0.0245	0.0881	1.05502	regulation of generation of precursor metabolites and energy	Nbv0.5scaffold2367_189306-213243	Niben101Scf05555_53698-57668	Nbv0.3scaffold13674_1-5672
GO:0051704	26	0.18	0.12	1.5	0.0247	0.0888	1.05159	multi-organism process	Niben101Scf05286_97749-103546	Niben101Scf03500_244965-261091	Niben101Scf13926_197831-205737	Niben101Scf02583_533-4539	Niben101Scf00248_201646-207011	Niben101Scf04053_408903-414643	Niben101Scf08470_688284-691742	Niben101Scf09253_99291-106993	Niben044Scf00014597Ctg000_8037-17538	Niben101Scf01517_529099-534771	Niben101Scf10910_29833-37399	Niben101Scf00897_165734-171136	Nbv0.3scaffold7967_44145-46588	Nbv0.3scaffold27787_16526-21670	Nbv0.3scaffold97987_1-4005	Niben101Scf27717_18694-21095	Niben101Scf00594_26721-30112	Niben101Scf05368_297922-302917	Niben101Scf03309_576200-579512	Niben101Scf05017_597956-622762	Niben044Scf00016026Ctg004_1-4765	Niben044Scf00054521Ctg002_8465-12025	Niben044Scf00028291Ctg000_8654-11265	Niben101Scf04174_493908-499254	Niben101Scf00960_294937-297851	Niben044Scf00015668Ctg012_126-7086
GO:0015843	1	0.0068	0.0002	34	0.0265	0.0938	1.0278	methylammonium transport	Niben101Scf00594_26721-30112
GO:0072488	1	0.0068	0.0002	34	0.0308	0.104	0.982967	ammonium transmembrane transport	Niben101Scf00594_26721-30112
GO:0006029	2	0.014	0.0019	7.36842	0.0323	0.107	0.970616	proteoglycan metabolic process	Nbv0.5scaffold1453_399610-401864	Niben101Scf00709_859319-864164
GO:0045087	9	0.062	0.031	2	0.0357	0.118	0.928118	innate immune response	Niben044Scf00016026Ctg004_1-4765	Niben101Scf27717_18694-21095	Niben101Scf09253_99291-106993	Niben101Scf13926_197831-205737	Niben044Scf00014597Ctg000_8037-17538	Niben101Scf00248_201646-207011	Niben101Scf03309_576200-579512	Niben044Scf00028291Ctg000_8654-11265	Nbv0.3scaffold7967_44145-46588
GO:0012501	6	0.041	0.017	2.41176	0.0361	0.118	0.928118	programmed cell death	Niben101Scf04053_408903-414643	Niben101Scf03309_576200-579512	Niben044Scf00028291Ctg000_8654-11265	Nbv0.5scaffold204_968999-972517	Nbv0.3scaffold7967_44145-46588	Niben101Scf01498_1268822-1272450
GO:0042133	3	0.021	0.0051	4.11765	0.039	0.126	0.899629	neurotransmitter metabolic process	Niben101Scf00069_1224252-1232110	Niben101Scf07073_208552-215679	Niben044Scf00005087Ctg027_101-3807
GO:0071596	1	0.0068	0.0003	22.6667	0.0394	0.127	0.896196	ubiquitin-dependent protein catabolic process via the N-end rule pathway	Niben101Scf04610_604431-608190
GO:0002184	1	0.0068	0.0003	22.6667	0.0394	0.127	0.896196	cytoplasmic translational termination	Niben044Scf00016026Ctg004_1-4765
GO:0051234	41	0.28	0.22	1.27273	0.0435	0.136	0.866461	establishment of localization	Niben044Scf00004772Ctg005_3565-7292	Niben101Scf01025_125422-131732	Niben101Scf13926_197831-205737	Niben101Scf08753_33232-42494	Niben101Scf00248_201646-207011	Niben101Scf08178_49124-56322	Niben101Scf01402_58520-61467	Niben101Scf01369_57538-61493	Niben044Scf00042047Ctg002_6186-10929	Niben101Scf13748_72549-74616	Niben101Scf15953_202746-205081	Niben101Scf08470_688284-691742	Niben044Scf00029233Ctg001_23431-27465	Nbv0.3scaffold15751_16932-26171	Niben101Scf04549_39300-43545	Niben101Scf01517_529099-534771	Niben044Scf00011498Ctg001_17798-26266	Niben101Scf07508_366411-379279	Niben101Scf04015_94661-99064	Niben101Scf05536_245531-250209	Niben101Scf00897_165734-171136	Niben101Scf06793_322988-328651	Niben044Scf00025848Ctg004_1-2871	Niben101Scf06976_624542-628760	Niben101Scf00594_26721-30112	Niben044Scf00004219Ctg018_5933-10852	Niben101Scf31945_47695-52517	Niben044Scf00013437Ctg007_3360-7612	Niben101Scf00725_181159-185384	Niben101Scf03864_101696-105280	Nbv0.3scaffold9284_2721-10615	Niben101Scf01150_386235-393068	Niben101Scf02864_447736-452230	Niben044Scf00028064Ctg000_4428-9998	Niben101Scf04240_361973-365824	Nbv0.3scaffold27863_3884-12288	Niben101Scf02654_1-3176	Niben044Scf00054521Ctg002_8465-12025	Niben101Scf01284_235017-245987	Niben101Scf00960_294937-297851	Niben044Scf00015668Ctg012_126-7086
GO:0018258	1	0.0068	0.0003	22.6667	0.0437	0.136	0.866461	protein O-linked glycosylation via hydroxyproline	Nbv0.5scaffold1453_399610-401864
GO:0046580	1	0.0068	0.0003	22.6667	0.0437	0.136	0.866461	negative regulation of Ras protein signal transduction	Niben101Scf01150_386235-393068
[truncated: 75 more columns]

## Sheet: SND1_total_UP
GO Term	Study #	Study Freq.	Pop. Freq.	Enrichment score	p-value	q-value	-LOG10(q-value)'	name	gene products
GO:0009698	91	0.063	0.015	4.2	3.37e-32	6.01e-29	28.2211	phenylpropanoid metabolic process	Niben101Scf09192_343551-362989	Niben101Scf03009_508983-511888	Niben101Scf04375_264067-271551	Niben101Scf03170_383534-389949	Niben101Scf09472_216855-219754	Niben044Scf00008842Ctg003_1-5723	Niben101Scf09649_648124-654804	Niben101Scf08819_227098-229670	Niben101Scf01738_653722-659772	Niben101Scf00592_27228-31839	Niben101Scf00305_290192-294402	Niben101Scf02537_385602-391369	Niben101Scf03861_5373-53350	Niben044Scf00011329Ctg006_8085-12869	Niben101Scf00355_442897-446288	Niben044Scf00000100Ctg008_1-4949	Niben101Scf10560_161543-166994	Niben101Scf04113_626327-630459	Niben101Scf03595_843915-850629	Niben101Scf03712_166303-171777	Niben101Scf02724_507448-511215	Niben101Scf03045_167542-177011	Niben044Scf00002272Ctg004_624-5831	Niben101Scf09590_219517-223866	Niben101Scf06171_324241-328396	Niben101Scf00261_179995-182369	Niben101Scf04220_841925-847990	Niben101Scf01676_41923-45553	Nbv0.5scaffold2824_29653-34545	Niben101Scf04117_760345-764198	Niben101Scf05542_21169-23508	Nbv0.3scaffold102360_1-1612	Niben101Scf08134_168580-175837	Niben101Scf02349_332677-337589	Niben044Scf00010763Ctg010_14428-17748	Niben044Scf00059091Ctg001_14673-19481	Niben044Scf00019474Ctg000_1-3925	Niben101Scf05442_364301-372955	Niben101Scf03795_13499-19915	Niben101Scf09928_98275-106973	Niben101Scf01418_67513-72791
GO:0009699	77	0.053	0.012	4.41667	5.52e-29	4.93e-26	25.3072	phenylpropanoid biosynthetic process	Niben101Scf09192_343551-362989	Niben101Scf04375_264067-271551	Niben101Scf03170_383534-389949	Niben044Scf00008842Ctg003_1-5723	Niben101Scf09649_648124-654804	Niben101Scf08819_227098-229670	Niben101Scf01738_653722-659772	Niben101Scf00592_27228-31839	Niben101Scf00305_290192-294402	Niben101Scf02537_385602-391369	Niben101Scf03861_5373-53350	Niben044Scf00011329Ctg006_8085-12869	Niben044Scf00000100Ctg008_1-4949	Niben101Scf10560_161543-166994	Niben101Scf04113_626327-630459	Niben101Scf03595_843915-850629	Niben101Scf03712_166303-171777	Niben101Scf02724_507448-511215	Niben101Scf03045_167542-177011	Niben101Scf09590_219517-223866	Niben101Scf06171_324241-328396	Niben101Scf00261_179995-182369	Niben101Scf04220_841925-847990	Niben101Scf01676_41923-45553	Nbv0.5scaffold2824_29653-34545	Niben101Scf04117_760345-764198	Nbv0.3scaffold102360_1-1612	Niben101Scf08134_168580-175837	Niben101Scf02349_332677-337589	Niben044Scf00010763Ctg010_14428-17748	Niben044Scf00059091Ctg001_14673-19481	Niben101Scf05442_364301-372955	Niben101Scf03795_13499-19915	Niben101Scf09928_98275-106973	Niben101Scf01418_67513-72791	Niben101Scf00348_642508-648481	Niben101Scf06344_666613-670520	Niben101Scf09678_253332-259464	Niben101Scf09082_20390-26831	Niben044Scf00002096Ctg005_54504-57988	Niben101Scf03861_71341-74636
GO:0044036	88	0.061	0.017	3.58824	4.66e-26	2.38e-23	22.6234	cell wall macromolecule metabolic process	Niben101Scf13308_204482-207597	Niben101Scf00607_268095-283366	Niben101Scf08142_5988-17738	Niben101Scf03009_508983-511888	Niben101Scf09472_216855-219754	Niben101Scf02380_199292-204359	Niben101Scf02155_325218-328075	Niben101Scf04339_12347-17122	Niben044Scf00012222Ctg009_770-7045	Nbv0.3scaffold42552_9834-12703	Niben101Scf07244_60647-63772	Niben101Scf03106_150766-153893	Niben101Scf06716_91794-103918	Niben101Scf00324_255790-262101	Niben101Scf09044_172935-175738	Niben101Scf08580_62111-68104	Niben044Scf00039533Ctg003_10307-20286	Niben101Scf12847_80260-86923	Niben101Scf01933_62320-65648	Niben101Scf00773_874246-881028	Niben101Scf02375_376815-383552	Niben101Scf04992_347354-353452	Niben101Scf01066_354735-359679	Niben101Scf14566_107589-115490	Niben101Scf12427_73265-77440	Niben101Scf06966_84997-92886	Nbv0.3scaffold9046_35606-41740	Niben101Scf01676_41923-45553	Nbv0.3scaffold52886_1178-8420	Niben101Scf03779_325397-331455	Niben101Scf00326_70590-76708	Niben101Scf05542_21169-23508	Niben101Scf03949_50308-53886	Niben101Scf02423_29651-34449	Niben101Scf06408_462677-468727	Niben101Scf05678_47775-51490	Niben101Scf03985_351986-358724	Niben044Scf00046432Ctg005_1-4662	Niben101Scf04555_18646-27325	Niben101Scf03820_224534-227484	Nbv0.3scaffold50950_6606-14316
GO:0019748	116	0.08	0.028	2.85714	5.03e-24	1.38e-21	20.8601	secondary metabolic process	Niben101Scf09192_343551-362989	Niben101Scf03009_508983-511888	Niben101Scf04375_264067-271551	Niben101Scf09472_216855-219754	Niben101Scf09649_648124-654804	Niben101Scf10205_68547-71587	Niben101Scf00305_290192-294402	Nbv0.3scaffold72913_2043-7214	Niben044Scf00011329Ctg006_8085-12869	Niben044Scf00000100Ctg008_1-4949	Niben101Scf01374_990639-1003309	Niben101Scf04113_626327-630459	Niben101Scf03595_843915-850629	Niben101Scf02724_507448-511215	Niben101Scf03045_167542-177011	Niben101Scf02621_268737-277012	Niben044Scf00002272Ctg004_624-5831	Niben101Scf08130_55610-58368	Niben101Scf00261_179995-182369	Niben101Scf02922_316223-320973	Niben101Scf06080_31082-34100	Niben101Scf00788_192997-196866	Niben101Scf06883_6517-9794	Niben101Scf01418_67513-72791	Niben101Scf00348_642508-648481	Niben101Scf06344_666613-670520	Niben101Scf09678_253332-259464	Niben044Scf00007554Ctg001_9725-17104	Niben101Scf02316_150724-156465	Niben101Scf00077_280688-291266	Nbv0.5scaffold2295_121689-125519	Nbv0.5scaffold3993_121091-125085	Niben101Scf02349_186131-191150	Nbv0.3scaffold9383_3488-7313	Niben101Scf00062_105564-113579	Niben101Scf01466_90226-94462	Niben101Scf05413_177455-183013	Niben101Scf04820_131478-136108	Niben101Scf01063_510720-517835	Niben101Scf07004_49949-53503	Niben101Scf00893_98080-102144
GO:0044038	57	0.039	0.0083	4.6988	5.71e-23	1.27e-20	19.8962	cell wall macromolecule biosynthetic process	Niben101Scf13308_204482-207597	Niben101Scf00607_268095-283366	Niben101Scf08142_5988-17738	Niben101Scf03009_508983-511888	Niben101Scf09472_216855-219754	Niben101Scf02380_199292-204359	Niben101Scf02155_325218-328075	Niben101Scf04339_12347-17122	Niben044Scf00012222Ctg009_770-7045	Nbv0.3scaffold42552_9834-12703	Niben101Scf03106_150766-153893	Niben101Scf08580_62111-68104	Niben101Scf00773_874246-881028	Niben101Scf14566_107589-115490	Niben101Scf12427_73265-77440	Nbv0.3scaffold9046_35606-41740	Nbv0.3scaffold52886_1178-8420	Niben101Scf03779_325397-331455	Niben101Scf00326_70590-76708	Niben101Scf05542_21169-23508	Niben101Scf06408_462677-468727	Niben044Scf00046432Ctg005_1-4662	Niben101Scf04555_18646-27325	Nbv0.3scaffold50950_6606-14316	Niben101Scf02215_533394-537074	Niben044Scf00037523Ctg000_5207-10153	Niben101Scf00581_20479-26893	Niben101Scf02465_83174-99320	Niben101Scf08721_233169-237700	Niben101Scf07066_654828-657751	Niben101Scf02289_558406-564812	Nbv0.5scaffold4705_84343-90067	Nbv0.3scaffold9383_3488-7313	Nbv0.3scaffold78434_2669-7480	Niben101Scf37031_116869-121065	Niben044Scf00004043Ctg010_1773-9371	Niben101Scf12797_61474-66626	Niben101Scf01596_835985-841775	Niben101Scf13644_111584-116598	Niben101Scf00149_535023-539413	Niben101Scf18061_95304-98395
GO:0071554	163	0.11	0.05	2.2	2.75e-22	5.44e-20	19.2644	cell wall organization or biogenesis	Niben101Scf00644_45644-50700	Niben101Scf00607_268095-283366	Niben101Scf03009_508983-511888	Nbv0.3scaffold60636_5726-11741	Nbv0.3scaffold11879_17050-23003	Niben101Scf02380_199292-204359	Nbv0.3scaffold79028_2800-7212	Niben101Scf02541_958254-961177	Niben101Scf00148_137200-141433	Niben044Scf00012222Ctg009_770-7045	Niben044Scf00000443Ctg007_706-4096	Nbv0.3scaffold43538_8824-11522	Niben101Scf00305_290192-294402	Niben044Scf00010265Ctg020_28484-32510	Niben101Scf01228_489393-492534	Niben044Scf00008944Ctg014_1-2208	Niben101Scf03595_843915-850629	Niben101Scf00773_874246-881028	Niben101Scf03045_167542-177011	Niben101Scf16024_17896-22272	Nbv0.3scaffold46761_7900-11324	Niben101Scf15694_81217-85938	Niben044Scf00036252Ctg017_499-4722	Niben101Scf00487_35899-74548	Nbv0.3scaffold9046_35606-41740	Niben101Scf08300_59937-62689	Niben044Scf00007370Ctg008_2159-7711	Nbv0.3scaffold70777_1-6443	Niben101Scf00870_332531-339972	Niben101Scf01521_260805-265039	Niben101Scf18057_38150-41289	Niben044Scf00046432Ctg005_1-4662	Nbv0.3scaffold50950_6606-14316	Nbv0.3scaffold62813_3392-9206	Niben101Scf06123_80857-105022	Niben101Scf00348_642508-648481	Niben101Scf02215_533394-537074	Niben101Scf06439_48509-55636	Niben101Scf00581_20479-26893	Niben101Scf09678_253332-259464	Niben101Scf06023_294563-300933
GO:0044085	91	0.063	0.022	2.86364	3.11e-19	5.55e-17	16.2557	cellular component biogenesis	Niben101Scf00644_45644-50700	Nbv0.5scaffold2371_305952-310561	Niben101Scf00607_268095-283366	Niben101Scf08142_5988-17738	Niben101Scf03009_508983-511888	Niben101Scf02380_199292-204359	Niben101Scf05372_250065-252814	Niben101Scf02541_958254-961177	Niben044Scf00012222Ctg009_770-7045	Niben101Scf01738_653722-659772	Niben101Scf07244_60647-63772	Niben101Scf00592_27228-31839	Niben101Scf00305_290192-294402	Niben101Scf00324_255790-262101	Nbv0.5scaffold6802_64150-67035	Niben044Scf00041701Ctg000_172-5511	Niben101Scf08580_62111-68104	Niben044Scf00008944Ctg014_1-2208	Niben101Scf00773_874246-881028	Niben101Scf14566_107589-115490	Niben101Scf12427_73265-77440	Niben101Scf00270_1437476-1440674	Niben101Scf06966_84997-92886	Nbv0.3scaffold9046_35606-41740	Niben101Scf08300_59937-62689	Niben101Scf00980_765308-771054	Niben044Scf00007370Ctg008_2159-7711	Niben101Scf03779_325397-331455	Niben101Scf11009_134773-140595	Niben101Scf00326_70590-76708	Niben044Scf00037788Ctg003_21039-24179	Niben101Scf06408_462677-468727	Niben101Scf04555_18646-27325	Niben101Scf11980_383750-389132	Nbv0.3scaffold50950_6606-14316	Niben101Scf06123_80857-105022	Niben101Scf00348_642508-648481	Nbv0.5scaffold5414_12931-21329	Niben101Scf00581_20479-26893	Niben101Scf05414_24592-29096	Niben101Scf09678_253332-259464
GO:0005976	144	0.099	0.047	2.10638	4.06e-17	6.58e-15	14.1818	polysaccharide metabolic process	Niben101Scf13308_204482-207597	Niben101Scf00607_268095-283366	Niben101Scf09597_21103-26435	Niben101Scf03009_508983-511888	Niben101Scf09472_216855-219754	Niben101Scf02380_199292-204359	Nbv0.3scaffold74304_478-2796	Niben101Scf00148_137200-141433	Niben044Scf00012222Ctg009_770-7045	Nbv0.3scaffold42552_9834-12703	Niben101Scf06716_91794-103918	Nbv0.3scaffold29938_17852-24086	Niben044Scf00039533Ctg003_10307-20286	Niben044Scf00008944Ctg014_1-2208	Niben101Scf12847_80260-86923	Niben044Scf00012929Ctg009_16171-21148	Niben101Scf00773_874246-881028	Niben101Scf03045_167542-177011	Nbv0.3scaffold9046_35606-41740	Niben101Scf11355_91205-95376	Niben101Scf08035_25350-27823	Niben044Scf00030448Ctg006_6034-11616	Nbv0.3scaffold70777_1-6443	Niben101Scf03949_136260-140669	Niben101Scf03949_50308-53886	Niben044Scf00019342Ctg012_3601-9239	Niben044Scf00046432Ctg005_1-4662	Nbv0.3scaffold50950_6606-14316	Niben101Scf02215_533394-537074	Niben101Scf00096_63980-67866	Niben101Scf00581_20479-26893	Niben101Scf01623_123627-136871	Niben101Scf02465_83174-99320	Niben101Scf08918_72260-89034	Nbv0.3scaffold1712_40655-44094	Niben101Scf08721_233169-237700	Niben101Scf11806_33929-37368	Niben101Scf02289_558406-564812	Niben101Scf11138_229101-235138	Niben101Scf04117_1110728-1118792	Nbv0.3scaffold9383_3488-7313
GO:0050896	818	0.56	0.46	1.21739	4.41e-16	6.56e-14	13.1831	response to stimulus	Niben101Scf04875_238020-242096	Niben101Scf04861_84963-90565	Niben101Scf03338_33246-46032	Nbv0.3scaffold74304_478-2796	Niben044Scf00010265Ctg020_28484-32510	Niben101Scf10636_48212-51678	Nbv0.3scaffold68293_5340-8386	Niben101Scf00369_414083-416427	Niben044Scf00036252Ctg017_499-4722	Niben101Scf00745_399168-409543	Niben044Scf00005777Ctg009_1-3426	Nbv0.5scaffold8349_1-10300	Niben101Scf04701_287425-299216	Nbv0.3scaffold9046_35606-41740	Niben101Scf39449_18372-27366	Niben101Scf05118_830420-846703	Niben101Scf00788_192997-196866	Niben101Scf01521_260805-265039	Niben101Scf07549_244656-251433	Niben101Scf05373_142392-144898	Niben101Scf11154_81837-93894	Niben101Scf00425_305373-308842	Niben101Scf06218_453606-458572	Niben101Scf00592_772506-778277	Niben101Scf09678_253332-259464	Niben101Scf06023_294563-300933	Niben101Scf05342_264493-273513	Niben101Scf07610_13147-16339	Niben101Scf17701_123980-127290	Nbv0.5scaffold290_188496-194776	Niben101Scf02909_158757-161665	Nbv0.3scaffold66852_418-7780	Niben101Scf00149_535023-539413	Niben101Scf01719_901517-911568	Niben101Scf14877_124945-129400	Nbv0.3scaffold1419_9967-12656	Niben101Scf06883_56335-59172	Niben101Scf08294_553545-559544	Niben101Scf03903_535752-545375	Nbv0.5scaffold2463_44057-50981	Niben101Scf11105_200762-204646
GO:0045229	136	0.094	0.045	2.08889	8.41e-16	1.2e-13	12.9208	external encapsulating structure organization	Nbv0.3scaffold11879_17050-23003	Niben101Scf02380_199292-204359	Nbv0.3scaffold79028_2800-7212	Niben101Scf00148_137200-141433	Niben044Scf00012222Ctg009_770-7045	Niben044Scf00000443Ctg007_706-4096	Nbv0.3scaffold43538_8824-11522	Niben101Scf00305_290192-294402	Niben044Scf00010265Ctg020_28484-32510	Niben044Scf00008944Ctg014_1-2208	Niben101Scf03595_843915-850629	Niben101Scf00773_874246-881028	Niben101Scf03045_167542-177011	Niben101Scf16024_17896-22272	Nbv0.3scaffold46761_7900-11324	Niben101Scf15694_81217-85938	Niben044Scf00036252Ctg017_499-4722	Niben101Scf00487_35899-74548	Nbv0.3scaffold9046_35606-41740	Niben044Scf00007370Ctg008_2159-7711	Nbv0.3scaffold70777_1-6443	Niben101Scf00870_332531-339972	Niben101Scf01521_260805-265039	Niben101Scf18057_38150-41289	Niben044Scf00046432Ctg005_1-4662	Niben101Scf02317_103860-107830	Nbv0.3scaffold50950_6606-14316	Nbv0.3scaffold62813_3392-9206	Niben101Scf00348_642508-648481	Niben101Scf02215_533394-537074	Niben101Scf06439_48509-55636	Niben101Scf00581_20479-26893	Niben101Scf09678_253332-259464	Nbv0.3scaffold34762_1555-5393	Niben101Scf08918_72260-89034	Niben101Scf08721_233169-237700	Niben101Scf02289_558406-564812	Niben101Scf11138_229101-235138	Niben101Scf37031_116869-121065	Niben101Scf12321_119225-126116	Niben101Scf16657_13794-22831
GO:0009607	244	0.17	0.1	1.7	2.42e-14	2.79e-12	11.5544	response to biotic stimulus	Niben101Scf04875_238020-242096	Niben101Scf00607_268095-283366	Niben101Scf06156_447261-454936	Nbv0.3scaffold60636_5726-11741	Niben101Scf02001_110488-123294	Niben101Scf04861_84963-90565	Niben101Scf03338_33246-46032	Niben101Scf00148_137200-141433	Niben101Scf01785_692512-696130	Niben044Scf00029517Ctg005_2124-6144	Niben101Scf11609_272395-277046	Niben101Scf02537_674255-677187	Niben101Scf10889_107152-113250	Niben044Scf00028219Ctg003_23519-29676	Niben101Scf10636_48212-51678	Niben101Scf00034_64571-74404	Niben044Scf00035718Ctg003_3635-13400	Niben101Scf01502_141859-145280	Niben101Scf01374_990639-1003309	Niben101Scf12290_31643-39548	Nbv0.3scaffold68293_5340-8386	Niben044Scf00012929Ctg009_16171-21148	Niben101Scf00595_964922-970690	Niben101Scf01594_202293-206026	Niben101Scf02269_169517-174565	Niben044Scf00028919Ctg012_7024-12906	Niben101Scf08130_55610-58368	Niben101Scf01378_11256-16988	Niben101Scf02922_316223-320973	Nbv0.3scaffold92708_1660-4805	Niben101Scf00465_192219-199434	Niben101Scf04285_460566-470708	Nbv0.3scaffold47100_1-16293	Niben101Scf03949_50308-53886	Niben101Scf00270_1206706-1211636	Niben101Scf08415_41803-48219	Niben101Scf14436_54864-59427	Niben101Scf05880_259539-263641	Niben101Scf02406_502299-506547	Niben101Scf06218_453606-458572	Niben101Scf19261_114064-118115
GO:0051707	226	0.16	0.095	1.68421	4.57e-14	5.09e-12	11.2933	response to other organism	Niben101Scf04875_238020-242096	Niben101Scf00607_268095-283366	Niben101Scf06156_447261-454936	Nbv0.3scaffold60636_5726-11741	Niben101Scf02001_110488-123294	Niben101Scf04861_84963-90565	Niben101Scf03338_33246-46032	Niben101Scf00148_137200-141433	Niben101Scf01785_692512-696130	Niben044Scf00029517Ctg005_2124-6144	Niben101Scf11609_272395-277046	Niben101Scf02537_674255-677187	Niben101Scf10889_107152-113250	Niben044Scf00028219Ctg003_23519-29676	Niben101Scf10636_48212-51678	Niben101Scf00034_64571-74404	Niben044Scf00035718Ctg003_3635-13400	Niben101Scf01502_141859-145280	Niben101Scf01374_990639-1003309	Niben101Scf12290_31643-39548	Nbv0.3scaffold68293_5340-8386	Niben044Scf00012929Ctg009_16171-21148	Niben101Scf00595_964922-970690	Niben101Scf01594_202293-206026	Niben044Scf00028919Ctg012_7024-12906	Niben101Scf01378_11256-16988	Niben101Scf02922_316223-320973	Nbv0.3scaffold92708_1660-4805	Niben101Scf00465_192219-199434	Niben101Scf04285_460566-470708	Nbv0.3scaffold47100_1-16293	Niben101Scf03949_50308-53886	Niben101Scf00270_1206706-1211636	Niben101Scf08415_41803-48219	Niben101Scf14436_54864-59427	Niben101Scf05880_259539-263641	Niben101Scf02406_502299-506547	Niben101Scf06218_453606-458572	Niben101Scf19261_114064-118115	Niben101Scf08368_617692-663536	Niben101Scf06424_232243-234504
GO:0042221	480	0.33	0.25	1.32	7.69e-14	8.31e-12	11.0804	response to chemical	Niben101Scf04875_238020-242096	Niben101Scf00607_268095-283366	Niben101Scf04861_84963-90565	Niben101Scf00520_1239411-1242655	Niben044Scf00029517Ctg005_2124-6144	Niben101Scf10636_48212-51678	Niben044Scf00011329Ctg006_8085-12869	Niben044Scf00035718Ctg003_3635-13400	Nbv0.3scaffold68293_5340-8386	Niben101Scf09512_368746-373152	Niben101Scf00369_414083-416427	Niben101Scf02724_507448-511215	Niben101Scf01082_445705-448367	Niben101Scf02269_169517-174565	Niben101Scf00745_399168-409543	Niben101Scf03951_12731-18448	Niben101Scf07761_25253-27633	Niben101Scf08130_55610-58368	Nbv0.5scaffold8349_1-10300	Nbv0.3scaffold23851_1760-11409	Nbv0.5scaffold3587_105717-108119	Niben101Scf00870_332531-339972	Niben101Scf04332_43218-46140	Niben101Scf00788_192997-196866	Niben101Scf03949_136260-140669	Niben101Scf07549_244656-251433	Niben044Scf00051979Ctg000_2030-8938	Niben101Scf08415_41803-48219	Niben101Scf05373_142392-144898	Niben101Scf11154_81837-93894	Niben101Scf00425_305373-308842	Niben101Scf06218_453606-458572	Niben101Scf00592_772506-778277	Niben101Scf00953_315511-318632	Niben101Scf01623_123627-136871	Niben101Scf09678_253332-259464	Niben101Scf05682_24181-33216	Niben101Scf05822_34412-37758	Niben101Scf05342_264493-273513	Niben101Scf07610_13147-16339	Niben101Scf17701_123980-127290
GO:2000652	23	0.016	0.0025	6.4	6.97e-13	6.54e-11	10.1844	regulation of secondary cell wall biogenesis	Niben101Scf02664_87652-91272	Niben101Scf05190_106829-110492	Niben101Scf01302_73316-77500	Niben101Scf04173_339949-343295	Niben101Scf05948_296310-302791	Niben101Scf02465_83174-99320	Nbv0.3scaffold52886_1178-8420	Niben101Scf03169_407394-412072	Nbv0.3scaffold80355_605-5603	Nbv0.3scaffold42212_4316-8676	Niben101Scf07474_453022-456665	Niben101Scf15721_103296-107303	Nbv0.3scaffold80767_1668-6548	Nbv0.5scaffold4585_42349-47049	Niben101Scf01146_697235-719074	Niben101Scf01184_1139331-1143703	Nbv0.5scaffold1645_289342-292646	Niben044Scf00023412Ctg006_24839-29074	Nbv0.3scaffold40784_7689-11797	Niben101Scf02724_507448-511215	Niben044Scf00005264Ctg003_145-4344	Niben044Scf00003846Ctg001_1291-6289	Niben101Scf00046_921011-924460
GO:0006950	583	0.4	0.32	1.25	1.18e-12	1.05e-10	9.97881	response to stress	Nbv0.5scaffold1053_571004-587067	Niben101Scf00607_268095-283366	Nbv0.3scaffold11879_17050-23003	Nbv0.3scaffold74304_478-2796	Niben101Scf00520_1239411-1242655	Nbv0.3scaffold79028_2800-7212	Niben044Scf00029517Ctg005_2124-6144	Niben044Scf00010265Ctg020_28484-32510	Niben101Scf10636_48212-51678	Niben044Scf00011329Ctg006_8085-12869	Niben101Scf00034_64571-74404	Niben044Scf00035718Ctg003_3635-13400	Nbv0.3scaffold68293_5340-8386	Niben101Scf09512_368746-373152	Nbv0.5scaffold4606_1333-7212	Niben101Scf02724_507448-511215	Niben101Scf01082_445705-448367	Niben044Scf00036252Ctg017_499-4722	Niben101Scf03308_42665-45024	Niben101Scf07761_25253-27633	Niben101Scf08130_55610-58368	Niben044Scf00005777Ctg009_1-3426	Nbv0.5scaffold8349_1-10300	Niben101Scf04701_287425-299216	Nbv0.3scaffold9046_35606-41740	Nbv0.3scaffold23851_1760-11409	Niben101Scf39449_18372-27366	Niben101Scf05118_830420-846703	Niben101Scf04285_460566-470708	Nbv0.5scaffold3587_105717-108119	Niben101Scf00870_332531-339972	Niben101Scf04332_43218-46140	Niben101Scf00788_192997-196866	Niben101Scf01521_260805-265039	Niben101Scf03949_50308-53886	Niben101Scf07549_244656-251433	Niben044Scf00051979Ctg000_2030-8938	Niben101Scf08415_41803-48219	Niben101Scf05373_142392-144898	Niben101Scf14436_54864-59427	Niben101Scf11154_81837-93894
GO:0016051	102	0.07	0.035	2	9.87e-12	8.38e-10	9.07676	carbohydrate biosynthetic process	Niben101Scf13308_204482-207597	Niben101Scf00607_268095-283366	Niben101Scf09597_21103-26435	Niben101Scf03009_508983-511888	Niben101Scf09472_216855-219754	Niben101Scf02380_199292-204359	Niben044Scf00012222Ctg009_770-7045	Nbv0.3scaffold42552_9834-12703	Niben044Scf00000510Ctg006_2183-6521	Niben044Scf00012929Ctg009_16171-21148	Niben101Scf00773_874246-881028	Nbv0.3scaffold9046_35606-41740	Niben044Scf00030448Ctg006_6034-11616	Nbv0.3scaffold70777_1-6443	Niben101Scf03949_136260-140669	Niben044Scf00019342Ctg012_3601-9239	Niben044Scf00046432Ctg005_1-4662	Nbv0.3scaffold50950_6606-14316	Niben101Scf02215_533394-537074	Niben101Scf00096_63980-67866	Niben101Scf00581_20479-26893	Niben101Scf02465_83174-99320	Niben101Scf08918_72260-89034	Nbv0.3scaffold1712_40655-44094	Niben101Scf08721_233169-237700	Niben101Scf11806_33929-37368	Niben101Scf02289_558406-564812	Niben101Scf11138_229101-235138	Nbv0.3scaffold9383_3488-7313	Niben101Scf37031_116869-121065	Niben101Scf10309_3717-28447	Niben101Scf11361_17204-20508	Niben101Scf13644_111584-116598	Niben101Scf00149_535023-539413	Niben101Scf18061_95304-98395	Niben101Scf07437_274686-277844	Niben101Scf03365_523777-532406	Niben101Scf13041_295779-303187	Nbv0.3scaffold31315_20225-23710	Niben044Scf00019841Ctg000_27175-30260	Niben101Scf03924_86726-89973
GO:0051704	255	0.18	0.12	1.5	1.5e-10	1.14e-08	7.9431	multi-organism process	Niben101Scf04875_238020-242096	Niben101Scf00607_268095-283366	Niben101Scf06156_447261-454936	Nbv0.3scaffold60636_5726-11741	Niben101Scf02001_110488-123294	Niben101Scf04861_84963-90565	Niben101Scf03338_33246-46032	Niben101Scf00148_137200-141433	Niben101Scf01785_692512-696130	Niben044Scf00029517Ctg005_2124-6144	Niben101Scf11609_272395-277046	Niben101Scf02537_674255-677187	Niben101Scf10889_107152-113250	Niben044Scf00028219Ctg003_23519-29676	Niben101Scf10636_48212-51678	Niben101Scf00034_64571-74404	Niben044Scf00035718Ctg003_3635-13400	Niben101Scf01502_141859-145280	Niben101Scf01374_990639-1003309	Niben101Scf12290_31643-39548	Nbv0.3scaffold68293_5340-8386	Niben044Scf00012929Ctg009_16171-21148	Niben101Scf00595_964922-970690	Niben101Scf01594_202293-206026	Niben044Scf00028919Ctg012_7024-12906	Niben101Scf01378_11256-16988	Niben101Scf39449_18372-27366	Niben101Scf02922_316223-320973	Nbv0.3scaffold92708_1660-4805	Niben101Scf00465_192219-199434	Niben101Scf04285_460566-470708	Nbv0.3scaffold47100_1-16293	Niben101Scf03949_50308-53886	Niben101Scf00270_1206706-1211636	Niben101Scf08415_41803-48219	Niben101Scf14436_54864-59427	Niben101Scf05880_259539-263641	Niben101Scf02406_502299-506547	Niben101Scf06218_453606-458572	Niben101Scf02182_105563-109655	Niben101Scf19261_114064-118115
GO:0005975	211	0.15	0.095	1.57895	3.12e-10	2.32e-08	7.63451	carbohydrate metabolic process	Niben101Scf04875_238020-242096	Niben101Scf16691_10553-19579	Niben101Scf00607_268095-283366	Niben101Scf09597_21103-26435	Niben101Scf09472_216855-219754	Niben101Scf03338_33246-46032	Nbv0.3scaffold74304_478-2796	Niben101Scf00148_137200-141433	Nbv0.3scaffold42552_9834-12703	Niben101Scf10015_24099-29198	Niben101Scf04778_308460-315705	Niben101Scf06716_91794-103918	Niben044Scf00000510Ctg006_2183-6521	Niben044Scf00008944Ctg014_1-2208	Niben044Scf00012929Ctg009_16171-21148	Niben101Scf00773_874246-881028	Niben101Scf03045_167542-177011	Nbv0.3scaffold16405_7216-11018	Nbv0.3scaffold9046_35606-41740	Niben101Scf11355_91205-95376	Nbv0.3scaffold23851_1760-11409	Niben101Scf06301_102503-109415	Niben101Scf04285_460566-470708	Niben101Scf00788_192997-196866	Niben101Scf01521_260805-265039	Niben101Scf03949_136260-140669	Niben101Scf03949_50308-53886	Niben101Scf14436_54864-59427	Niben044Scf00019342Ctg012_3601-9239	Niben101Scf02363_65581-73033	Niben101Scf00672_103266-107219	Niben101Scf02215_533394-537074	Niben101Scf00581_20479-26893	Niben101Scf01623_123627-136871	Niben101Scf02465_83174-99320	Nbv0.3scaffold34762_1555-5393	Niben101Scf08918_72260-89034	Nbv0.5scaffold8744_4795-26494	Niben101Scf11806_33929-37368	Niben101Scf04117_1110728-1118792	Niben101Scf06105_129554-136216
GO:0009628	406	0.28	0.22	1.27273	5.89e-09	4.12e-07	6.3851	response to abiotic stimulus	Niben101Scf04875_238020-242096	Niben101Scf18107_3598-10616	Nbv0.3scaffold11879_17050-23003	Niben101Scf04861_84963-90565	Nbv0.3scaffold74304_478-2796	Niben101Scf00520_1239411-1242655	Nbv0.3scaffold79028_2800-7212	Niben044Scf00029517Ctg005_2124-6144	Niben044Scf00011329Ctg006_8085-12869	Niben044Scf00035718Ctg003_3635-13400	Niben101Scf09512_368746-373152	Niben101Scf02724_507448-511215	Niben044Scf00036252Ctg017_499-4722	Niben044Scf00005777Ctg009_1-3426	Nbv0.5scaffold8349_1-10300	Niben101Scf04701_287425-299216	Nbv0.3scaffold9046_35606-41740	Niben044Scf00057089Ctg004_5278-11668	Nbv0.3scaffold23851_1760-11409	Niben101Scf39449_18372-27366	Niben101Scf01063_13672-16268	Niben101Scf05118_830420-846703	Niben101Scf00870_332531-339972	Niben101Scf04332_43218-46140	Niben101Scf00788_192997-196866	Niben101Scf01521_260805-265039	Niben101Scf07549_244656-251433	Niben044Scf00051979Ctg000_2030-8938	Niben101Scf05373_142392-144898	Niben101Scf11154_81837-93894	Niben101Scf00425_305373-308842	Niben101Scf06218_453606-458572	Niben101Scf07493_416126-419484	Niben101Scf00953_315511-318632	Niben101Scf01623_123627-136871	Niben101Scf09678_253332-259464	Niben101Scf06023_294563-300933	Niben101Scf05682_24181-33216	Niben101Scf05822_34412-37758	Niben101Scf02316_150724-156465	Niben101Scf37031_116869-121065
GO:0010192	25	0.017	0.0045	3.77778	7.64e-09	5.24e-07	6.28067	mucilage biosynthetic process	Nbv0.3scaffold50950_6606-14316	Niben101Scf09597_21103-26435	Niben101Scf06125_185774-192004	Niben101Scf02215_533394-537074	Niben101Scf06280_138066-141151	Niben101Scf04339_12347-17122	Niben101Scf02465_83174-99320	Niben101Scf08721_233169-237700	Niben101Scf03106_150766-153893	Niben101Scf02289_558406-564812	Niben101Scf01933_62320-65648	Nbv0.3scaffold85666_2427-6141	Niben101Scf13644_111584-116598	Niben101Scf01481_14812-22147	Niben101Scf01382_292829-300544	Niben101Scf18061_95304-98395	Niben101Scf07437_274686-277844	Niben044Scf00019841Ctg000_27175-30260	Niben101Scf06966_84997-92886	Nbv0.3scaffold9046_35606-41740	Nbv0.3scaffold52886_1178-8420	Niben044Scf00030448Ctg006_6034-11616	Niben101Scf00273_264217-267302	Niben101Scf01226_92457-98584	Niben101Scf03653_214666-222016
GO:1903338	23	0.016	0.0039	4.10256	8.75e-09	5.89e-07	6.22988	regulation of cell wall organization or biogenesis	Niben101Scf02664_87652-91272	Niben101Scf05190_106829-110492	Niben101Scf01302_73316-77500	Niben101Scf04173_339949-343295	Niben101Scf05948_296310-302791	Niben101Scf02465_83174-99320	Nbv0.3scaffold52886_1178-8420	Niben101Scf03169_407394-412072	Nbv0.3scaffold80355_605-5603	Nbv0.3scaffold42212_4316-8676	Niben101Scf07474_453022-456665	Niben101Scf15721_103296-107303	Nbv0.3scaffold80767_1668-6548	Nbv0.5scaffold4585_42349-47049	Niben101Scf01146_697235-719074	Niben101Scf01184_1139331-1143703	Nbv0.5scaffold1645_289342-292646	Niben044Scf00023412Ctg006_24839-29074	Nbv0.3scaffold40784_7689-11797	Niben101Scf02724_507448-511215	Niben044Scf00005264Ctg003_145-4344	Niben044Scf00003846Ctg001_1291-6289	Niben101Scf00046_921011-924460
GO:0009605	279	0.19	0.14	1.35714	3.99e-08	2.54e-06	5.59517	response to external stimulus	Niben101Scf04875_238020-242096	Niben101Scf00607_268095-283366	Niben101Scf06156_447261-454936	Nbv0.3scaffold60636_5726-11741	Niben101Scf02001_110488-123294	Niben101Scf04861_84963-90565	Niben101Scf03338_33246-46032	Niben101Scf00148_137200-141433	Niben101Scf01785_692512-696130	Niben044Scf00029517Ctg005_2124-6144	Niben101Scf11609_272395-277046	Niben101Scf02537_674255-677187	Niben101Scf10889_107152-113250	Niben044Scf00028219Ctg003_23519-29676	Niben101Scf10636_48212-51678	Niben101Scf00034_64571-74404	Niben101Scf07459_106217-114703	Niben044Scf00035718Ctg003_3635-13400	Niben101Scf01502_141859-145280	Niben101Scf01374_990639-1003309	Niben101Scf12290_31643-39548	Nbv0.3scaffold68293_5340-8386	Niben044Scf00008944Ctg014_1-2208	Niben044Scf00012929Ctg009_16171-21148	Niben101Scf00595_964922-970690	Niben101Scf09512_368746-373152	Niben101Scf01594_202293-206026	Niben101Scf02269_169517-174565	Niben044Scf00028919Ctg012_7024-12906	Niben101Scf01378_11256-16988	Niben101Scf02922_316223-320973	Nbv0.3scaffold92708_1660-4805	Niben101Scf00465_192219-199434	Niben101Scf04285_460566-470708	Niben101Scf04332_43218-46140	Nbv0.3scaffold47100_1-16293	Niben101Scf03949_50308-53886	Niben101Scf00270_1206706-1211636	Niben101Scf08415_41803-48219	Niben101Scf14436_54864-59427	Niben101Scf11154_81837-93894
GO:0006029	15	0.01	0.0019	5.26316	7.81e-08	4.64e-06	5.33348	proteoglycan metabolic process	Niben101Scf16691_10553-19579	Niben044Scf00005131Ctg022_13543-18747	Niben101Scf00669_84515-94006	Niben101Scf09107_24237-29049	Niben044Scf00026934Ctg003_3702-9936	Niben101Scf10015_24099-29198	Niben044Scf00039500Ctg001_1119-4558	Niben101Scf07610_13147-16339	Nbv0.5scaffold7595_1-3230	Niben044Scf00005042Ctg007_297-3514	Niben101Scf13118_119849-124599	Niben101Scf07849_173137-181267	Nbv0.3scaffold9980_4907-10537	Niben101Scf00481_98408-104660	Niben101Scf02085_1778211-1785318
GO:0010116	8	0.0055	0.0005	11	2.51e-07	1.4e-05	4.85387	positive regulation of abscisic acid biosynthetic process	Nbv0.3scaffold50950_6606-14316	Niben101Scf14566_107589-115490	Niben101Scf03365_523777-532406	Niben101Scf01189_465369-468148	Nbv0.5scaffold5414_12931-21329	Niben101Scf00581_20479-26893	Niben101Scf01382_292829-300544	Nbv0.3scaffold10279_36711-39469
GO:0009725	264	0.18	0.14	1.28571	3.35e-07	1.81e-05	4.74232	response to hormone	Niben101Scf00607_268095-283366	Niben101Scf04861_84963-90565	Niben101Scf02541_958254-961177	Niben101Scf01785_692512-696130	Niben101Scf09248_839298-842647	Niben044Scf00029517Ctg005_2124-6144	Niben101Scf11609_272395-277046	Niben101Scf02537_674255-677187	Niben101Scf10889_107152-113250	Niben101Scf10636_48212-51678	Niben101Scf01374_990639-1003309	Niben044Scf00008944Ctg014_1-2208	Niben101Scf00595_964922-970690	Niben101Scf09512_368746-373152	Niben101Scf00369_414083-416427	Niben101Scf02724_507448-511215	Niben101Scf03045_167542-177011	Niben101Scf01524_23605-25943	Niben101Scf01594_202293-206026	Niben101Scf03216_21554-28566	Niben101Scf00745_399168-409543	Niben101Scf03951_12731-18448	Niben101Scf08130_55610-58368	Nbv0.3scaffold23851_1760-11409	Nbv0.3scaffold92708_1660-4805	Niben101Scf03923_1039086-1064808	Nbv0.3scaffold47100_1-16293	Niben101Scf00508_581854-584171	Niben101Scf00270_1206706-1211636	Niben101Scf07549_244656-251433	Niben044Scf00051979Ctg000_2030-8938	Niben101Scf08415_41803-48219	Niben101Scf00425_305373-308842	Nbv0.3scaffold17733_7343-16790	Niben101Scf06218_453606-458572	Niben101Scf01765_428898-431428	Niben101Scf08368_617692-663536	Niben101Scf06424_232243-234504	Niben101Scf11261_220591-227976	Niben101Scf00953_315511-318632	Niben101Scf02465_83174-99320
GO:0010191	26	0.018	0.0059	3.05085	4.88e-07	2.6e-05	4.58503	mucilage metabolic process	Nbv0.3scaffold50950_6606-14316	Niben101Scf09597_21103-26435	Niben101Scf06125_185774-192004	Niben101Scf02215_533394-537074	Niben101Scf06280_138066-141151	Niben101Scf04339_12347-17122	Niben101Scf02465_83174-99320	Niben101Scf08721_233169-237700	Niben101Scf03106_150766-153893	Niben101Scf02289_558406-564812	Niben101Scf01933_62320-65648	Nbv0.3scaffold85666_2427-6141	Niben101Scf13644_111584-116598	Niben101Scf01481_14812-22147	Niben101Scf01382_292829-300544	Niben101Scf18061_95304-98395	Niben101Scf07437_274686-277844	Niben044Scf00019841Ctg000_27175-30260	Niben101Scf06966_84997-92886	Nbv0.3scaffold9046_35606-41740	Nbv0.3scaffold52886_1178-8420	Niben044Scf00030448Ctg006_6034-11616	Niben101Scf00273_264217-267302	Niben101Scf02734_37763-42205	Niben101Scf01226_92457-98584	Niben101Scf03653_214666-222016
GO:0009719	264	0.18	0.14	1.28571	1.06e-06	5.34e-05	4.27246	response to endogenous stimulus	Niben101Scf00607_268095-283366	Niben101Scf04861_84963-90565	Niben101Scf02541_958254-961177	Niben101Scf01785_692512-696130	Niben101Scf09248_839298-842647	Niben044Scf00029517Ctg005_2124-6144	Niben101Scf11609_272395-277046	Niben101Scf02537_674255-677187	Niben101Scf10889_107152-113250	Niben101Scf10636_48212-51678	Niben101Scf01374_990639-1003309	Niben044Scf00008944Ctg014_1-2208	Niben101Scf00595_964922-970690	Niben101Scf09512_368746-373152	Niben101Scf00369_414083-416427	Niben101Scf02724_507448-511215	Niben101Scf03045_167542-177011	Niben101Scf01524_23605-25943	Niben101Scf01594_202293-206026	Niben101Scf03216_21554-28566	Niben101Scf00745_399168-409543	Niben101Scf03951_12731-18448	Niben101Scf08130_55610-58368	Nbv0.3scaffold23851_1760-11409	Nbv0.3scaffold92708_1660-4805	Niben101Scf03923_1039086-1064808	Nbv0.3scaffold47100_1-16293	Niben101Scf00508_581854-584171	Niben101Scf00270_1206706-1211636	Niben101Scf07549_244656-251433	Niben044Scf00051979Ctg000_2030-8938	Niben101Scf08415_41803-48219	Niben101Scf00425_305373-308842	Nbv0.3scaffold17733_7343-16790	Niben101Scf06218_453606-458572	Niben101Scf01765_428898-431428	Niben101Scf08368_617692-663536	Niben101Scf06424_232243-234504	Niben101Scf11261_220591-227976	Niben101Scf00953_315511-318632	Niben101Scf02465_83174-99320
GO:0009962	17	0.012	0.0031	3.87097	1.86e-06	9.1e-05	4.04096	regulation of flavonoid biosynthetic process	Niben044Scf00002392Ctg006_2847-6360	Niben101Scf09590_219517-223866	Niben101Scf09928_98275-106973	Niben101Scf03224_420106-434494	Niben044Scf00036083Ctg004_5178-11742	Niben101Scf05956_167998-174499	Niben101Scf06344_666613-670520	Niben044Scf00036083Ctg004_5193-11164	Niben101Scf01037_992345-1004561	Niben044Scf00038001Ctg003_1361-7498	Niben101Scf05152_340109-344044	Niben101Scf00159_663049-666257	Niben101Scf07152_343059-402349	Nbv0.3scaffold60646_563-5394	Niben101Scf01481_277164-287620	Niben101Scf03820_224534-227484	Niben044Scf00015337Ctg000_2990-7186
GO:0017144	143	0.098	0.067	1.46269	2.57e-06	0.000119	3.92445	drug metabolic process	Niben101Scf04375_264067-271551	Niben101Scf02380_199292-204359	Niben101Scf07304_234436-253784	Niben101Scf09649_648124-654804	Niben101Scf01125_123419-128463	Niben101Scf05442_278062-286090	Niben044Scf00010265Ctg020_28484-32510	Niben101Scf00034_64571-74404	Niben101Scf04113_626327-630459	Niben101Scf00773_874246-881028	Niben101Scf03045_167542-177011	Niben101Scf16024_17896-22272	Nbv0.3scaffold46761_7900-11324	Niben101Scf02156_1555216-1563511	Nbv0.3scaffold23851_1760-11409	Niben101Scf00261_179995-182369	Niben101Scf10900_44248-47250	Nbv0.5scaffold3587_105717-108119	Niben101Scf00870_332531-339972	Niben101Scf00788_192997-196866	Niben101Scf07712_10051-15654	Niben101Scf03949_50308-53886	Niben101Scf11154_81837-93894	Nbv0.5scaffold7310_29618-47149	Niben101Scf07161_16736-21509	Niben044Scf00046432Ctg005_1-4662	Nbv0.3scaffold41753_2974-13305	Niben101Scf02290_176519-184758	Niben101Scf01418_67513-72791	Niben101Scf02215_533394-537074	Niben101Scf06439_48509-55636	Niben101Scf00581_20479-26893	Niben101Scf05682_24181-33216	Nbv0.3scaffold38698_13694-19286	Nbv0.3scaffold34193_7830-11116	Niben101Scf05342_264493-273513	Niben101Scf03757_619559-622080	Niben101Scf02349_186131-191150	Nbv0.3scaffold9383_3488-7313	Niben101Scf06105_129554-136216	Niben101Scf31493_8494-12268
GO:0030224	4	0.0028	0.0001	28	3.87e-06	0.000168	3.77469	monocyte differentiation	Niben101Scf01376_424475-428963	Niben101Scf00270_1206706-1211636	Niben101Scf01376_389032-394737	Niben101Scf07163_103508-108613
GO:0006022	19	0.013	0.004	3.25	6.15e-06	0.000244	3.61261	aminoglycan metabolic process	Niben101Scf00270_179587-186177	Niben044Scf00005131Ctg022_13543-18747	Nbv0.3scaffold23851_1760-11409	Niben101Scf07491_45913-48718	Nbv0.3scaffold1712_40655-44094	Niben101Scf11806_33929-37368	Niben101Scf03949_50308-53886	Niben101Scf07610_13147-16339	Nbv0.3scaffold59977_156-5843	Nbv0.5scaffold7595_1-3230	Niben044Scf00005042Ctg007_297-3514	Niben101Scf13118_119849-124599	Niben101Scf09044_172935-175738	Niben101Scf09554_54814-58253	Nbv0.3scaffold9980_4907-10537	Niben101Scf09044_158798-161541	Niben101Scf00481_98408-104660	Niben101Scf03820_224534-227484	Niben101Scf01066_354735-359679
GO:0010256	10	0.0069	0.0012	5.75	7.21e-06	0.000283	3.54821	endomembrane system organization	Niben101Scf05827_596944-608297	Niben101Scf20101_63979-74591	Nbv0.5scaffold8371_32513-42770	Niben101Scf05391_401627-404226	Niben101Scf00621_382670-385209	Niben101Scf03169_124082-126714	Niben101Scf03340_827072-837199	Nbv0.3scaffold6845_36599-46673	Niben101Scf04197_57299-59997	Niben101Scf10323_93854-106686
GO:0043622	18	0.012	0.0037	3.24324	7.54e-06	0.000292	3.53462	cortical microtubule organization	Nbv0.5scaffold2371_305952-310561	Nbv0.5scaffold2048_364623-375355	Niben101Scf03753_13711-19065	Niben101Scf06966_84997-92886	Nbv0.5scaffold5414_12931-21329	Niben101Scf17398_93393-99812	Niben044Scf00007370Ctg008_2159-7711	Niben101Scf11009_134773-140595	Niben101Scf01994_303816-309187	Niben044Scf00045793Ctg003_1-5247	Niben044Scf00026059Ctg004_1-6047	Nbv0.3scaffold42143_11418-16506	Niben101Scf05346_583813-592196	Niben101Scf06482_104035-112863	Niben101Scf00294_253332-259774	Niben044Scf00009996Ctg013_23262-26992	Niben101Scf02829_343332-358556	Niben101Scf01382_292829-300544
GO:0030198	29	0.02	0.0082	2.43902	9.92e-06	0.000369	3.43297	extracellular matrix organization	Niben101Scf16691_10553-19579	Niben101Scf09928_98275-106973	Niben101Scf09107_24237-29049	Niben101Scf05414_24592-29096	Nbv0.3scaffold4442_17997-21781	Niben101Scf06219_2701-7563	Niben101Scf08721_233169-237700	Niben101Scf11608_181859-206875	Niben101Scf02289_558406-564812	Nbv0.5scaffold4705_84343-90067	Nbv0.5scaffold7595_1-3230	Niben101Scf08580_62111-68104	Niben044Scf00006616Ctg007_7200-12000	Niben101Scf01063_510720-517835	Niben101Scf00176_1040149-1044183	Niben101Scf03224_420106-434494	Nbv0.3scaffold59011_929-4496	Nbv0.3scaffold9046_35606-41740	Niben044Scf00026934Ctg003_3702-9936	Nbv0.3scaffold70777_1-6443	Niben101Scf03224_8135-14712	Niben101Scf07623_249980-257129	Niben101Scf13118_119849-124599	Niben101Scf05918_257-4996	Niben044Scf00012880Ctg005_1-15246	Niben101Scf07849_173137-181267	Niben101Scf12372_28896-33548	Niben101Scf02317_103860-107830	Niben101Scf02085_1778211-1785318
GO:2000280	21	0.014	0.0049	2.85714	1.09e-05	0.000401	3.39686	regulation of root development	Niben101Scf06369_288001-292547	Niben101Scf02714_566608-569954	Niben101Scf05932_378488-381730	Nbv0.3scaffold22337_26867-31343	Niben101Ctg15635_1-2044	Niben101Scf11884_43888-46565	Nbv0.3scaffold23944_1945-5598	Niben044Scf00000550Ctg009_1-2386	Niben101Scf00662_415857-418522	Niben101Scf10015_246155-248661	Niben101Scf10015_239241-250964	Niben101Scf00024_70251-72929	Nbv0.3scaffold47100_1-16293	Niben101Scf05373_142392-144898	Niben044Scf00014088Ctg010_3115-5559	Niben101Scf05373_1328-3828	Niben101Scf01775_130911-135651	Niben101Scf18731_7250-9789	Niben101Scf17237_102891-105700	Niben101Scf16189_81188-83946	Niben044Scf00050140Ctg000_1-2245
GO:0006730	14	0.0096	0.0025	3.84	1.22e-05	0.000425	3.37161	one-carbon metabolic process	Niben101Scf00285_49111-52280	Niben101Scf02502_472907-476076	Niben101Scf03710_635081-641440	Niben101Scf04643_198484-201653	Niben044Scf00013721Ctg020_65-3618	Niben101Scf09136_1814-6910	Niben101Scf01125_123419-128463	Niben101Scf10608_187215-192416	Niben044Scf00012020Ctg001_1947-6866	Niben101Scf06105_129554-136216	Niben101Scf07161_16736-21509	Niben101Scf01171_339957-344758	Niben101Scf01171_312308-316508	Niben101Scf02156_1555216-1563511
GO:0072659	12	0.0083	0.0021	3.95238	4.06e-05	0.00124	2.90658	protein localization to plasma membrane	Niben044Scf00000963Ctg002_1583-5049	Nbv0.3scaffold52330_5143-9597	Niben044Scf00012606Ctg001_2409-6836	Niben101Scf02236_326323-332531	Nbv0.3scaffold92708_1660-4805	Niben101Scf02626_248623-254700	Niben101Scf00920_84527-89397	Niben101Scf05694_10486-13737	Niben101Scf05044_251012-255595	Nbv0.3scaffold15988_1789-9795	Niben101Scf11362_185136-189737	Nbv0.3scaffold20280_19887-24937
GO:0097164	22	0.015	0.0059	2.54237	5.15e-05	0.00152	2.81816	ammonium ion metabolic process	Niben101Scf00058_659467-662483	Nbv0.5scaffold1804_176579-181767	Niben101Scf02290_176519-184758	Niben101Scf03170_383534-389949	Niben101Scf02001_110488-123294	Nbv0.5scaffold20831_1-1423	Niben101Scf06091_740612-744739	Niben101Scf00202_587425-594392	Niben101Scf03778_202061-207928	Niben101Scf10900_44248-47250	Nbv0.5scaffold941_503913-516302	Niben101Scf00077_280688-291266	Niben101Scf05824_422495-427834	Nbv0.5scaffold439_256771-262216	Niben101Scf31493_8494-12268	Niben101Scf03778_202620-207844	Niben101Scf10560_161543-166994	Niben044Scf00042602Ctg006_441-5783	Niben044Scf00009080Ctg004_12995-19303	Niben101Scf00857_222695-230797	Niben101Scf01559_97260-102969	Nbv0.3scaffold41753_2974-13305
GO:0001906	14	0.0096	0.0028	3.42857	5.34e-05	0.00156	2.80688	cell killing	Niben101Scf04217_422446-427257	Niben101Scf01015_180232-183828	Niben101Scf07757_71373-74181	Niben101Scf08653_653291-657549	Niben101Scf03038_121954-158100	Niben101Scf11609_272395-277046	Niben101Scf07491_45913-48718	Niben101Scf00626_243720-248429	Niben101Scf03949_50308-53886	Niben101Scf08168_78553-81033	Niben101Scf04053_214372-216908	Niben101Scf09044_172935-175738	Nbv0.5scaffold1735_248347-385103	Niben101Scf09044_158798-161541
GO:0043455	20	0.014	0.0052	2.69231	7.13e-05	0.00205	2.68825	regulation of secondary metabolic process	Nbv0.3scaffold50950_6606-14316	Niben101Scf14566_107589-115490	Niben101Scf03365_523777-532406	Niben101Scf01189_465369-468148	Nbv0.5scaffold5414_12931-21329	Niben101Scf04641_141600-144793	Niben101Scf00581_20479-26893	Niben101Scf09082_20390-26831	Niben044Scf00007554Ctg001_9725-17104	Niben101Scf04117_760345-764198	Nbv0.3scaffold102360_1-1612	Niben101Scf03861_71341-74636	Niben101Scf03861_5373-53350	Niben101Scf02349_186131-191150	Niben101Scf01374_990639-1003309	Niben101Scf02349_332677-337589	Niben101Scf03393_14849-38264	Niben101Scf01237_1162725-1167652	Niben101Scf01382_292829-300544	Nbv0.3scaffold10279_36711-39469
GO:0007509	4	0.0028	0.0002	14	0.000122	0.00326	2.48678	mesoderm migration involved in gastrulation	Niben101Scf09554_54814-58253	Nbv0.3scaffold1712_40655-44094	Niben101Scf11806_33929-37368	Niben044Scf00039500Ctg001_1119-4558
GO:0040007	117	0.08	0.058	1.37931	0.000197	0.00471	2.32698	growth	Niben101Scf16691_10553-19579	Niben101Scf03778_202061-207928	Niben101Scf05030_526471-532296	Nbv0.3scaffold4442_17997-21781	Niben101Scf03167_244855-250583	Niben101Scf02537_674255-677187	Niben101Scf15721_103296-107303	Niben044Scf00041701Ctg000_172-5511	Niben101Scf05553_482896-643633	Niben101Scf12847_80260-86923	Niben101Scf01053_57012-64667	Niben101Scf10103_398947-404592	Niben101Scf03216_21554-28566	Niben101Scf14166_59267-68046	Nbv0.3scaffold18471_3823-10268	Niben044Scf00002272Ctg004_624-5831	Niben101Scf06349_35049-38762	Niben101Scf07086_150130-152627	Nbv0.3scaffold9046_35606-41740	Niben101Scf00980_765308-771054	Niben101Scf15496_166960-173095	Niben044Scf00040676Ctg001_1-5929	Niben101Scf08035_25350-27823	Niben101Scf03923_1039086-1064808	Niben101Scf02318_38177-57160	Nbv0.3scaffold70777_1-6443	Niben101Scf14010_62974-70810	Niben101Scf10575_24092-29357	Niben101Scf18057_38150-41289	Niben101Scf07849_173137-181267	Niben044Scf00046432Ctg005_1-4662	Nbv0.5scaffold2048_364623-375355	Niben044Scf00026734Ctg011_1-2391	Niben101Scf00581_20479-26893	Niben101Scf06023_294563-300933	Niben101Scf05692_760577-766302	Niben101Scf08721_233169-237700	Niben101Scf06743_91665-96926	Niben101Scf02316_150724-156465	Niben101Scf02289_558406-564812	Niben101Scf05342_264493-273513
GO:0043648	35	0.024	0.013	1.84615	0.000208	0.00492	2.30803	dicarboxylic acid metabolic process	Niben101Scf04287_642259-648215	Niben101Scf05932_378488-381730	Nbv0.3scaffold22337_26867-31343	Niben101Scf00375_130875-133195	Niben101Scf04547_205107-226421	Niben101Scf04703_1119733-1134560	Niben101Scf02290_231020-244553	Niben044Scf00004818Ctg004_9368-14219	Niben101Scf03160_286265-288171	Niben101Scf02738_174078-178225	Niben101Scf05111_66469-79240	Niben101Scf12528_15590-23004	Niben101Scf02537_385602-391369	Niben101Scf02063_674579-766571	Niben101Scf00595_964922-970690	Niben101Scf01775_130911-135651	Niben101Scf03706_304841-315571	Niben101Scf00745_399168-409543	Niben101Scf16189_81188-83946	Niben101Scf01740_1263967-1271760	Niben044Scf00010356Ctg004_1-4248	Niben101Scf02714_566608-569954	Niben101Scf01623_441404-451025	Niben101Scf11884_43888-46565	Nbv0.3scaffold23944_1945-5598	Niben101Scf00024_70251-72929	Nbv0.3scaffold15020_1-8881	Niben044Scf00022234Ctg007_289-7048	Niben101Scf06026_184023-190567	Niben101Scf08415_41803-48219	Nbv0.5scaffold7310_29618-47149	Niben101Scf04763_225506-228017	Niben044Scf00059091Ctg001_14673-19481	Niben101Scf02709_410461-421887	Niben101Scf02217_776411-785077
GO:0010273	4	0.0028	0.0002	14	0.000235	0.00543	2.2652	detoxification of copper ion	Nbv0.5scaffold8293_30849-40181	Niben101Scf13196_44713-54785	Nbv0.3scaffold17733_7343-16790	Niben101Scf03093_101987-109944
GO:0051262	17	0.012	0.0045	2.66667	0.000296	0.00638	2.19518	protein tetramerization	Niben101Scf04701_287425-299216	Niben101Scf00669_84515-94006	Niben101Scf02502_472907-476076	Niben044Scf00030432Ctg009_1-7302	Niben101Scf08419_154097-156573	Niben101Scf04643_198484-201653	Niben044Scf00013721Ctg020_65-3618	Niben101Scf10015_24099-29198	Niben101Scf20209_17682-29022	Niben101Scf00789_52590-62977	Niben101Scf05961_12654-16427	Nbv0.5scaffold7595_1-3230	Niben101Scf13118_119849-124599	Niben101Scf00745_399168-409543	Niben101Scf07616_9648-24608	Niben101Scf02217_776411-785077	Nbv0.5scaffold5750_55247-58712
GO:0033353	3	0.0021	0.0001	21	0.000338	0.00717	2.14448	S-adenosylmethionine cycle	Niben101Scf01171_312308-316508	Niben101Scf09136_1814-6910	Niben101Scf10608_187215-192416
GO:0072657	34	0.023	0.012	1.91667	0.000362	0.00764	2.11691	protein localization to membrane	Niben101Scf03085_519205-524231	Niben044Scf00000963Ctg002_1583-5049	Niben101Scf07402_198002-204290	Niben101Scf02832_111190-116548	Niben101Scf06156_447261-454936	Niben101Scf00786_97344-106573	Niben101Scf05378_328567-337053	Niben101Scf01037_992345-1004561	Niben101Scf05152_340109-344044	Niben101Scf00920_84527-89397	Niben044Scf00012308Ctg011_7260-14203	Niben101Scf05044_251012-255595	Nbv0.3scaffold15988_1789-9795	Niben101Scf10366_50370-54948	Nbv0.3scaffold18594_772-8095	Niben101Scf00132_186591-191589	Niben044Scf00028919Ctg012_7024-12906	Niben101Scf01691_127663-134708	Niben101Scf06902_183575-190010	Niben101Scf06349_35049-38762	Nbv0.3scaffold52330_5143-9597	Niben044Scf00012606Ctg001_2409-6836	Niben101Scf02236_326323-332531	Niben101Scf05956_167998-174499	Nbv0.3scaffold92708_1660-4805	Niben101Scf02626_248623-254700	Niben044Scf00028407Ctg002_14783-20314	Niben101Scf05694_10486-13737	Niben101Scf06026_184023-190567	Niben101Scf00159_663049-666257	Niben101Scf04763_225506-228017	Niben101Scf11362_185136-189737	Nbv0.3scaffold20280_19887-24937	Niben044Scf00025183Ctg008_2118-7521
GO:0009100	16	0.011	0.0042	2.61905	0.000363	0.00764	2.11691	glycoprotein metabolic process	Niben101Scf16691_10553-19579	Niben044Scf00005131Ctg022_13543-18747	Niben101Scf00669_84515-94006	Niben101Scf09107_24237-29049	Niben044Scf00026934Ctg003_3702-9936	Niben101Scf10015_24099-29198	Niben044Scf00039500Ctg001_1119-4558	Niben101Scf07610_13147-16339	Nbv0.5scaffold7595_1-3230	Niben044Scf00005042Ctg007_297-3514	Niben101Scf13118_119849-124599	Niben101Scf00806_482806-486515	Niben101Scf07849_173137-181267	Nbv0.3scaffold9980_4907-10537	Niben101Scf00481_98408-104660	Niben101Scf02085_1778211-1785318
GO:0015727	4	0.0028	0.0003	9.33333	0.000407	0.00835	2.07831	lactate transport	Niben101Ctg16058_1-4331	Nbv0.5scaffold2463_44057-50981	Nbv0.3scaffold46202_9445-16063	Niben101Scf00579_28559-33539
GO:0052545	13	0.0089	0.0031	2.87097	0.000532	0.0104	1.98297	callose localization	Niben101Scf02832_111190-116548	Niben101Scf01691_127663-134708	Nbv0.5scaffold6356_85817-95062	Nbv0.3scaffold79028_2800-7212	Niben101Scf01623_123627-136871	Niben101Scf05682_24181-33216	Niben101Scf10157_573230-579544	Niben101Scf01521_260805-265039	Niben101Scf03455_145964-149884	Niben101Scf04914_114263-121847	Nbv0.3scaffold45577_4806-16523	Niben101Scf05682_24175-33775	Niben044Scf00027738Ctg002_8436-12483
GO:0006032	9	0.0062	0.0016	3.875	0.000571	0.0109	1.96257	chitin catabolic process	Niben101Scf00270_179587-186177	Nbv0.3scaffold59977_156-5843	Niben101Scf09044_172935-175738	Nbv0.3scaffold23851_1760-11409	Niben101Scf07491_45913-48718	Niben101Scf09044_158798-161541	Niben101Scf03820_224534-227484	Niben101Scf01066_354735-359679	Niben101Scf03949_50308-53886
GO:0006576	19	0.013	0.0057	2.2807	0.000654	0.0122	1.91364	cellular biogenic amine metabolic process	Niben101Scf00058_659467-662483	Nbv0.5scaffold1804_176579-181767	Niben101Scf02290_176519-184758	Niben101Scf03170_383534-389949	Nbv0.5scaffold20831_1-1423	Niben101Scf06344_666613-670520	Niben101Scf10900_44248-47250	Niben101Scf04003_856889-860005	Niben101Scf00077_280688-291266	Niben101Scf05824_422495-427834	Niben101Scf06026_184023-190567	Nbv0.5scaffold439_256771-262216	Niben101Scf31493_8494-12268	Niben101Scf17164_164494-169772	Niben101Scf10560_161543-166994	Niben101Scf04763_225506-228017	Niben044Scf00042602Ctg006_441-5783	Niben101Scf00857_222695-230797	Nbv0.3scaffold41753_2974-13305
GO:0016539	6	0.0041	0.0008	5.125	0.000811	0.0146	1.83565	intein-mediated protein splicing	Niben101Scf02636_423192-437271	Nbv0.5scaffold3683_27216-34471	Niben101Scf00293_407677-426773	Nbv0.5scaffold5122_111687-118892	Niben101Scf00717_41327-46081	Niben101Scf15263_92714-95751
GO:0001702	3	0.0021	0.0002	10.5	0.000816	0.0146	1.83565	gastrulation with mouth forming second	Niben101Scf09554_54814-58253	Nbv0.3scaffold1712_40655-44094	Niben101Scf11806_33929-37368
GO:0035821	19	0.013	0.0058	2.24138	0.000848	0.0147	1.83268	modification of morphology or physiology of other organism	Nbv0.3scaffold41761_5047-9442	Niben101Scf00560_1161430-1167026	Niben101Scf01378_11256-16988	Niben101Scf04217_422446-427257	Niben101Scf01015_180232-183828	Niben101Scf00576_329835-334957	Niben101Scf10900_44248-47250	Niben101Scf07757_71373-74181	Niben101Scf03038_121954-158100	Niben101Scf11609_272395-277046	Niben101Scf07491_45913-48718	Niben101Scf03949_50308-53886	Niben044Scf00028219Ctg003_23519-29676	Niben101Scf08168_78553-81033	Niben101Scf31493_8494-12268	Niben101Scf04053_214372-216908	Niben101Scf09044_172935-175738	Nbv0.5scaffold1735_248347-385103	Niben101Scf09044_158798-161541
GO:0009072	21	0.014	0.0067	2.08955	0.000855	0.0148	1.82974	aromatic amino acid family metabolic process	Niben101Scf01740_1263967-1271760	Niben101Scf05442_364301-372955	Niben101Scf04375_264067-271551	Niben101Scf00332_623029-630546	Nbv0.5scaffold8349_1-10300	Niben101Scf12881_1229-6780	Niben044Scf00008842Ctg003_1-5723	Niben101Scf13777_713-7774	Niben101Scf04703_1119733-1134560	Nbv0.3scaffold34193_7830-11116	Niben101Scf05111_66469-79240	Nbv0.3scaffold15020_1-8881	Niben101Scf02537_385602-391369	Niben101Scf06026_184023-190567	Niben101Scf17164_164494-169772	Niben101Scf05656_95009-99828	Nbv0.5scaffold7310_29618-47149	Niben101Scf04763_225506-228017	Niben044Scf00059091Ctg001_14673-19481	Niben101Scf02709_410461-421887	Niben101Scf03712_166303-171777
GO:0010089	21	0.014	0.0067	2.08955	0.000906	0.0155	1.80967	xylem development	Niben101Scf03951_12731-18448	Niben101Ctg13774_1-2170	Nbv0.5scaffold138_522200-531249	Nbv0.3scaffold53746_11898-18301	Niben101Scf02465_83174-99320	Niben101Scf09082_20390-26831	Nbv0.3scaffold102360_1-1612	Niben101Scf03861_71341-74636	Niben101Scf02423_29651-34449	Niben101Scf03861_5373-53350	Niben101Scf02349_186131-191150	Nbv0.5scaffold4585_42349-47049	Niben101Scf02207_51820-54843	Niben101Scf02349_332677-337589	Niben044Scf00023412Ctg006_24839-29074	Nbv0.3scaffold40784_7689-11797	Nbv0.3scaffold6615_47347-51455	Nbv0.5scaffold467_352977-358729	Niben101Scf01894_358656-361597	Niben101Scf04555_18646-27325	Niben101Scf01237_1162725-1167652
GO:0006580	4	0.0028	0.0003	9.33333	0.000993	0.0169	1.77211	ethanolamine metabolic process	Niben101Scf05824_422495-427834	Nbv0.5scaffold439_256771-262216	Nbv0.5scaffold20831_1-1423	Niben044Scf00042602Ctg006_441-5783
GO:0072593	27	0.019	0.0097	1.95876	0.00101	0.0169	1.77211	reactive oxygen species metabolic process	Niben101Scf06439_48509-55636	Niben044Scf00001827Ctg010_4979-8471	Niben101Scf05820_35230-39688	Niben101Scf05682_24181-33216	Niben101Scf09082_20390-26831	Niben044Scf00002096Ctg005_54504-57988	Niben101Scf03861_71341-74636	Niben044Scf00010265Ctg020_28484-32510	Niben101Scf03861_5373-53350	Niben101Scf02349_186131-191150	Niben101Scf01466_90226-94462	Niben101Scf16024_17896-22272	Nbv0.3scaffold46761_7900-11324	Niben101Scf11604_133355-138885	Niben101Scf00709_242362-246078	Nbv0.3scaffold41761_5047-9442	Nbv0.5scaffold6356_85817-95062	Niben044Scf00002072Ctg016_7185-12336	Niben101Scf01676_41923-45553	Niben101Scf01676_46439-50382	Nbv0.3scaffold102360_1-1612	Nbv0.5scaffold900_446030-449840	Niben101Scf14939_240769-243981	Niben101Scf11154_81837-93894	Niben101Scf02349_332677-337589	Niben101Scf04060_276805-280179	Niben101Scf01237_1162725-1167652
GO:0010119	30	0.021	0.011	1.90909	0.0011	0.0181	1.74232	regulation of stomatal movement	Niben101Scf03757_373891-381684	Niben101Scf09787_109658-116537	Nbv0.5scaffold8293_30849-40181	Niben101Scf02001_110488-123294	Niben101Scf01072_66877-74039	Niben101Scf16378_266262-270017	Niben101Scf03778_202061-207928	Niben101Scf08341_43106-53861	Niben101Scf07400_172054-179353	Niben101Scf13196_44713-54785	Niben044Scf00057548Ctg000_306-9090	Nbv0.5scaffold379_605241-621470	Niben101Scf05682_24175-33775	Nbv0.3scaffold38128_9090-12622	Niben101Scf02239_223731-230247	Niben044Scf00005031Ctg010_20166-25068	Niben044Scf00002072Ctg016_7185-12336	Niben101Scf15496_166960-173095	Nbv0.3scaffold92708_1660-4805	Niben101Scf04332_43218-46140	Niben101Scf03093_101987-109944	Niben101Scf05694_10486-13737	Niben044Scf00051979Ctg000_2030-8938	Niben101Scf02207_51820-54843	Niben101Scf03778_202620-207844	Nbv0.3scaffold17733_7343-16790	Niben101Scf00806_189909-193502	Niben044Scf00023412Ctg006_24839-29074	Niben101Scf02790_73827-78377	Niben044Scf00009417Ctg005_1196-6271
GO:0010497	8	0.0055	0.0015	3.66667	0.00132	0.0211	1.67572	plasmodesmata-mediated intercellular transport	Niben101Scf02714_566608-569954	Niben101Scf05932_378488-381730	Nbv0.3scaffold22337_26867-31343	Niben101Scf11884_43888-46565	Nbv0.3scaffold23944_1945-5598	Niben101Scf01775_130911-135651	Niben101Scf00024_70251-72929	Niben101Scf16189_81188-83946
GO:0072358	4	0.0028	0.0004	7	0.00144	0.0227	1.64397	cardiovascular system development	Niben101Scf00285_49111-52280	Niben101Scf02502_472907-476076	Niben101Scf04643_198484-201653	Niben044Scf00013721Ctg020_65-3618
GO:0042537	17	0.012	0.0053	2.26415	0.00176	0.0263	1.58004	benzene-containing compound metabolic process	Niben101Scf05442_364301-372955	Niben101Scf04375_264067-271551	Niben101Scf12881_1229-6780	Niben101Scf01418_67513-72791	Niben101Scf06902_183575-190010	Niben044Scf00008842Ctg003_1-5723	Niben101Scf08819_227098-229670	Niben101Scf06171_324241-328396	Niben101Scf00261_179995-182369	Niben101Scf02358_437294-449448	Niben101Scf04117_760345-764198	Niben101Scf00788_192997-196866	Niben101Scf00034_64571-74404	Niben101Scf06305_412973-415545	Nbv0.5scaffold7310_29618-47149	Niben101Scf04113_626327-630459	Niben101Scf03712_166303-171777
GO:0090332	9	0.0062	0.0019	3.26316	0.00178	0.0266	1.57512	stomatal closure	Niben101Scf05827_596944-608297	Niben101Scf07761_25253-27633	Niben101Scf06684_539590-545204	Niben101Scf20101_63979-74591	Niben101Scf03340_827072-837199	Nbv0.3scaffold6845_36599-46673	Niben101Scf01428_420894-423280	Niben101Scf10323_93854-106686	Nbv0.3scaffold25395_10920-13734
GO:2000377	19	0.013	0.0062	2.09677	0.00185	0.0269	1.57025	regulation of reactive oxygen species metabolic process	Niben044Scf00002392Ctg006_2847-6360	Niben101Scf08368_617692-663536	Niben101Scf01072_66877-74039	Niben101Scf01691_127663-134708	Niben044Scf00036083Ctg004_5178-11742	Niben101Scf05118_830420-846703	Niben044Scf00040676Ctg001_1-5929	Nbv0.3scaffold1419_9967-12656	Niben044Scf00036083Ctg004_5193-11164	Niben101Scf04240_250946-260980	Niben044Scf00038001Ctg003_1361-7498	Niben101Scf12528_15590-23004	Niben101Scf13679_2875-10876	Niben101Scf02245_66592-69062	Niben101Scf07152_343059-402349	Niben101Scf04914_114263-121847	Niben101Scf00904_383414-387333	Nbv0.3scaffold60646_563-5394	Niben101Scf01481_277164-287620
GO:0031408	11	0.0076	0.0027	2.81481	0.00194	0.028	1.55284	oxylipin biosynthetic process	Niben101Scf08368_617692-663536	Niben101Scf00779_654271-659459	Niben101Scf01434_343249-354375	Niben101Scf01689_455998-463809	Nbv0.3scaffold21525_1793-8441	Niben101Scf04787_224455-228356	Nbv0.5scaffold290_188496-194776	Niben101Scf02849_715636-723808	Niben101Scf06277_459-5162	Niben101Scf00278_1544590-1550674	Niben101Scf10820_217986-223081
GO:0016049	92	0.063	0.047	1.34043	0.0023	0.0317	1.49894	cell growth	Niben101Scf16691_10553-19579	Niben101Scf03753_13711-19065	Niben101Scf09107_24237-29049	Niben101Scf04339_12347-17122	Niben101Scf03778_202061-207928	Niben101Scf05030_526471-532296	Nbv0.3scaffold4442_17997-21781	Niben101Scf03167_244855-250583	Niben101Scf11608_181859-206875	Niben101Scf15721_103296-107303	Nbv0.3scaffold80767_1668-6548	Niben044Scf00041701Ctg000_172-5511	Niben101Scf12847_80260-86923	Niben101Scf01933_62320-65648	Niben101Scf03969_574026-581027	Niben101Scf01053_57012-64667	Nbv0.3scaffold44444_8503-17408	Niben101Scf03216_21554-28566	Niben101Scf14166_59267-68046	Nbv0.3scaffold26559_16439-20016	Niben101Scf28100_32835-40205	Niben101Scf02239_223731-230247	Niben101Scf14566_107589-115490	Nbv0.3scaffold18471_3823-10268	Niben101Scf06349_35049-38762	Nbv0.3scaffold59011_929-4496	Niben101Scf16022_233313-240704	Nbv0.3scaffold9046_35606-41740	Niben101Scf00980_765308-771054	Niben101Scf12159_641060-646040	Niben101Scf08035_25350-27823	Niben101Scf03923_1039086-1064808	Niben101Scf02011_793421-804421	Nbv0.3scaffold70777_1-6443	Niben101Scf14010_62974-70810	Niben101Scf03114_1016822-1023982	Niben101Scf10575_24092-29357	Nbv0.3scaffold42143_11418-16506	Niben101Scf03778_202620-207844	Niben101Scf05035_93574-100957	Niben101Scf18057_38150-41289
GO:1901071	10	0.0069	0.0024	2.875	0.00233	0.0319	1.49621	glucosamine-containing compound metabolic process	Niben101Scf00270_179587-186177	Nbv0.3scaffold59977_156-5843	Niben101Scf09044_172935-175738	Nbv0.3scaffold23851_1760-11409	Nbv0.3scaffold38698_13694-19286	Niben101Scf07491_45913-48718	Niben101Scf09044_158798-161541	Niben101Scf03820_224534-227484	Niben101Scf01066_354735-359679	Niben101Scf03949_50308-53886
GO:0045087	64	0.044	0.031	1.41935	0.00237	0.0322	1.49214	innate immune response	Nbv0.5scaffold1053_571004-587067	Niben101Scf02001_110488-123294	Niben101Scf02358_437294-449448	Niben044Scf00046018Ctg000_6820-12880	Niben101Scf05682_79710-84893	Niben101Scf06394_444948-451523	Niben101Scf02537_385602-391369	Niben101Scf10636_48212-51678	Niben101Scf00034_64571-74404	Niben101Scf01374_990639-1003309	Niben101Scf04053_214372-216908	Niben101Scf09044_172935-175738	Niben044Scf00039533Ctg003_10307-20286	Niben101Scf10103_398947-404592	Nbv0.3scaffold44444_8503-17408	Niben101Scf01594_202293-206026	Niben101Scf01319_718815-723452	Niben101Scf04015_195685-199283	Niben101Scf00560_1161430-1167026	Niben101Scf00626_243720-248429	Niben101Scf03949_50308-53886	Niben101Scf14436_54864-59427	Niben044Scf00031691Ctg007_10170-15821	Niben101Scf07161_16736-21509	Niben044Scf00059091Ctg001_14673-19481	Niben101Scf06218_453606-458572	Niben101Scf11110_15299-28677	Niben101Scf03820_224534-227484	Niben101Scf01189_465369-468148	Niben101Scf16378_266262-270017	Niben101Scf00576_329835-334957	Niben101Scf00953_315511-318632	Niben101Scf02849_715636-723808	Niben101Scf08020_650930-653616	Nbv0.5scaffold2789_186260-193428	Niben101Scf01934_243182-247234	Niben044Scf00025815Ctg000_1-6579	Nbv0.3scaffold33243_5027-11602	Niben101Scf00332_459356-466898	Nbv0.3scaffold21525_1793-8441	Nbv0.5scaffold290_188496-194776
GO:0009943	7	0.0048	0.0013	3.69231	0.00266	0.0356	1.44855	adaxial/abaxial axis specification	Niben044Scf00027031Ctg004_2212-5269	Nbv0.5scaffold49_131379-134764	Niben101Scf01611_51870-60741	Niben101Scf01124_426313-429814	Nbv0.5scaffold138_522200-531249	Nbv0.3scaffold44975_12095-15027	Nbv0.3scaffold36982_14190-17372
GO:0009136	3	0.0021	0.0002	10.5	0.00267	0.0357	1.44733	purine nucleoside diphosphate biosynthetic process	Niben101Scf05342_264493-273513	Niben101Scf02904_287586-292983	Niben101Scf04506_313152-322574
GO:0009180	3	0.0021	0.0002	10.5	0.00267	0.0357	1.44733	purine ribonucleoside diphosphate biosynthetic process	Niben101Scf05342_264493-273513	Niben101Scf02904_287586-292983	Niben101Scf04506_313152-322574
GO:0043001	4	0.0028	0.0004	7	0.00271	0.0357	1.44733	Golgi to plasma membrane protein transport	Niben044Scf00000963Ctg002_1583-5049	Niben101Scf05044_251012-255595	Nbv0.3scaffold52330_5143-9597	Niben044Scf00012606Ctg001_2409-6836
GO:0009812	33	0.023	0.013	1.76923	0.00271	0.0357	1.44733	flavonoid metabolic process	Niben101Scf04875_238020-242096	Nbv0.5scaffold2239_293929-298014	Niben101Scf09928_98275-106973	Niben101Scf03170_383534-389949	Niben101Scf23113_65709-69794	Niben101Scf06344_666613-670520	Niben101Scf04003_856889-860005	Niben101Scf11183_40495-43967	Niben101Scf07755_6127-13629	Niben101Scf00077_280688-291266	Niben101Scf00355_442897-446288	Niben101Scf10560_161543-166994	Niben101Scf00225_8544-13722	Niben101Scf08508_42594-47161	Niben101Scf00857_222695-230797	Nbv0.3scaffold30802_550-4578	Niben101Scf07004_49949-53503	Nbv0.5scaffold392_247425-259851	Niben101Scf00864_80094-85290	Nbv0.5scaffold1804_176579-181767	Niben101Scf09590_219517-223866	Niben101Scf03224_420106-434494	Niben101Scf07007_123778-131977	Niben101Scf03969_191782-194344	Niben101Scf03114_1016822-1023982	Niben101Scf00788_192997-196866	Niben101Scf01239_223210-227817	Niben101Scf08134_168580-175837	Niben101Scf00672_103266-107219	Niben101Scf11785_215413-219299	Niben101Scf01313_2354-9569	Nbv0.5scaffold3993_121335-125040	Niben101Scf00163_1968387-1971367
GO:0019915	9	0.0062	0.002	3.1	0.00275	0.0357	1.44733	lipid storage	Niben101Scf00270_1437476-1440674	Nbv0.3scaffold31787_1191-3598	Niben101Scf03309_450307-453741	Niben044Scf00010297Ctg006_566-5040	Niben101Scf07086_150130-152627	Niben101Scf11743_67294-74707	Niben101Scf00369_797445-801124	Niben044Scf00024250Ctg012_499-4757	Niben101Scf02077_1286993-1289442
GO:0030587	8	0.0055	0.0017	3.23529	0.00316	0.0389	1.41005	sorocarp development	Niben101Scf03307_45375-54751	Niben101Scf07402_198002-204290	Niben044Scf00028919Ctg012_7024-12906	Niben101Scf06437_384802-387296	Niben101Scf02236_326323-332531	Niben101Scf17398_93393-99812	Nbv0.3scaffold44444_8503-17408	Niben101Scf06565_325865-330646
GO:0042133	16	0.011	0.0051	2.15686	0.00323	0.0394	1.4045	neurotransmitter metabolic process	Niben044Scf00010356Ctg004_1-4248	Niben044Scf00016874Ctg009_15674-21895	Niben101Scf00202_587425-594392	Niben101Scf05820_35230-39688	Niben101Scf02290_231020-244553	Nbv0.5scaffold941_503913-516302	Niben101Scf01125_123419-128463	Niben101Scf00870_332531-339972	Nbv0.3scaffold34193_7830-11116	Niben101Scf12528_15590-23004	Niben044Scf00012020Ctg001_1947-6866	Niben101Scf06105_129554-136216	Niben101Scf05656_95009-99828	Niben101Scf07161_16736-21509	Niben101Scf01171_339957-344758	Niben101Scf02156_1555216-1563511
GO:0060446	4	0.0028	0.0005	5.6	0.00356	0.0428	1.36856	branching involved in open tracheal system development	Nbv0.5scaffold901_6149-25281	Niben101Scf02318_38177-57160	Nbv0.3scaffold1712_40655-44094	Niben101Scf11806_33929-37368
GO:0015976	5	0.0034	0.0007	4.85714	0.00359	0.0428	1.36856	carbon utilization	Niben101Scf01697_993056-996035	Niben044Scf00025815Ctg000_1-6579	Niben101Scf00442_1066124-1069212	Niben101Scf16378_266262-270017	Niben101Scf06939_300043-303134
GO:0034389	7	0.0048	0.0014	3.42857	0.00393	0.0457	1.34008	lipid particle organization	Niben101Scf08368_617692-663536	Niben101Scf00457_485373-495438	Niben101Scf07086_150130-152627	Niben101Scf00369_797445-801124	Niben101Scf02791_103403-115875	Niben044Scf00024250Ctg012_499-4757	Niben101Scf10820_217986-223081
GO:0012501	38	0.026	0.017	1.52941	0.0045	0.0508	1.29414	programmed cell death	Nbv0.5scaffold1053_571004-587067	Niben101Scf01369_70056-74110	Niben101Scf06424_232243-234504	Niben101Scf02849_715636-723808	Niben101Scf05682_79710-84893	Niben101Scf06394_444948-451523	Niben101Scf01934_243182-247234	Nbv0.3scaffold33243_5027-11602	Niben101Scf01502_141859-145280	Nbv0.3scaffold21525_1793-8441	Nbv0.3scaffold68293_5340-8386	Nbv0.5scaffold290_188496-194776	Niben101Scf04914_114263-121847	Niben101Scf02909_158757-161665	Niben101Scf06277_459-5162	Niben101Scf07608_128848-135013	Nbv0.3scaffold16028_30864-36498	Niben044Scf00038998Ctg004_127-3100	Niben101Scf06902_183575-190010	Niben101Scf01015_180232-183828	Niben101Scf04641_141600-144793	Niben101Scf09582_195534-199436	Niben101Scf06939_300043-303134	Niben044Scf00054918Ctg002_46301-50005	Niben101Scf07491_45913-48718	Niben101Scf03018_523657-527324	Niben101Scf03949_50308-53886	Niben044Scf00012020Ctg001_1947-6866	Niben101Scf01697_993056-996035	Niben101Scf00442_1066124-1069212	Niben101Scf02825_173934-176963	Niben101Scf07161_16736-21509	Niben101Scf09885_71970-76814	Niben044Scf00009260Ctg001_15290-33739	Niben101Scf01171_339957-344758	Niben044Scf00009080Ctg004_12995-19303	Niben101Scf11110_15299-28677	Niben101Scf07926_416831-423500
GO:0046839	10	0.0069	0.0027	2.55556	0.00562	0.0611	1.21396	phospholipid dephosphorylation	Niben101Scf04994_36264-49108	Nbv0.3scaffold33243_5027-11602	Niben101Scf05373_142392-144898	Niben101Scf01249_130827-138566	Niben101Scf05373_1328-3828	Niben101Ctg15635_1-2044	Niben101Scf08719_26933-29260	Niben101Scf10015_246155-248661	Niben101Scf06394_444948-451523	Niben101Scf13679_2875-10876
GO:0019566	4	0.0028	0.0005	5.6	0.00579	0.0618	1.20901	arabinose metabolic process	Niben101Scf00271_601085-607392	Niben101Scf13942_46951-54239	Niben101Scf06716_91794-103918	Niben101Scf11138_229101-235138
GO:0044087	37	0.025	0.016	1.5625	0.00587	0.0621	1.20691	regulation of cellular component biogenesis	Niben101Scf10324_32369-40359	Niben101Scf02664_87652-91272	Niben101Scf06653_94442-111043	Niben101Scf01302_73316-77500	Niben101Scf02465_83174-99320	Nbv0.3scaffold4442_17997-21781	Niben101Scf00369_797445-801124	Niben101Scf03169_407394-412072	Nbv0.3scaffold12608_1-6301	Nbv0.3scaffold80355_605-5603	Niben101Scf15721_103296-107303	Nbv0.3scaffold80767_1668-6548	Nbv0.5scaffold4585_42349-47049	Niben101Scf01146_697235-719074	Niben101Scf07381_292092-295388	Nbv0.5scaffold1645_289342-292646	Niben044Scf00006616Ctg007_7200-12000	Nbv0.3scaffold40784_7689-11797	Niben101Scf02724_507448-511215	Niben044Scf00005264Ctg003_145-4344	Niben101Scf06565_325865-330646	Niben101Scf00046_921011-924460	Niben101Scf05190_106829-110492	Nbv0.3scaffold59011_929-4496	Niben101Scf07086_150130-152627	Niben101Scf04173_339949-343295	Niben101Scf05948_296310-302791	Nbv0.3scaffold52886_1178-8420	Nbv0.3scaffold42212_4316-8676	Niben101Scf07474_453022-456665	Niben101Scf01184_1139331-1143703	Niben101Scf01689_455998-463809	Niben044Scf00023412Ctg006_24839-29074	Niben101Scf11362_185136-189737	Niben044Scf00024250Ctg012_499-4757	Niben044Scf00003846Ctg001_1291-6289	Niben101Scf12372_28896-33548
GO:0055013	3	0.0021	0.0003	7	0.006	0.0631	1.19997	cardiac muscle cell development	Niben101Scf02502_472907-476076	Niben101Scf04643_198484-201653	Niben044Scf00013721Ctg020_65-3618
GO:0097435	37	0.025	0.017	1.47059	0.00677	0.0698	1.15614	supramolecular fiber organization	Niben101Scf10324_32369-40359	Niben101Scf00644_45644-50700	Nbv0.5scaffold2371_305952-310561	Nbv0.5scaffold2048_364623-375355	Niben101Scf03753_13711-19065	Niben101Scf06653_94442-111043	Nbv0.5scaffold5414_12931-21329	Niben101Scf07163_103508-108613	Niben101Scf17398_93393-99812	Niben101Scf02465_83174-99320	Niben101Scf05231_206779-216490	Niben044Scf00049024Ctg002_1110-3153	Nbv0.3scaffold12608_1-6301	Niben101Scf01994_303816-309187	Niben101Scf01376_424475-428963	Niben101Scf01514_22711-26751	Niben101Scf06482_104035-112863	Niben044Scf00009996Ctg013_23262-26992	Niben101Scf01382_292829-300544	Niben101Scf06966_84997-92886	Niben101Scf01980_253647-262675	Niben044Scf00007370Ctg008_2159-7711	Nbv0.5scaffold901_6149-25281	Nbv0.3scaffold52886_1178-8420	Niben101Scf05767_96344-99123	Niben101Scf11009_134773-140595	Niben101Scf16437_52757-62308	Niben044Scf00045793Ctg003_1-5247	Niben101Scf02042_38850-48558	Niben044Scf00026059Ctg004_1-6047	Nbv0.3scaffold42143_11418-16506	Niben101Scf00270_1206706-1211636	Niben101Scf05346_583813-592196	Niben101Scf01376_389032-394737	Niben101Scf02268_1380245-1384323	Niben101Scf00294_253332-259774	Niben101Scf02829_343332-358556
GO:0016577	4	0.0028	0.0005	5.6	0.00718	0.0735	1.13371	histone demethylation	Niben101Scf07724_73241-79315	Nbv0.5scaffold1792_302168-320289	Niben101Scf01450_107442-129345	Niben044Scf00010225Ctg008_420-6958
GO:1901615	69	0.047	0.035	1.34286	0.00737	0.0745	1.12784	organic hydroxy compound metabolic process	Niben101Scf04875_238020-242096	Niben101Scf03085_519205-524231	Niben101Scf09996_12860-24725	Niben101Scf04375_264067-271551	Niben044Scf00008842Ctg003_1-5723	Niben101Scf09649_648124-654804	Niben101Scf08819_227098-229670	Niben101Scf02358_437294-449448	Niben101Scf05111_66469-79240	Niben044Scf00006338Ctg001_44879-51550	Niben101Scf00034_64571-74404	Nbv0.5scaffold439_256771-262216	Niben101Scf00367_368008-374044	Niben101Scf04113_626327-630459	Niben101Scf12847_80260-86923	Niben101Scf02301_232564-237786	Niben101Scf03712_166303-171777	Niben101Scf08508_42594-47161	Niben101Scf05310_146563-148977	Niben101Scf14636_84648-100187	Niben101Scf01740_1263967-1271760	Nbv0.3scaffold18471_3823-10268	Nbv0.5scaffold20831_1-1423	Niben101Scf06171_324241-328396	Nbv0.3scaffold839_631-7879	Niben101Scf00261_179995-182369	Niben101Scf00626_243720-248429	Niben101Scf00501_266478-274394	Niben101Scf00788_192997-196866	Nbv0.3scaffold15020_1-8881	Niben101Scf07712_10051-15654	Niben101Scf13679_2875-10876	Niben101Scf08134_168580-175837	Niben044Scf00010232Ctg030_1-9783	Niben044Scf00042602Ctg006_441-5783	Niben101Scf03445_693212-699657	Niben101Scf05442_364301-372955	Niben101Scf04287_642259-648215	Niben101Scf02027_274732-277396	Niben101Scf01418_67513-72791	Niben101Scf04787_224455-228356
GO:0034394	3	0.0021	0.0003	7	0.00828	0.0825	1.08355	protein localization to cell surface	Niben101Scf06156_447261-454936	Niben101Scf02236_326323-332531	Nbv0.3scaffold19782_12070-25749
GO:0018904	10	0.0069	0.0029	2.37931	0.00954	0.0927	1.03292	ether metabolic process	Niben101Scf07610_13147-16339	Nbv0.3scaffold9383_3488-7313	Niben101Scf01418_67513-72791	Niben044Scf00005042Ctg007_297-3514	Niben101Scf06305_412973-415545	Niben101Scf04113_626327-630459	Niben101Scf08819_227098-229670	Niben101Scf06171_324241-328396	Niben101Scf00261_179995-182369	Niben101Scf00481_98408-104660
GO:0098754	13	0.0089	0.0043	2.06977	0.00963	0.0934	1.02965	detoxification	Niben101Scf11604_133355-138885	Niben101Scf08130_55610-58368	Nbv0.5scaffold8293_30849-40181	Niben101Scf10205_68547-71587	Niben101Scf03147_1101932-1104931	Niben101Scf06080_31082-34100	Niben101Scf03093_101987-109944	Niben101Scf06883_6517-9794	Niben101Scf13196_44713-54785	Nbv0.3scaffold17733_7343-16790	Niben044Ctg26110023_534-4601	Niben101Scf04992_347354-353452	Niben101Scf08196_164694-167429
GO:0052556	6	0.0041	0.0013	3.15385	0.0101	0.0977	1.01011	positive regulation by symbiont of host immune response	Nbv0.3scaffold41761_5047-9442	Niben101Scf31493_8494-12268	Niben101Scf00560_1161430-1167026	Niben101Scf01378_11256-16988	Niben101Scf10900_44248-47250	Niben044Scf00028219Ctg003_23519-29676
GO:0010197	13	0.0089	0.0043	2.06977	0.0102	0.0977	1.01011	polar nucleus fusion	Niben101Scf00271_777525-780674	Niben044Scf00002932Ctg019_293-5600	Niben101Scf04861_84963-90565	Niben101Scf01060_73528-77168	Niben101Scf10889_107152-113250	Niben101Scf03050_367972-374029	Niben044Scf00012020Ctg001_1947-6866	Niben101Scf06483_31316-35512	Niben101Scf02289_54114-62639	Niben101Scf07161_16736-21509	Niben101Scf01395_266862-270502	Niben101Scf01490_7112-13123	Niben101Scf02790_73827-78377
GO:0002679	4	0.0028	0.0006	4.66667	0.0106	0.0998	1.00087	respiratory burst involved in defense response	Niben044Scf00035718Ctg003_3635-13400	Niben101Scf04914_114263-121847	Niben101Scf05682_24181-33216	Niben101Scf05682_24175-33775
GO:0009799	15	0.01	0.0053	1.88679	0.011	0.103	0.987163	specification of symmetry	Nbv0.3scaffold26085_19040-22167	Niben101Scf03951_12731-18448	Nbv0.3scaffold1712_40655-44094	Niben044Scf00020283Ctg005_435-6234	Niben101Scf11806_33929-37368	Nbv0.3scaffold11532_18220-21931	Niben044Scf00027031Ctg004_2212-5269	Nbv0.5scaffold49_131379-134764	Niben101Scf01611_51870-60741	Niben101Scf01124_426313-429814	Nbv0.3scaffold44975_12095-15027	Nbv0.3scaffold36982_14190-17372	Niben101Scf14206_75990-79314	Niben101Scf09554_54814-58253	Nbv0.5scaffold467_352977-358729
GO:0080091	3	0.0021	0.0003	7	0.011	0.103	0.987163	regulation of raffinose metabolic process	Nbv0.3scaffold42212_4316-8676	Nbv0.3scaffold80767_1668-6548	Nbv0.5scaffold3631_211093-214115
GO:0007220	2	0.0014	0.0001	14	0.0111	0.103	0.987163	Notch receptor processing	Niben101Scf28100_32920-40166	Niben101Scf28100_32835-40205
GO:0035172	2	0.0014	0.0001	14	0.0111	0.103	0.987163	hemocyte proliferation	Niben101Scf05342_264493-273513	Niben101Scf04506_313152-322574
GO:0090400	2	0.0014	0.0001	14	0.0111	0.103	0.987163	stress-induced premature senescence	Niben101Scf07508_285587-288774	Nbv0.3scaffold4027_51197-54997
GO:0001505	19	0.013	0.0074	1.75676	0.0115	0.103	0.987163	regulation of neurotransmitter levels	Niben101Scf02621_268737-277012	Niben044Scf00010356Ctg004_1-4248	Niben044Scf00016874Ctg009_15674-21895	Niben101Scf00202_587425-594392	Niben101Scf05820_35230-39688	Niben101Scf02290_231020-244553	Nbv0.5scaffold941_503913-516302	Niben101Scf01125_123419-128463	Niben101Scf00870_332531-339972	Nbv0.3scaffold34193_7830-11116	Niben101Scf12528_15590-23004	Niben044Scf00012020Ctg001_1947-6866	Niben101Scf02245_66592-69062	Niben044Scf00038798Ctg000_4341-10802	Niben101Scf06105_129554-136216	Niben101Scf05656_95009-99828	Niben101Scf07161_16736-21509	Niben101Scf01171_339957-344758	Niben101Scf02156_1555216-1563511
GO:0080170	7	0.0048	0.0017	2.82353	0.0116	0.104	0.982967	hydrogen peroxide transmembrane transport	Niben101Scf01718_154009-158406	Niben101Ctg16058_1-4331	Nbv0.5scaffold2463_44057-50981	Nbv0.3scaffold46202_9445-16063	Niben101Scf06743_91665-96926	Niben101Scf00579_28559-33539	Niben101Scf03755_1-3458
GO:0002376	85	0.058	0.046	1.26087	0.0126	0.112	0.950782	immune system process	Nbv0.5scaffold1053_571004-587067	Niben101Scf02001_110488-123294	Niben101Scf07229_47646-51206	Niben101Scf02358_437294-449448	Niben044Scf00046018Ctg000_6820-12880	Niben101Scf05682_79710-84893	Niben101Scf06394_444948-451523	Niben101Scf02537_385602-391369	Niben101Scf10636_48212-51678	Nbv0.3scaffold30956_19615-24008	Niben101Scf00034_64571-74404	Niben044Scf00035718Ctg003_3635-13400	Niben101Scf01374_990639-1003309	Niben101Scf04053_214372-216908	Niben101Scf09044_172935-175738	Niben044Scf00039533Ctg003_10307-20286	Niben101Scf09708_593954-602463	Niben101Scf10103_398947-404592	Nbv0.3scaffold44444_8503-17408	Niben101Scf01594_202293-206026	Niben101Scf01082_445705-448367	Niben101Scf01319_718815-723452	Niben101Scf04015_195685-199283	Niben101Scf00560_1161430-1167026	Niben101Scf02714_623673-631812	Niben101Scf00626_243720-248429	Niben101Scf03949_50308-53886	Niben101Scf02621_357870-363713	Nbv0.3scaffold14682_1-2701	Niben101Scf14436_54864-59427	Niben044Scf00031691Ctg007_10170-15821	Niben101Scf07161_16736-21509	Niben044Scf00059091Ctg001_14673-19481	Niben101Scf06394_470212-473469	Niben101Scf06218_453606-458572	Niben101Scf11110_15299-28677	Niben101Scf03820_224534-227484	Niben101Scf01094_334433-336984	Niben101Scf01426_80841-83521	Niben101Scf01189_465369-468148	Niben101Scf08080_261122-265584
GO:0006895	5	0.0034	0.001	3.4	0.0127	0.112	0.950782	Golgi to endosome transport	Niben044Scf00000963Ctg002_1583-5049	Niben101Scf02042_38850-48558	Niben101Scf05044_251012-255595	Nbv0.3scaffold52330_5143-9597	Niben044Scf00012606Ctg001_2409-6836
GO:0051650	5	0.0034	0.001	3.4	0.0127	0.112	0.950782	establishment of vesicle localization	Nbv0.3scaffold59011_929-4496	Niben044Scf00006616Ctg007_7200-12000	Nbv0.3scaffold4442_17997-21781	Niben101Scf02791_103403-115875	Niben101Scf12372_28896-33548
GO:0006012	6	0.0041	0.0014	2.92857	0.014	0.119	0.924453	galactose metabolic process	Niben101Scf03284_309346-322328	Niben101Scf00271_601085-607392	Niben101Scf06412_311278-315202	Niben044Scf00040802Ctg001_1-2721	Niben101Scf11138_229101-235138	Niben101Scf00324_255790-262101
GO:0051703	12	0.0083	0.0041	2.02439	0.0155	0.129	0.88941	intraspecies interaction between organisms	Niben101Scf03307_45375-54751	Niben101Scf07402_198002-204290	Niben044Scf00028919Ctg012_7024-12906	Niben101Scf06437_384802-387296	Niben101Scf02236_326323-332531	Niben101Scf17398_93393-99812	Niben101Scf09582_195534-199436	Niben044Scf00054918Ctg002_46301-50005	Nbv0.5scaffold2789_186260-193428	Niben101Scf06105_129554-136216	Nbv0.3scaffold44444_8503-17408	Niben101Scf06565_325865-330646
GO:0032504	5	0.0034	0.001	3.4	0.0163	0.135	0.869666	multicellular organism reproduction	Niben101Scf18061_95304-98395	Niben101Scf07437_274686-277844	Niben044Scf00019841Ctg000_27175-30260	Niben101Scf02215_533394-537074	Niben101Scf06280_138066-141151
GO:0009845	24	0.017	0.01	1.7	0.0178	0.143	0.844664	seed germination	Niben101Scf00270_179587-186177	Niben101Scf08814_47275-48840	Niben101Scf05682_24181-33216	Nbv0.5scaffold2348_226131-227710	Niben101Scf02974_56060-66822	Niben101Scf00063_444405-447385	Nbv0.3scaffold30802_550-4578	Niben101Scf04992_347354-353452	Niben101Scf03706_304841-315571	Niben101Scf02077_1286993-1289442	Niben101Scf01066_354735-359679	Niben101Scf01623_441404-451025	Niben101Scf00465_192219-199434	Niben101Scf01105_151583-156241	Niben101Scf00821_1392216-1396259	Niben044Scf00020494Ctg003_1077-4384	Niben101Scf08134_168580-175837	Niben044Scf00003034Ctg018_11120-18015	Niben101Scf06441_88439-92525	Niben101Scf03778_202620-207844	Nbv0.3scaffold45577_4806-16523	Niben101Scf01267_145981-153042	Niben101Scf11785_215413-219299	Niben101Scf01313_2354-9569
GO:0006629	164	0.11	0.096	1.14583	0.0181	0.144	0.841638	lipid metabolic process	Niben101Scf04915_36957-45720	Niben101Scf04875_238020-242096	Niben101Scf03085_519205-524231	Nbv0.5scaffold102_938886-953740	Niben101Scf03284_802356-807190	Niben101Scf01427_71738-76226	Niben101Scf09996_12860-24725	Niben101Scf02001_110488-123294	Niben101Scf01249_130827-138566	Niben101Scf03778_202061-207928	Niben101Scf01228_173307-183445	Niben101Scf02387_392621-395451	Niben101Scf03973_40457-45372	Nbv0.3scaffold72913_2043-7214	Niben044Scf00006338Ctg001_44879-51550	Niben101Scf03309_450307-453741	Niben101Scf01434_343249-354375	Niben044Scf00000100Ctg008_1-4949	Niben101Scf04113_626327-630459	Niben101Scf12847_80260-86923	Niben101Scf02301_232564-237786	Niben044Scf00033880Ctg001_1-3051	Niben101Scf03595_843915-850629	Niben101Scf03736_31317-36734	Niben101Scf08508_42594-47161	Niben101Scf07162_141416-145401	Niben101Scf05310_146563-148977	Niben101Scf01619_76333-81054	Niben101Scf02156_1555216-1563511	Nbv0.3scaffold18471_3823-10268	Niben101Scf00039_128464-144034	Niben101Scf00261_179995-182369	Niben101Scf15496_166960-173095	Niben101Scf14010_62974-70810	Niben101Scf17380_3130-11353	Nbv0.3scaffold96346_1-4124	Niben101Scf05373_142392-144898	Niben101Scf14436_54864-59427	Niben101Scf01689_455998-463809	Niben101Scf13118_119849-124599	Niben101Scf00672_103266-107219
GO:0098876	6	0.0041	0.0015	2.73333	0.0189	0.144	0.841638	vesicle-mediated transport to the plasma membrane	Niben101Scf00644_45644-50700	Niben044Scf00000963Ctg002_1583-5049	Niben101Scf05044_251012-255595	Nbv0.3scaffold52330_5143-9597	Niben044Scf00012606Ctg001_2409-6836	Niben101Scf06023_294563-300933
GO:0010366	3	0.0021	0.0004	5.25	0.022	0.165	0.782516	negative regulation of ethylene biosynthetic process	Niben101Scf18107_3598-10616	Niben101Scf02829_343332-358556	Niben044Scf00045793Ctg003_1-5247
GO:0055002	4	0.0028	0.0008	3.5	0.0232	0.168	0.774691	striated muscle cell development	Niben101Scf00806_482806-486515	Niben101Scf02502_472907-476076	Niben101Scf04643_198484-201653	Niben044Scf00013721Ctg020_65-3618
GO:0009056	230	0.16	0.14	1.14286	0.0237	0.171	0.767004	catabolic process	Niben101Scf04867_40652-44215	Niben101Scf16691_10553-19579	Niben101Scf03284_802356-807190	Nbv0.3scaffold11879_17050-23003	Niben101Scf02001_110488-123294	Niben101Scf07304_234436-253784	Niben101Scf00180_541-5401	Nbv0.3scaffold74304_478-2796	Niben101Scf00148_137200-141433	Niben101Scf07229_47646-51206	Niben101Scf01228_173307-183445	Niben101Scf01125_123419-128463	Niben101Scf06716_91794-103918	Niben101Scf00305_290192-294402	Niben044Scf00010265Ctg020_28484-32510	Niben044Scf00011329Ctg006_8085-12869	Niben101Scf00034_64571-74404	Niben101Scf01502_141859-145280	Niben101Scf01374_990639-1003309	Nbv0.3scaffold68293_5340-8386	Niben101Scf04113_626327-630459	Niben044Scf00012929Ctg009_16171-21148	Niben101Scf00595_964922-970690	Niben101Scf03045_167542-177011	Niben101Scf16024_17896-22272	Niben101Scf01594_202293-206026	Niben101Scf02156_1555216-1563511	Niben044Scf00027448Ctg001_5307-10174	Niben044Scf00036252Ctg017_499-4722	Niben101Scf00745_399168-409543	Niben101Scf02569_201665-204414	Niben044Scf00028919Ctg012_7024-12906	Niben101Scf08130_55610-58368	Niben101Scf11355_91205-95376	Nbv0.3scaffold23851_1760-11409	Niben101Scf00261_179995-182369	Niben101Scf03923_1039086-1064808	Niben101Scf00870_332531-339972	Niben101Scf03949_50308-53886	Niben101Scf08415_41803-48219	Niben101Scf14436_54864-59427
GO:0009566	14	0.0096	0.0054	1.77778	0.0256	0.184	0.735182	fertilization	Niben101Scf03100_183735-186448	Niben101Scf00980_765308-771054	Nbv0.3scaffold74304_478-2796	Niben101Scf05118_830420-846703	Niben101Scf01922_344891-352907	Niben101Scf09582_195534-199436	Niben101Scf01634_688077-701379	Niben044Scf00054918Ctg002_46301-50005	Nbv0.3scaffold92618_176-2815	Niben101Scf04808_33654-53899	Niben101Scf00783_631773-637990	Niben101Scf00332_459356-466898	Niben101Scf00234_381111-385200	Niben101Scf11361_219095-221712
GO:0007042	2	0.0014	0.0002	7	0.0262	0.187	0.728158	lysosomal lumen acidification	Niben101Scf06156_447261-454936	Nbv0.3scaffold15988_1789-9795
GO:0036465	2	0.0014	0.0002	7	0.0262	0.187	0.728158	synaptic vesicle recycling	Niben101Scf28100_32920-40166	Niben101Scf28100_32835-40205
GO:0000003	13	0.0089	0.0049	1.81633	0.0264	0.187	0.728158	reproduction	Niben101Scf18061_95304-98395	Niben101Scf07437_274686-277844	Niben101Scf00526_353203-381348	Niben044Scf00019841Ctg000_27175-30260	Niben101Scf02215_533394-537074	Niben101Scf06280_138066-141151	Niben101Scf02236_326323-332531	Niben101Scf17398_93393-99812	Niben101Scf10015_24099-29198	Nbv0.5scaffold7595_1-3230	Niben101Scf08047_116697-120748	Niben101Scf10757_45724-58441	Niben101Scf00614_105806-111077
GO:0010201	4	0.0028	0.0008	3.5	0.0265	0.187	0.728158	response to continuous far red light stimulus by the high-irradiance response system	Niben101Scf04861_84963-90565	Niben101Scf01490_7112-13123	Niben101Scf10889_107152-113250	Niben101Scf03050_367972-374029
GO:0051865	9	0.0062	0.003	2.06667	0.0285	0.196	0.707744	protein autoubiquitination	Niben101Scf01697_993056-996035	Niben101Scf00442_1066124-1069212	Niben101Scf01502_141859-145280	Nbv0.3scaffold68293_5340-8386	Niben101Scf02909_158757-161665	Nbv0.3scaffold20804_4804-22406	Nbv0.3scaffold1419_9967-12656	Niben101Scf07608_128848-135013	Niben101Scf06939_300043-303134
GO:0009225	11	0.0076	0.0039	1.94872	0.0288	0.198	0.703335	nucleotide-sugar metabolic process	Nbv0.5scaffold7595_1-3230	Niben101Scf13118_119849-124599	Niben101Scf00669_84515-94006	Niben101Scf05414_24592-29096	Niben101Scf00271_601085-607392	Niben101Scf09554_54814-58253	Niben101Scf10015_24099-29198	Nbv0.3scaffold1712_40655-44094	Niben101Scf11806_33929-37368	Niben101Scf11138_229101-235138	Niben101Scf00324_255790-262101
GO:0009944	10	0.0069	0.0035	1.97143	0.0289	0.198	0.703335	polarity specification of adaxial/abaxial axis	Niben044Scf00027031Ctg004_2212-5269	Niben101Scf03951_12731-18448	Nbv0.5scaffold49_131379-134764	Niben101Scf01124_426313-429814	Nbv0.5scaffold138_522200-531249	Nbv0.3scaffold44975_12095-15027	Nbv0.3scaffold36982_14190-17372	Niben101Scf14206_75990-79314	Nbv0.5scaffold467_352977-358729	Niben044Scf00020283Ctg005_435-6234
GO:0002252	19	0.013	0.0082	1.58537	0.0331	0.22	0.657577	immune effector process	Niben101Scf00576_329835-334957	Niben101Scf02849_715636-723808	Niben101Scf08653_653291-657549	Niben101Scf05682_24181-33216	Niben101Scf00626_243720-248429	Niben101Scf08020_650930-653616	Niben101Scf02621_357870-363713	Nbv0.3scaffold14682_1-2701	Niben044Scf00035718Ctg003_3635-13400	Niben101Scf30946_42139-44771	Nbv0.3scaffold21525_1793-8441	Nbv0.5scaffold290_188496-194776	Niben101Scf04914_114263-121847	Niben101Scf06277_459-5162	Niben101Scf10103_398947-404592	Niben101Scf05682_24175-33775	Niben101Scf01082_445705-448367	Niben101Scf01094_334433-336984	Niben101Scf01426_80841-83521
GO:0015851	7	0.0048	0.0021	2.28571	0.0354	0.233	0.632644	nucleobase transport	Niben101Scf03241_176260-183941	Niben101Scf04881_11317-16018	Niben101Scf00442_957489-961265	Nbv0.3scaffold50638_5592-9328	Niben101Scf02877_508172-521714	Nbv0.3scaffold48514_113-13038	Niben101Scf02877_508403-513839
GO:0042754	2	0.0014	0.0002	7	0.0356	0.233	0.632644	negative regulation of circadian rhythm	Niben044Scf00000100Ctg008_1-4949	Niben101Scf04220_841925-847990
GO:0010941	42	0.029	0.022	1.31818	0.0365	0.234	0.630784	regulation of cell death	Niben101Scf02832_111190-116548	Niben101Scf17430_75993-94818	Niben044Scf00042518Ctg000_1367-10086	Niben101Scf02358_437294-449448	Niben101Scf05682_24181-33216	Niben101Scf01634_688077-701379	Niben101Scf01037_992345-1004561	Niben101Scf05152_340109-344044	Niben101Scf07400_172054-179353	Niben101Scf00063_773507-776859	Niben044Scf00035718Ctg003_3635-13400	Niben101Scf01502_141859-145280	Niben101Scf07381_292092-295388	Nbv0.3scaffold68293_5340-8386	Niben101Scf04914_114263-121847	Niben101Scf02909_158757-161665	Niben044Scf00057548Ctg000_306-9090	Niben101Scf07608_128848-135013	Niben101Scf05682_24175-33775	Niben101Scf01894_358656-361597	Niben101Scf00132_186591-191589	Niben101Scf01691_127663-134708	Niben101Scf06902_183575-190010	Niben101Ctg13774_1-2170	Niben101Scf05956_167998-174499	Nbv0.3scaffold1419_9967-12656	Nbv0.5scaffold901_6149-25281	Niben101Scf06939_300043-303134	Niben101Scf02318_38177-57160	Niben101Scf03018_523657-527324	Niben101Scf00789_52590-62977	Niben101Scf04808_33654-53899	Niben101Scf02790_490268-496450	Niben101Scf01697_993056-996035	Niben101Scf02423_29651-34449	Niben101Scf01145_313186-317968	Niben101Scf00442_1066124-1069212	Niben101Scf00159_663049-666257	Niben101Scf00904_383414-387333	Niben101Scf02762_105391-108879	Nbv0.3scaffold6615_47347-51455
GO:0006575	23	0.016	0.011	1.45455	0.0395	0.249	0.603801	cellular modified amino acid metabolic process	Niben101Scf08130_55610-58368	Niben101Scf02290_176519-184758	Niben044Scf00009528Ctg013_347-6610	Niben101Scf00819_1176466-1189362	Niben101Scf10205_68547-71587	Niben101Scf03147_1101932-1104931	Niben101Scf03710_635081-641440	Niben101Scf09136_1814-6910	Niben101Scf06080_31082-34100	Niben101Scf10608_187215-192416	Niben044Scf00012020Ctg001_1947-6866	Niben101Scf03469_387161-393350	Niben101Scf01982_346879-351638	Niben101Scf06883_6517-9794	Niben101Scf06105_129554-136216	Nbv0.5scaffold7310_29618-47149	Niben101Scf07161_16736-21509	Niben044Ctg26110023_534-4601	Niben101Scf01171_339957-344758	Niben101Scf01171_312308-316508	Nbv0.3scaffold10959_143-5655	Niben101Scf08196_164694-167429	Nbv0.3scaffold41753_2974-13305
GO:0000910	14	0.0096	0.0057	1.68421	0.0398	0.25	0.60206	cytokinesis	Niben101Scf03307_45375-54751	Niben101Scf06653_94442-111043	Niben101Scf09711_54847-59673	Niben101Scf39449_18372-27366	Niben044Scf00029845Ctg003_1-8170	Nbv0.3scaffold53746_11898-18301	Niben101Scf06023_294563-300933	Nbv0.3scaffold32129_17951-23639	Niben101Scf07109_477973-481917	Niben101Scf05346_583813-592196	Niben101Scf06105_129554-136216	Nbv0.3scaffold44444_8503-17408	Niben101Scf08368_299737-308667	Niben101Scf00466_85504-94443
GO:0098657	28	0.019	0.014	1.35714	0.0417	0.261	0.583359	import into cell	Niben101Scf03085_519205-524231	Niben101Scf07402_198002-204290	Niben101Scf06156_447261-454936	Niben101Scf07163_103508-108613	Niben044Scf00023644Ctg002_32096-43433	Niben101Scf01376_424475-428963	Niben101Scf08691_91242-100067	Niben101Scf17701_123980-127290	Nbv0.3scaffold15988_1789-9795	Niben101Scf28100_32920-40166	Niben101Scf01514_22711-26751	Nbv0.3scaffold48514_113-13038	Niben101Scf28100_32835-40205	Niben101Scf02621_268737-277012	Niben044Scf00028919Ctg012_7024-12906	Niben101Scf02236_326323-332531	Niben101Scf14010_62974-70810	Niben101Scf03241_176260-183941	Niben101Scf00270_1206706-1211636	Niben044Scf00038798Ctg000_4341-10802	Niben101Scf03455_145964-149884	Niben044Scf00010232Ctg030_1-9783	Nbv0.5scaffold1792_302168-320289	Niben101Scf01376_389032-394737	Niben101Scf02733_71099-77500	Niben101Scf02268_1380245-1384323	Niben101Scf23355_142302-149455	Niben101Scf09116_498523-503311
GO:0060236	4	0.0028	0.0009	3.11111	0.0423	0.264	0.578396	regulation of mitotic spindle organization	Niben101Scf02653_429310-449894	Niben101Scf07402_218197-224375	Niben101Scf16437_52757-62308	Niben101Scf00494_857928-863868
GO:1901404	3	0.0021	0.0005	4.2	0.0433	0.269	0.570248	regulation of tetrapyrrole catabolic process	Niben101Scf07508_285587-288774	Nbv0.3scaffold4027_51197-54997	Niben101Scf16022_240705-244972
GO:1904801	1	0.0007	0	#DIV/0!	0.0444	0.272	0.565431	positive regulation of neuron remodeling	Niben101Scf06556_53158-58924
GO:0002551	1	0.0007	0	#DIV/0!	0.0444	0.272	0.565431	mast cell chemotaxis	Niben101Scf02621_357870-363713
GO:0046054	1	0.0007	0	#DIV/0!	0.0444	0.272	0.565431	dGMP metabolic process	Niben101Scf02904_287586-292983
GO:0060003	1	0.0007	0	#DIV/0!	0.0444	0.272	0.565431	copper ion export	Nbv0.3scaffold17733_7343-16790
GO:0017157	5	0.0034	0.0013	2.61538	0.0444	0.272	0.565431	regulation of exocytosis	Niben101Scf02621_357870-363713	Nbv0.3scaffold59011_929-4496	Niben044Scf00006616Ctg007_7200-12000	Nbv0.3scaffold4442_17997-21781	Niben101Scf12372_28896-33548
GO:0009058	507	0.35	0.33	1.06061	0.046	0.272	0.565431	biosynthetic process	Niben101Scf04875_238020-242096	Niben101Scf00607_268095-283366	Niben101Scf09597_21103-26435	Niben101Scf18107_3598-10616	Niben101Scf09472_216855-219754	Niben101Scf04861_84963-90565	Nbv0.3scaffold79028_2800-7212	Niben044Scf00029517Ctg005_2124-6144	Niben101Scf10015_24099-29198	Niben101Scf02387_392621-395451	Niben044Scf00006338Ctg001_44879-51550	Niben044Scf00011329Ctg006_8085-12869	Niben044Scf00000510Ctg006_2183-6521	Nbv0.3scaffold50638_5592-9328	Niben101Scf09512_368746-373152	Niben101Scf02724_507448-511215	Niben101Scf05310_146563-148977	Niben101Scf01082_445705-448367	Niben101Scf02156_1555216-1563511	Niben101Scf07761_25253-27633	Nbv0.5scaffold8349_1-10300	Nbv0.3scaffold9046_35606-41740	Niben101Scf05118_830420-846703	Nbv0.5scaffold3587_105717-108119	Niben101Scf00870_332531-339972	Niben101Scf00788_192997-196866	Niben101Scf01521_260805-265039	Niben101Scf03949_136260-140669	Niben101Scf07549_244656-251433	Niben101Scf14436_54864-59427	Niben044Scf00019342Ctg012_3601-9239	Nbv0.3scaffold6615_47347-51455	Niben101Scf01226_92457-98584	Niben101Scf01706_74108-81021	Niben101Scf20773_18597-39009	Niben101Scf09678_253332-259464	Niben101Scf05682_24181-33216	Niben044Scf00007554Ctg001_9725-17104	Niben101Scf11806_33929-37368	Niben101Scf02316_150724-156465	Niben101Scf05342_264493-273513
GO:0042267	2	0.0014	0.0002	7	0.0461	0.272	0.565431	natural killer cell mediated cytotoxicity	Niben101Scf08653_653291-657549	Niben101Scf00626_243720-248429
GO:0048227	2	0.0014	0.0002	7	0.0461	0.272	0.565431	plasma membrane to endosome transport	Niben101Scf28100_32920-40166	Niben101Scf28100_32835-40205
GO:0080088	2	0.0014	0.0002	7	0.0461	0.272	0.565431	spermidine hydroxycinnamate conjugate biosynthetic process	Niben101Scf09928_98275-106973	Niben101Scf03224_420106-434494
GO:0048284	21	0.014	0.0097	1.4433	0.0466	0.272	0.565431	organelle fusion	Niben101Scf00271_777525-780674	Niben044Scf00002932Ctg019_293-5600	Niben101Scf04861_84963-90565	Nbv0.3scaffold92708_1660-4805	Niben101Scf01060_73528-77168	Nbv0.3scaffold2657_5273-9436	Niben101Scf10889_107152-113250	Niben101Scf02626_248623-254700	Niben101Scf16437_52757-62308	Niben101Scf03050_367972-374029	Niben044Scf00012020Ctg001_1947-6866	Niben101Scf00920_84527-89397	Niben101Scf06483_31316-35512	Niben101Scf02289_54114-62639	Niben101Scf07161_16736-21509	Niben101Scf01395_266862-270502	Niben101Scf28100_32920-40166	Niben101Scf01490_7112-13123	Nbv0.3scaffold20280_19887-24937	Niben101Scf02790_73827-78377	Niben101Scf28100_32835-40205
GO:0043112	4	0.0028	0.0009	3.11111	0.0469	0.272	0.565431	receptor metabolic process	Niben101Scf00644_45644-50700	Niben101Scf28100_32920-40166	Niben101Scf06023_294563-300933	Niben101Scf28100_32835-40205
[truncated: 777 more columns]

## Sheet: SND1_total_DOWN
GO Term	Study #	Study Freq.	Pop. Freq.	Enrichment score	p-value	q-value	-LOG10(q-value)'	name	gene products
GO:0010027	66	0.053	0.008	6.625	2.43e-35	1.51e-32	31.821	thylakoid membrane organization	Niben101Scf06186_303351-310168	Niben101Scf01520_987134-993788	Niben101Scf09387_325913-331953	Niben101Scf11852_172944-178152	Niben101Scf02435_83052-91398	Niben101Scf04926_396606-401312	Niben101Scf11689_81019-89246	Niben101Scf05712_205270-211394	Niben101Scf03309_242119-248255	Niben101Scf03142_246006-254200	Niben101Scf05107_48999-56173	Niben101Scf02730_104461-109401	Nbv0.3scaffold32627_1-4013	Niben101Scf02145_702150-713772	Niben044Scf00032591Ctg023_7568-13757	Niben101Scf02853_259435-265235	Niben044Scf00002497Ctg029_1-4837	Niben101Scf11071_480911-487314	Niben101Scf06026_132964-140410	Niben101Scf01243_184388-190024	Niben101Scf03671_22979-29764	Niben044Scf00041813Ctg004_1-6218	Niben044Scf00060831Ctg000_1-6889	Niben101Scf00176_54420-57893	Nbv0.3scaffold10888_1465-8185	Niben101Scf01727_761791-771200	Nbv0.3scaffold9284_2721-10615	Niben101Scf04225_303654-312814	Niben044Scf00001298Ctg006_9642-14962	Niben101Scf02442_130638-137816	Niben101Scf02757_60963-69032	Niben101Scf08341_664015-672857	Niben101Scf10132_204599-209506	Nbv0.5scaffold2217_248478-252030	Niben101Scf08178_49124-56322	Niben101Scf11123_117567-129368	Niben101Scf02011_965443-969723	Niben101Scf05048_54552-58713	Niben044Scf00001150Ctg000_1404-8317	Niben101Scf02685_22866-25488	Niben101Scf30958_23835-32787
GO:0010207	44	0.035	0.0053	6.60377	3.33e-24	8.65e-22	21.063	photosystem II assembly	Nbv0.5scaffold2355_92715-95497	Nbv0.5scaffold884_22727-28879	Niben101Scf28115_201578-203730	Niben101Scf05555_53698-57668	Niben101Scf00248_201646-207011	Niben101Scf04779_250150-256538	Niben101Scf02435_83052-91398	Niben101Scf04926_396606-401312	Niben101Scf03309_242119-248255	Niben101Scf00851_435931-439692	Niben101Ctg14991_1-2341	Niben044Scf00002134Ctg024_10407-13189	Niben044Scf00032853Ctg012_1-3756	Niben101Scf05419_55507-60452	Nbv0.3scaffold22006_9563-19755	Niben101Scf06117_568657-571087	Niben044Scf00032591Ctg023_7568-13757	Niben101Scf04294_46799-53762	Niben044Scf00011498Ctg001_17798-26266	Niben044Scf00018974Ctg011_28616-35365	Niben044Scf00032545Ctg000_2559-6497	Niben101Scf06976_624542-628760	Niben044Scf00002497Ctg029_1-4837	Niben101Scf04113_170284-172757	Niben101Scf11071_480911-487314	Niben101Scf13558_170940-174535	Niben101Scf03113_304715-309143	Niben101Scf01243_184388-190024	Niben101Scf00879_523142-525654	Niben101Scf06245_143911-150119	Nbv0.3scaffold10888_1465-8185	Niben101Scf08806_180970-185780	Niben101Scf02608_411302-414839	Niben101Scf06423_108994-115715	Nbv0.3scaffold65254_4464-10488	Niben044Scf00007972Ctg009_9084-13558	Nbv0.5scaffold886_310895-317083	Niben101Scf08984_469484-475550	Niben101Scf18639_96096-102064	Niben101Scf11383_35247-37864	Nbv0.3scaffold39933_1-4348
GO:0042440	75	0.06	0.017	3.52941	2.27e-21	3.94e-19	18.4045	pigment metabolic process	Nbv0.5scaffold2355_92715-95497	Niben101Scf04388_30743-38393	Niben101Scf06120_11907-16493	Niben101Scf00248_201646-207011	Niben101Scf10528_223750-230858	Niben101Scf00069_1224252-1232110	Niben101Scf07073_208552-215679	Niben101Scf03142_246006-254200	Nbv0.5scaffold1207_14216-22070	Niben101Scf02730_104461-109401	Niben101Scf08470_688284-691742	Niben101Scf01166_822638-827946	Niben101Scf01478_555368-561286	Niben101Ctg15860_1-3379	Niben101Scf04294_46799-53762	Niben101Scf02853_259435-265235	Niben044Scf00018974Ctg011_28616-35365	Niben101Scf02937_1026431-1032094	Niben101Scf02334_91474-98881	Nbv0.3scaffold64292_119-5342	Niben101Scf01232_385600-389646	Niben101Scf00987_257765-269129	Nbv0.3scaffold99445_179-3720	Niben101Scf01308_319104-323925	Niben044Scf00022926Ctg008_12198-17190	Niben101Scf04323_106889-111591	Niben044Scf00060778Ctg000_3420-7588	Nbv0.3scaffold9284_2721-10615	Nbv0.3scaffold31914_3419-8477	Niben101Scf18343_154630-161326	Niben101Scf02173_27164-30032	Niben044Scf00001298Ctg006_9642-14962	Niben101Scf04812_146930-153579	Niben101Scf02807_313261-316700	Niben101Scf02757_60963-69032	Niben101Scf00484_329571-343097	Niben101Scf08341_664015-672857	Niben101Scf00698_202786-207354	Niben101Scf12732_49293-55652	Niben044Scf00047285Ctg000_7392-11916	Nbv0.5scaffold1876_356602-366974
GO:0018298	30	0.024	0.0035	6.85714	1.95e-17	1.91e-15	14.719	protein-chromophore linkage	Niben101Scf25021_119982-123082	Niben101Scf11767_90178-93023	Niben044Scf00014580Ctg014_7458-10386	Niben101Scf28115_201578-203730	Niben101Scf01987_39604-42187	Niben101Scf02852_218949-222016	Niben101Scf02351_731065-734530	Niben101Scf01785_986234-993789	Niben101Scf01785_974744-977538	Niben101Scf05950_20039-23458	Nbv0.3scaffold48685_11282-14779	Niben044Scf00030289Ctg011_1-3073	Niben101Scf02513_757523-760433	Niben044Scf00046604Ctg005_10806-13606	Niben101Scf01276_19534-23971	Niben101Scf04504_341158-397031	Niben044Scf00003625Ctg018_686-3069	Niben044Scf00008488Ctg013_455-4778	Niben101Scf02459_61294-66254	Niben101Scf11384_107867-112770	Niben101Scf01328_108473-112301	Niben101Scf00063_1044366-1047592	Niben101Scf00245_356560-360656	Nbv0.3scaffold12402_39151-43394	Niben101Scf12382_134483-137283	Niben101Scf01548_42030-45185	Niben044Scf00017935Ctg003_4021-8607	Niben101Scf02513_856697-859668	Niben101Scf00406_358007-361819	Niben101Scf05621_946434-950152
GO:0009657	78	0.063	0.022	2.86364	9.53e-17	8.49e-15	14.0711	plastid organization	Nbv0.5scaffold884_22727-28879	Niben101Scf21202_30414-32887	Niben101Scf01520_987134-993788	Niben101Scf05483_182608-189786	Niben101Scf09387_325913-331953	Niben101Scf02435_83052-91398	Niben101Scf04926_396606-401312	Niben101Scf11689_81019-89246	Niben101Scf05712_205270-211394	Niben101Scf02021_113584-118255	Niben101Scf03309_242119-248255	Niben044Scf00013184Ctg010_9088-13764	Niben101Scf03142_246006-254200	Niben101Scf14233_43298-48141	Nbv0.3scaffold32627_1-4013	Niben101Scf00132_141578-146488	Niben101Scf02145_702150-713772	Niben044Scf00032591Ctg023_7568-13757	Niben101Scf00858_173495-177452	Niben044Scf00007844Ctg009_1-2598	Niben101Scf03445_56427-59614	Niben044Scf00002497Ctg029_1-4837	Niben101Scf03113_448931-455560	Niben101Scf02625_285133-291727	Niben101Scf01243_184388-190024	Niben101Scf03671_22979-29764	Nbv0.3scaffold90569_710-3971	Niben101Scf06008_49303-52104	Niben101Scf00176_54420-57893	Niben044Scf00010724Ctg022_26597-31176	Nbv0.3scaffold10888_1465-8185	Nbv0.3scaffold9284_2721-10615	Niben101Scf02522_201235-211700	Niben101Scf07383_1248951-1254940	Niben044Scf00016026Ctg004_1-4765	Nbv0.3scaffold29295_18139-22773	Niben101Scf10557_44610-52133	Niben101Scf04225_303654-312814	Niben101Scf02262_143707-151033	Niben044Scf00001298Ctg006_9642-14962	Niben101Scf02442_130638-137816
GO:0055114	95	0.076	0.034	2.23529	1.09e-13	6.07e-12	11.2168	oxidation-reduction process	Niben101Scf04643_136912-143684	Nbv0.3scaffold90212_17-2765	Niben044Scf00004772Ctg005_3565-7292	Niben101Scf01520_987134-993788	Niben101Scf06008_176611-179153	Niben101Scf00978_820471-834577	Niben101Scf00508_15919-18419	Niben101Scf01625_168805-175387	Niben101Scf11319_89467-94802	Nbv0.5scaffold71_335843-338973	Niben101Scf10595_176089-182399	Niben101Scf08515_120322-122772	Niben101Scf00372_361468-364085	Niben044Scf00013184Ctg010_9088-13764	Niben101Scf17127_31534-46685	Niben101Scf00578_605-9383	Niben101Scf04926_413126-417674	Niben101Scf01993_920472-922903	Nbv0.5scaffold1583_67979-102049	Niben101Scf02015_658300-660893	Niben101Scf00324_125140-127871	Niben101Scf00851_152847-158796	Niben101Scf01517_529099-534771	Niben101Scf06958_164713-167360	Niben101Scf00914_92145-108146	Niben101Scf07984_232766-239116	Niben101Scf09623_30260-34430	Niben101Scf02085_770727-776806	Niben101Scf06919_61156-65386	Niben101Scf02840_114787-117461	Niben044Scf00010384Ctg020_12013-16402	Niben101Scf01718_101438-107286	Niben101Scf06310_70044-73640	Niben044Scf00039424Ctg007_3283-12766	Niben101Scf03671_22979-29764	Niben101Scf02573_192359-194880	Niben101Scf09149_121911-125942	Niben101Scf03864_101696-105280	Niben044Scf00028915Ctg002_439-4387	Niben101Scf03733_357907-360347	Niben044Scf00001920Ctg014_28933-33558
GO:0061024	72	0.058	0.022	2.63636	1.62e-13	8.71e-12	11.06	membrane organization	Niben101Scf06186_303351-310168	Niben101Scf01520_987134-993788	Niben101Scf09387_325913-331953	Niben101Scf11852_172944-178152	Niben101Scf02435_83052-91398	Niben101Scf04926_396606-401312	Niben101Scf11689_81019-89246	Niben101Scf05712_205270-211394	Niben101Scf03309_242119-248255	Niben101Scf00271_436855-440741	Niben101Scf03142_246006-254200	Niben101Scf05107_48999-56173	Niben101Scf02730_104461-109401	Nbv0.3scaffold32627_1-4013	Niben101Scf02145_702150-713772	Niben044Scf00032591Ctg023_7568-13757	Niben101Scf02853_259435-265235	Niben101Scf03894_237263-242941	Niben044Scf00002497Ctg029_1-4837	Niben101Scf11071_480911-487314	Niben101Scf06026_132964-140410	Niben101Scf01243_184388-190024	Niben101Scf03671_22979-29764	Niben044Scf00041813Ctg004_1-6218	Niben044Scf00060831Ctg000_1-6889	Niben101Scf00176_54420-57893	Nbv0.3scaffold10888_1465-8185	Niben101Scf01727_761791-771200	Nbv0.3scaffold9284_2721-10615	Niben101Scf05166_79450-96557	Nbv0.5scaffold8188_31858-38665	Niben101Scf04225_303654-312814	Niben044Scf00001298Ctg006_9642-14962	Niben101Scf02442_130638-137816	Niben101Scf02757_60963-69032	Niben044Scf00015668Ctg012_126-7086	Niben101Scf08341_664015-672857	Niben101Scf10132_204599-209506	Nbv0.5scaffold2217_248478-252030	Niben101Scf08178_49124-56322	Niben101Scf11123_117567-129368
GO:0044281	320	0.26	0.18	1.44444	2.72e-13	1.44e-11	10.8416	small molecule metabolic process	Niben101Scf01025_125422-131732	Niben101Scf05483_182608-189786	Niben101Scf00340_347538-352599	Niben101Scf05177_276043-280333	Niben101Scf04053_408903-414643	Niben101Scf10528_223750-230858	Nbv0.5scaffold71_335843-338973	Niben101Scf04926_396606-401312	Niben101Scf03494_1114702-1120003	Niben101Scf03309_242119-248255	Niben101Scf03142_246006-254200	Niben101Scf11490_32963-37724	Niben101Scf02145_702150-713772	Niben044Scf00032591Ctg023_7568-13757	Niben101Scf05135_667791-711776	Niben101Scf00271_394312-396638	Nbv0.5scaffold4227_22814-55545	Niben101Scf06310_70044-73640	Niben044Scf00022436Ctg007_150-3643	Niben101Scf04741_597121-603609	Nbv0.5scaffold3237_105933-108385	Niben044Scf00010724Ctg022_26597-31176	Niben101Scf01998_1015573-1019017	Niben101Scf01727_761791-771200	Niben101Scf05811_634934-642173	Niben101Scf01520_469793-478233	Nbv0.5scaffold8188_31858-38665	Niben101Scf03978_948306-955506	Niben044Scf00028291Ctg000_8654-11265	Niben101Scf10316_235599-239676	Niben101Scf00916_152022-156657	Niben101Scf02757_60963-69032	Niben101Scf06249_46552-50072	Niben101Scf01440_257879-261040	Niben101Scf11008_99362-102786	Niben101Scf01526_333859-337750	Niben101Scf03736_281683-286208	Niben044Scf00007177Ctg025_1-4810	Niben044Scf00003217Ctg003_5093-7533	Niben101Scf08597_67730-72998	Niben101Scf11137_10673-24691
GO:0009902	33	0.026	0.0059	4.40678	4.66e-13	2.38e-11	10.6234	chloroplast relocation	Nbv0.5scaffold884_22727-28879	Niben101Scf01520_987134-993788	Niben101Scf08178_49124-56322	Niben101Scf04779_250150-256538	Niben101Scf04926_396606-401312	Niben101Scf11689_81019-89246	Niben101Scf05712_205270-211394	Niben101Scf03309_242119-248255	Niben101Scf03142_246006-254200	Niben101Scf00132_141578-146488	Niben101Scf03445_56412-66587	Niben101Scf30958_23835-32787	Niben044Scf00032591Ctg023_7568-13757	Niben044Scf00012208Ctg003_1538-10686	Niben101Scf03445_56427-59614	Niben044Scf00025848Ctg004_1-2871	Niben044Scf00002497Ctg029_1-4837	Niben101Scf04113_170284-172757	Niben101Scf01243_184388-190024	Niben101Scf03671_22979-29764	Niben101Scf04377_3850-12906	Niben101Scf01063_72080-160345	Nbv0.3scaffold9284_2721-10615	Niben101Scf08806_180970-185780	Niben101Scf01154_218081-241688	Niben101Scf04225_303654-312814	Nbv0.5scaffold886_310895-317083	Niben044Scf00001298Ctg006_9642-14962	Niben101Scf02442_130638-137816	Niben101Scf02757_60963-69032	Nbv0.5scaffold4125_102317-105971	Nbv0.5scaffold6282_79705-86046	Niben101Scf08341_664015-672857
GO:0005975	193	0.15	0.095	1.57895	8.35e-12	3.67e-10	9.43533	carbohydrate metabolic process	Niben101Scf01025_125422-131732	Niben101Scf01520_987134-993788	Niben101Scf05177_276043-280333	Niben101Scf04053_408903-414643	Niben101Scf01625_168805-175387	Niben101Scf03309_242119-248255	Niben101Scf11490_32963-37724	Niben101Scf06734_78736-83621	Niben044Scf00029940Ctg003_51935-62762	Niben044Scf00032591Ctg023_7568-13757	Niben101Scf03113_448931-455560	Niben101Scf01718_101438-107286	Niben101Scf04195_177664-181165	Niben101Scf01243_184388-190024	Niben101Scf05553_126143-139621	Niben101Scf06736_134224-138948	Niben101Scf01727_761791-771200	Niben101Scf00047_188387-194763	Niben101Scf09260_117812-123151	Nbv0.3scaffold31157_6369-14168	Niben101Scf10316_235599-239676	Niben101Scf11008_99362-102786	Nbv0.3scaffold39512_32116-35800	Niben101Scf12680_125103-291029	Niben101Scf00661_14430-20858	Niben101Scf05188_312371-317970	Nbv0.5scaffold2669_206036-238495	Niben101Scf05048_54552-58713	Niben101Scf04083_81529-100017	Niben101Scf03472_40763-50567	Niben101Scf03445_56412-66587	Niben101Scf02990_637140-640620	Niben044Scf00022950Ctg001_1-2962	Niben101Scf30958_23835-32787	Niben101Scf01826_832857-838828	Niben101Scf10910_29833-37399	Niben101Scf09712_1-4347	Nbv0.5scaffold740_561201-569836	Niben101Scf03541_87903-92433	Niben101Scf03133_7775-12877	Nbv0.5scaffold235_75413-97481
GO:0009628	370	0.3	0.22	1.36364	1.22e-11	5.21e-10	9.28316	response to abiotic stimulus	Niben101Scf06684_100879-105522	Niben101Scf01025_125422-131732	Niben101Scf01520_987134-993788	Niben101Scf00761_240590-249470	Niben101Scf05483_182608-189786	Niben101Scf05555_53698-57668	Niben044Scf00022228Ctg009_12706-16541	Nbv0.5scaffold4294_150994-159813	Niben101Scf02361_693354-698144	Niben101Scf05177_276043-280333	Niben101Scf01625_168805-175387	Nbv0.3scaffold17932_21422-24758	Niben101Scf02425_59599-64630	Niben101Scf04926_413126-417674	Niben101Scf11490_32963-37724	Niben101Scf00324_125140-127871	Niben101Scf05950_20039-23458	Niben101Scf03302_38624-44584	Niben101Scf03113_448931-455560	Niben044Scf00009404Ctg003_3893-9762	Nbv0.5scaffold4227_22814-55545	Niben101Scf02513_757523-760433	Niben101Scf07157_83289-85603	Nbv0.5scaffold337_267390-275140	Niben101Scf01718_101438-107286	Niben101Scf01276_19534-23971	Nbv0.3scaffold15501_15838-23427	Niben044Scf00003625Ctg018_686-3069	Niben101Scf12159_896602-899563	Niben101Scf01998_1015573-1019017	Niben101Scf01328_108473-112301	Niben101Scf01677_631831-634307	Nbv0.5scaffold1481_173360-175851	Niben101Scf09092_274774-278563	Niben044Scf00054521Ctg002_8465-12025	Niben044Scf00028291Ctg000_8654-11265	Niben101Scf10316_235599-239676	Niben101Scf00916_152022-156657	Niben101Scf06249_46552-50072	Niben101Scf01440_257879-261040	Niben101Scf05621_946434-950152
GO:1901566	216	0.17	0.11	1.54545	1.64e-11	6.92e-10	9.15989	organonitrogen compound biosynthetic process	Niben101Scf06120_11907-16493	Niben101Scf01025_125422-131732	Niben101Scf05177_276043-280333	Niben101Scf10528_223750-230858	Nbv0.5scaffold71_335843-338973	Niben101Scf04926_396606-401312	Niben101Scf03494_1114702-1120003	Nbv0.5scaffold1207_14216-22070	Niben101Scf11490_32963-37724	Niben101Scf00271_394312-396638	Niben101Scf03113_448931-455560	Niben101Scf00987_257765-269129	Niben101Scf01998_1015573-1019017	Niben101Scf01727_761791-771200	Niben101Scf02522_201235-211700	Nbv0.5scaffold8188_31858-38665	Niben101Scf03978_948306-955506	Niben101Scf00916_152022-156657	Niben101Scf06249_46552-50072	Niben101Scf01440_257879-261040	Niben101Scf03736_281683-286208	Niben044Scf00007177Ctg025_1-4810	Niben101Scf12676_94554-100802	Niben101Scf05188_312371-317970	Nbv0.5scaffold2669_206036-238495	Niben101Scf04283_246651-249616	Niben101Scf05048_54552-58713	Niben044Scf00002134Ctg024_10407-13189	Niben101Scf03472_40763-50567	Nbv0.3scaffold16653_4716-8619	Niben101Scf01209_424434-445746	Niben101Scf30958_23835-32787	Nbv0.3scaffold38713_1-6518	Niben101Scf10910_29833-37399	Niben101Scf07165_59470-62954	Niben101Scf03133_7775-12877	Niben044Scf00047538Ctg001_15611-20540	Niben101Scf06249_291838-295165	Nbv0.3scaffold18483_1-26068	Niben101Scf01155_1-12703	Nbv0.3scaffold72418_1818-4375
GO:0044255	163	0.13	0.077	1.68831	1.77e-11	7.36e-10	9.13312	cellular lipid metabolic process	Niben101Scf02155_78958-84312	Niben101Scf07533_384664-398385	Niben101Scf05437_309898-313508	Niben101Scf00340_347538-352599	Niben101Scf10595_176089-182399	Niben044Scf00010289Ctg027_13479-17951	Niben101Scf03142_246006-254200	Niben101Scf02730_104461-109401	Niben044Scf00014217Ctg014_8160-22239	Niben044Scf00034589Ctg001_16191-23396	Nbv0.5scaffold430_150011-521288	Nbv0.5scaffold4227_22814-55545	Niben101Scf00503_1086730-1092804	Niben044Scf00028158Ctg001_4796-10526	Niben101Scf06310_70044-73640	Niben044Scf00039424Ctg007_3283-12766	Niben101Scf06026_132964-140410	Niben044Scf00022436Ctg007_150-3643	Niben101Scf04741_597121-603609	Niben044Scf00035312Ctg002_3366-8001	Niben044Scf00010724Ctg022_26597-31176	Niben101Scf01998_1015573-1019017	Niben101Scf10810_97006-107202	Nbv0.3scaffold31914_3419-8477	Niben101Scf05811_634934-642173	Nbv0.5scaffold8188_31858-38665	Niben101Scf09620_202030-206374	Niben101Scf05912_259823-263940	Niben044Scf00001298Ctg006_9642-14962	Niben101Scf11383_35247-37864	Niben101Scf02442_130638-137816	Niben101Scf04741_485629-489748	Niben101Scf02757_60963-69032	Niben101Scf01440_257879-261040	Niben101Scf11008_99362-102786	Niben101Scf03009_138775-142687	Niben101Scf00690_370366-391133	Niben044Scf00020661Ctg004_2186-8760	Niben044Scf00004282Ctg023_13609-17271	Niben101Scf04403_360962-375210	Niben101Scf04015_192705-196506
GO:0010033	304	0.24	0.18	1.33333	1.68e-09	5.9e-08	7.22915	response to organic substance	Niben101Scf06684_100879-105522	Niben101Scf06120_11907-16493	Niben101Scf28115_68561-72558	Niben101Scf01025_125422-131732	Niben101Scf00761_240590-249470	Niben101Scf02085_2133110-2135748	Niben101Scf12498_11485-13937	Niben101Scf05177_276043-280333	Niben101Scf04053_408903-414643	Nbv0.3scaffold17932_21422-24758	Niben044Scf00003832Ctg062_8335-27830	Niben101Scf06149_43421-58506	Niben101Scf10737_173515-176143	Niben101Scf03713_89540-92928	Niben101Scf07157_83289-85603	Nbv0.5scaffold337_267390-275140	Niben044Scf00010384Ctg020_12013-16402	Niben101Scf01276_19534-23971	Nbv0.3scaffold15501_15838-23427	Niben044Scf00003625Ctg018_686-3069	Niben101Scf05553_126143-139621	Niben101Scf12159_896602-899563	Niben101Scf01727_761791-771200	Niben101Scf00369_468698-472574	Niben101Scf01328_108473-112301	Niben101Scf01677_631831-634307	Niben101Scf03978_948306-955506	Niben101Scf09092_274774-278563	Niben101Scf05822_399861-406389	Niben044Scf00054521Ctg002_8465-12025	Niben044Scf00028291Ctg000_8654-11265	Niben101Scf10316_235599-239676	Niben101Scf00916_152022-156657	Niben101Scf06249_46552-50072	Niben101Scf01440_257879-261040	Niben044Scf00008254Ctg008_1-1382	Niben044Scf00009270Ctg000_3353-7025	Niben101Scf08142_389332-392600	Niben101Scf10438_365454-370632	Niben044Scf00023195Ctg004_108-6309	Niben101Scf08597_67730-72998
GO:0006629	184	0.15	0.096	1.5625	2.97e-09	1.03e-07	6.98716	lipid metabolic process	Niben101Scf02155_78958-84312	Niben101Scf07533_384664-398385	Niben101Scf05437_309898-313508	Niben101Scf00340_347538-352599	Nbv0.5scaffold4294_150994-159813	Niben101Scf11852_172944-178152	Niben101Scf02435_83052-91398	Niben101Scf10595_176089-182399	Niben044Scf00010289Ctg027_13479-17951	Niben101Scf00271_436855-440741	Niben101Scf03142_246006-254200	Niben101Scf02730_104461-109401	Niben044Scf00032591Ctg023_7568-13757	Niben044Scf00014217Ctg014_8160-22239	Niben044Scf00011533Ctg001_274-4664	Niben044Scf00034589Ctg001_16191-23396	Nbv0.5scaffold430_150011-521288	Nbv0.5scaffold4227_22814-55545	Niben101Scf00503_1086730-1092804	Niben044Scf00028158Ctg001_4796-10526	Niben101Scf06310_70044-73640	Niben044Scf00039424Ctg007_3283-12766	Niben101Scf06026_132964-140410	Niben044Scf00022436Ctg007_150-3643	Niben101Scf04741_597121-603609	Niben044Scf00035312Ctg002_3366-8001	Niben101Scf24053_19310-22308	Niben044Scf00010724Ctg022_26597-31176	Niben101Scf01998_1015573-1019017	Niben101Scf10810_97006-107202	Nbv0.3scaffold31914_3419-8477	Niben101Scf05811_634934-642173	Nbv0.5scaffold8188_31858-38665	Niben101Scf09620_202030-206374	Niben101Scf05912_259823-263940	Niben044Scf00001298Ctg006_9642-14962	Niben101Scf11383_35247-37864	Niben101Scf02442_130638-137816	Niben101Scf04741_485629-489748	Niben101Scf02757_60963-69032	Niben101Scf01440_257879-261040
GO:0009719	241	0.19	0.14	1.35714	2.07e-08	6.02e-07	6.2204	response to endogenous stimulus	Niben101Scf06120_11907-16493	Niben101Scf28115_68561-72558	Niben101Scf01025_125422-131732	Niben101Scf00761_240590-249470	Niben101Scf02085_2133110-2135748	Niben101Scf12498_11485-13937	Niben101Scf04053_408903-414643	Nbv0.3scaffold17932_21422-24758	Niben101Scf06149_43421-58506	Niben101Scf10737_173515-176143	Niben101Scf03713_89540-92928	Niben101Scf07157_83289-85603	Nbv0.5scaffold337_267390-275140	Niben044Scf00010384Ctg020_12013-16402	Nbv0.3scaffold15501_15838-23427	Niben044Scf00003625Ctg018_686-3069	Niben101Scf05553_126143-139621	Niben101Scf12159_896602-899563	Niben101Scf01727_761791-771200	Niben101Scf00369_468698-472574	Niben101Scf01328_108473-112301	Niben101Scf01677_631831-634307	Niben101Scf03978_948306-955506	Niben101Scf09092_274774-278563	Niben101Scf05822_399861-406389	Niben044Scf00054521Ctg002_8465-12025	Niben044Scf00028291Ctg000_8654-11265	Niben101Scf00916_152022-156657	Niben101Scf06249_46552-50072	Niben044Scf00008254Ctg008_1-1382	Niben044Scf00009270Ctg000_3353-7025	Niben101Scf08142_389332-392600	Niben101Scf10438_365454-370632	Niben044Scf00023195Ctg004_108-6309	Niben101Scf08597_67730-72998	Niben101Scf03287_192760-197323	Niben101Scf02852_218949-222016	Niben101Scf03263_246169-249069	Niben101Scf05048_54552-58713	Nbv0.5scaffold5230_33307-37907	Niben101Scf03472_40763-50567
GO:0070125	9	0.0072	0.0007	10.2857	5.23e-08	1.48e-06	5.82974	mitochondrial translational elongation	Nbv0.3scaffold9284_2721-10615	Nbv0.5scaffold884_22727-28879	Niben044Scf00027807Ctg000_22951-26189	Niben101Scf05437_309898-313508	Niben101Scf09387_325913-331953	Niben101Scf02757_60963-69032	Niben044Scf00025848Ctg004_1-2871	Niben101Scf03142_246006-254200	Niben101Scf04099_354424-357878
GO:0010109	21	0.017	0.0042	4.04762	5.77e-08	1.62e-06	5.79048	regulation of photosynthesis	Niben101Scf03254_417959-427775	Niben101Scf03115_346424-353312	Niben101Scf15366_118101-121986	Nbv0.5scaffold2217_248478-252030	Niben044Scf00003217Ctg003_5093-7533	Niben101Scf05555_53698-57668	Niben101Scf02469_51764-54651	Niben044Scf00022228Ctg009_12706-16541	Nbv0.3scaffold48427_4129-10229	Niben101Scf08081_356301-363399	Niben101Scf05801_94774-97876	Nbv0.5scaffold2317_15462-106686	Niben101Scf03733_357907-360347	Niben101Scf02608_411302-414839	Nbv0.5scaffold2367_189306-213243	Niben101Scf02685_22866-25488	Niben101Scf02293_317717-320157	Niben101Scf04174_493908-499254	Niben101Scf00897_165734-171136	Niben044Scf00032545Ctg000_2559-6497	Niben044Scf00008106Ctg004_4226-7732
GO:0035304	23	0.018	0.0052	3.46154	1.31e-07	3.55e-06	5.44977	regulation of protein dephosphorylation	Niben101Scf11071_480911-487314	Niben101Scf14320_65524-69294	Niben101Scf05555_53698-57668	Niben101Scf02085_2133110-2135748	Niben101Scf01091_33295-38678	Niben101Scf04779_250150-256538	Niben101Scf04926_396606-401312	Niben101Scf03309_242119-248255	Nbv0.3scaffold10888_1465-8185	Niben101Scf02479_276827-280853	Nbv0.3scaffold61356_2954-9116	Niben101Scf04015_192705-196506	Niben101Scf00094_84299-88022	Niben101Scf08470_688284-691742	Niben101Scf02608_411302-414839	Niben101Scf05250_281769-285276	Niben044Scf00007972Ctg009_9084-13558	Niben101Scf05034_502248-507358	Nbv0.5scaffold886_310895-317083	Niben044Scf00032591Ctg023_7568-13757	Niben044Scf00032545Ctg000_2559-6497	Nbv0.5scaffold4125_102317-105971	Niben101Scf00548_8916-27604
GO:0042133	22	0.018	0.0051	3.52941	4.32e-07	1.11e-05	4.95468	neurotransmitter metabolic process	Niben101Scf15109_53089-60441	Niben101Scf00817_558018-565979	Nbv0.3scaffold18483_1-26068	Nbv0.3scaffold81479_1-4032	Nbv0.5scaffold558_556606-563863	Niben101Scf03076_243838-250315	Niben101Scf00069_1224252-1232110	Niben101Scf07073_208552-215679	Niben101Scf02937_428544-438037	Niben044Scf00005087Ctg027_101-3807	Niben101Scf10162_21719-29222	Nbv0.3scaffold31914_3419-8477	Niben101Scf04198_48695-110193	Niben044Scf00007101Ctg007_1-8662	Nbv0.5scaffold133_924529-932013	Niben101Scf00526_62827-66628	Nbv0.5scaffold1696_193491-200217	Niben101Scf01048_13230-20354	Niben101Scf12966_3386-59962	Niben101Scf01526_333859-337750	Nbv0.5scaffold6509_7240-61528	Niben101Scf02145_1055454-1060904
GO:0035303	23	0.018	0.0056	3.21429	5.05e-07	1.28e-05	4.89279	regulation of dephosphorylation	Niben101Scf11071_480911-487314	Niben101Scf14320_65524-69294	Niben101Scf05555_53698-57668	Niben101Scf02085_2133110-2135748	Niben101Scf01091_33295-38678	Niben101Scf04779_250150-256538	Niben101Scf04926_396606-401312	Niben101Scf03309_242119-248255	Nbv0.3scaffold10888_1465-8185	Niben101Scf02479_276827-280853	Nbv0.3scaffold61356_2954-9116	Niben101Scf04015_192705-196506	Niben101Scf00094_84299-88022	Niben101Scf08470_688284-691742	Niben101Scf02608_411302-414839	Niben101Scf05250_281769-285276	Niben044Scf00007972Ctg009_9084-13558	Niben101Scf05034_502248-507358	Nbv0.5scaffold886_310895-317083	Niben044Scf00032591Ctg023_7568-13757	Niben044Scf00032545Ctg000_2559-6497	Nbv0.5scaffold4125_102317-105971	Niben101Scf00548_8916-27604
GO:0042548	15	0.012	0.0027	4.44444	1.29e-06	3.1e-05	4.50864	regulation of photosynthesis	light reaction	Niben101Scf03254_417959-427775	Nbv0.5scaffold2217_248478-252030	Niben044Scf00003217Ctg003_5093-7533	Niben101Scf05555_53698-57668	Niben101Scf02469_51764-54651	Niben044Scf00022228Ctg009_12706-16541	Niben101Scf08081_356301-363399	Niben101Scf05801_94774-97876	Niben101Scf03733_357907-360347	Niben101Scf02608_411302-414839	Nbv0.5scaffold2367_189306-213243	Niben101Scf02685_22866-25488	Niben101Scf02293_317717-320157	Niben044Scf00032545Ctg000_2559-6497	Niben044Scf00008106Ctg004_4226-7732
GO:0042221	378	0.3	0.25	1.2	1.67e-06	3.96e-05	4.4023	response to chemical	Niben101Scf06684_100879-105522	Niben101Scf06120_11907-16493	Niben101Scf28115_68561-72558	Niben101Scf01025_125422-131732	Niben101Scf00761_240590-249470	Niben101Scf02085_2133110-2135748	Niben101Scf02361_693354-698144	Niben101Scf12498_11485-13937	Niben101Scf05177_276043-280333	Niben101Scf04053_408903-414643	Nbv0.3scaffold17932_21422-24758	Niben101Scf02425_59599-64630	Niben101Scf03142_246006-254200	Niben101Scf04926_413126-417674	Niben044Scf00003832Ctg062_8335-27830	Niben101Scf06149_43421-58506	Niben101Scf10737_173515-176143	Niben044Scf00034589Ctg001_16191-23396	Niben101Scf03713_89540-92928	Niben101Scf07157_83289-85603	Nbv0.5scaffold337_267390-275140	Niben044Scf00010384Ctg020_12013-16402	Niben101Scf01718_101438-107286	Niben101Scf01276_19534-23971	Nbv0.3scaffold15501_15838-23427	Niben044Scf00003625Ctg018_686-3069	Niben101Scf05553_126143-139621	Niben101Scf12159_896602-899563	Niben101Scf01727_761791-771200	Niben101Scf02622_968223-992700	Niben101Scf00369_468698-472574	Niben101Scf01328_108473-112301	Niben101Scf01677_631831-634307	Niben101Scf03978_948306-955506	Niben101Scf09092_274774-278563	Niben101Scf05822_399861-406389	Niben044Scf00054521Ctg002_8465-12025	Niben044Scf00028291Ctg000_8654-11265	Niben101Scf10316_235599-239676	Niben101Scf00916_152022-156657	Niben101Scf02757_60963-69032
GO:0010155	11	0.0088	0.0015	5.86667	2.24e-06	5.14e-05	4.28904	regulation of proton transport	Nbv0.3scaffold23673_4802-8647	Niben101Scf11724_143636-148173	Niben101Scf01154_218081-241688	Niben101Scf11490_32963-37724	Niben101Scf01276_19534-23971	Niben101Scf00324_125140-127871	Niben101Scf28115_201578-203730	Niben101Scf04225_303654-312814	Niben101Scf00406_358007-361819	Niben101Scf04377_3850-12906	Niben101Scf18730_66327-74055
GO:0019740	8	0.0064	0.0008	8	2.63e-06	5.87e-05	4.23136	nitrogen utilization	Niben101Scf02330_100493-106327	Niben101Scf00629_148272-163649	Niben101Scf00594_26721-30112	Nbv0.3scaffold13322_29262-35901	Niben101Scf04198_48695-110193	Nbv0.3scaffold18483_1-26068	Niben101Scf12966_3386-59962	Nbv0.5scaffold6509_7240-61528
GO:0043085	42	0.034	0.016	2.125	3.75e-06	8.29e-05	4.08145	positive regulation of catalytic activity	Niben101Scf11178_140112-158043	Nbv0.5scaffold2355_92715-95497	Niben101Scf02507_295123-300457	Niben101Scf00248_201646-207011	Niben101Scf04053_408903-414643	Niben101Scf04779_250150-256538	Niben044Scf00013184Ctg010_9088-13764	Niben101Scf04375_804486-809925	Niben101Scf00653_140345-146823	Niben101Ctg14991_1-2341	Niben101Scf03487_59285-66179	Niben044Scf00002134Ctg024_10407-13189	Niben101Scf03445_56412-66587	Niben101Scf30958_23835-32787	Niben101Scf06958_164713-167360	Niben101Scf03445_56427-59614	Niben101Scf18730_66327-74055	Nbv0.5scaffold6509_7240-61528	Niben044Scf00002497Ctg029_1-4837	Niben101Scf02437_694906-701179	Niben101Scf03113_304715-309143	Niben101Scf06026_132964-140410	Niben101Scf04763_176318-184279	Nbv0.5scaffold81_1229883-1236777	Niben101Scf02602_2955-7401	Niben101Scf01243_184388-190024	Niben101Scf04233_6866-17045	Nbv0.3scaffold18483_1-26068	Niben101Scf06245_143911-150119	Niben101Scf09089_174382-178902	Niben101Scf00389_168761-182090	Niben101Scf02479_276827-280853	Niben101Scf01919_232738-240074	Niben101Scf01063_926966-931134	Niben101Scf04198_48695-110193	Nbv0.3scaffold65572_981-6191	Niben044Scf00007972Ctg009_9084-13558	Niben101Scf18639_96096-102064	Niben044Scf00003183Ctg007_12370-17571	Niben101Scf12966_3386-59962	Niben101Scf08341_664015-672857
GO:0045038	6	0.0048	0.0004	12	6.98e-06	0.000149	3.82681	protein import into chloroplast thylakoid membrane	Niben101Scf06186_303351-310168	Niben044Scf00001150Ctg000_1404-8317	Niben044Scf00011498Ctg001_17798-26266	Niben101Scf01402_58520-61467	Niben101Scf00595_50155-64628	Nbv0.5scaffold8218_29759-42921
GO:0009058	480	0.38	0.33	1.15152	1.02e-05	0.000213	3.67162	biosynthetic process	Niben101Scf01025_125422-131732	Niben101Scf05483_182608-189786	Niben101Scf00340_347538-352599	Nbv0.5scaffold4294_150994-159813	Niben101Scf05177_276043-280333	Nbv0.3scaffold17932_21422-24758	Niben101Scf00799_536145-539526	Nbv0.5scaffold71_335843-338973	Niben101Scf03142_246006-254200	Niben101Scf11490_32963-37724	Niben044Scf00032591Ctg023_7568-13757	Niben044Scf00034589Ctg001_16191-23396	Niben101Scf00271_394312-396638	Niben101Scf03113_448931-455560	Nbv0.5scaffold4227_22814-55545	Niben101Scf00987_257765-269129	Niben101Scf08665_378148-383588	Niben101Scf06310_70044-73640	Niben044Scf00010724Ctg022_26597-31176	Niben101Scf12159_896602-899563	Niben101Scf06736_134224-138948	Niben101Scf02522_201235-211700	Niben101Scf05811_634934-642173	Nbv0.5scaffold8188_31858-38665	Niben101Scf03978_948306-955506	Niben101Scf00916_152022-156657	Niben101Scf01440_257879-261040	Niben101Scf11008_99362-102786	Niben101Scf00690_370366-391133	Niben101Scf11137_10673-24691	Niben101Scf12676_94554-100802	Niben101Scf05188_312371-317970	Niben101Scf05830_339831-342793	Niben101Scf04283_246651-249616	Niben101Scf04083_81529-100017	Nbv0.5scaffold5230_33307-37907	Niben101Scf03472_40763-50567	Niben101Scf01209_424434-445746	Nbv0.3scaffold38713_1-6518	Niben101Scf10910_29833-37399	Niben101Scf00980_786184-789733
GO:0080114	4	0.0032	0.0002	16	1.02e-05	0.000213	3.67162	positive regulation of glycine hydroxymethyltransferase activity	Niben101Scf04198_48695-110193	Nbv0.3scaffold18483_1-26068	Niben101Scf12966_3386-59962	Nbv0.5scaffold6509_7240-61528
GO:0042793	14	0.011	0.0029	3.7931	1.28e-05	0.000265	3.57675	plastid transcription	Niben101Scf04156_21284-33822	Niben101Scf04377_3850-12906	Niben101Scf04779_250150-256538	Niben101Scf01063_72080-160345	Niben101Scf04926_396606-401312	Niben101Scf11689_81019-89246	Niben101Scf03309_242119-248255	Nbv0.3scaffold10888_1465-8185	Niben101Scf08806_180970-185780	Niben101Scf00297_9725-12737	Niben101Scf04225_303654-312814	Niben044Scf00032591Ctg023_7568-13757	Nbv0.5scaffold4125_102317-105971	Niben101Scf00548_8916-27604
GO:1905392	41	0.033	0.016	2.0625	2.32e-05	0.000454	3.34294	plant organ morphogenesis	Nbv0.5scaffold2355_92715-95497	Niben101Scf00893_15683-20400	Nbv0.3scaffold57228_401-3666	Nbv0.5scaffold9405_4524-8264	Niben101Scf20268_24576-32580	Nbv0.5scaffold4294_150994-159813	Nbv0.3scaffold10411_10774-16206	Nbv0.3scaffold17932_21422-24758	Niben101Scf10528_223750-230858	Nbv0.3scaffold22711_20781-25607	Nbv0.3scaffold6006_50663-54085	Niben101Scf02015_658300-660893	Nbv0.5scaffold5230_33307-37907	Niben044Scf00002134Ctg024_10407-13189	Niben101Scf01166_822638-827946	Niben101Scf02509_1165350-1168453	Niben101Scf09774_1-5309	Niben101Scf03302_38624-44584	Niben101Scf09260_376887-386890	Niben101Scf05190_53666-60062	Niben101Scf27717_18694-21095	Niben101Scf03113_304715-309143	Niben101Scf02513_984212-987412	Niben101Scf06916_246820-251306	Niben101Scf04967_180422-183669	Niben044Scf00060778Ctg000_3420-7588	Niben101Scf12159_896602-899563	Niben101Scf06207_133191-136762	Nbv0.3scaffold3849_4003-7787	Niben101Scf05574_407617-415216	Niben044Scf00032088Ctg006_2960-6923	Niben101Scf03160_103494-107976	Niben101Scf02635_43871-49100	Niben044Scf00054521Ctg002_8465-12025	Niben101Scf04812_146930-153579	Niben101Scf11383_35247-37864	Niben101Scf02232_102948-108893	Niben101Scf00548_8916-27604	Nbv0.3scaffold33379_4396-11449	Niben101Scf05764_438682-447370	Niben101Scf01396_536118-543695
GO:0009605	228	0.18	0.14	1.28571	2.37e-05	0.000459	3.33819	response to external stimulus	Niben101Scf28115_68561-72558	Niben101Scf02361_693354-698144	Niben101Scf04053_408903-414643	Niben101Scf02425_59599-64630	Nbv0.5scaffold2633_76958-79428	Niben044Scf00003832Ctg062_8335-27830	Niben044Scf00029940Ctg003_51935-62762	Niben101Scf10737_173515-176143	Niben101Scf03113_448931-455560	Niben101Scf11071_480911-487314	Niben044Scf00009404Ctg003_3893-9762	Niben101Scf01718_101438-107286	Niben044Scf00035312Ctg002_3366-8001	Niben101Scf15187_360674-365112	Niben101Scf12159_896602-899563	Nbv0.3scaffold10900_1-3232	Niben044Scf00054521Ctg002_8465-12025	Niben044Scf00028291Ctg000_8654-11265	Niben101Scf01440_257879-261040	Niben044Scf00023195Ctg004_108-6309	Niben101Scf12676_94554-100802	Niben101Scf05048_54552-58713	Nbv0.5scaffold5230_33307-37907	Niben101Scf03472_40763-50567	Niben101Scf02990_637140-640620	Nbv0.3scaffold38713_1-6518	Niben101Scf10910_29833-37399	Niben101Scf09712_1-4347	Niben101Scf00321_475356-492160	Niben101Scf07304_61788-69140	Niben101Scf03865_58408-60278	Niben101Scf01718_763993-767063	Niben101Scf02043_340016-342808	Niben044Scf00029274Ctg004_1-4691	Niben101Scf05378_124862-131574	Niben101Scf15286_61692-64474	Niben101Scf15752_120987-125409	Niben044Scf00043523Ctg002_1527-5076	Niben101Scf09075_425358-429072	Niben044Scf00030439Ctg000_1730-5332	Niben101Scf15366_118101-121986
GO:0015713	4	0.0032	0.0002	16	2.96e-05	0.000559	3.25259	phosphoglycerate transmembrane transport	Nbv0.5scaffold2317_15462-106686	Niben101Scf04011_1101866-1105784	Nbv0.3scaffold61356_2954-9116	Nbv0.3scaffold13873_37633-40525
GO:0008152	927	0.74	0.69	1.07246	5.44e-05	0.00101	2.99568	metabolic process	Niben101Scf05555_53698-57668	Nbv0.5scaffold4294_150994-159813	Niben101Scf05177_276043-280333	Nbv0.3scaffold17932_21422-24758	Nbv0.5scaffold71_335843-338973	Niben101Scf03142_246006-254200	Niben101Scf11490_32963-37724	Niben101Scf06149_43421-58506	Niben044Scf00034589Ctg001_16191-23396	Niben101Scf02509_1244401-1250552	Niben101Scf03113_448931-455560	Nbv0.5scaffold4227_22814-55545	Niben101Scf04610_604431-608190	Niben101Scf06026_287530-291335	Niben101Scf00987_257765-269129	Niben101Scf15187_360674-365112	Niben044Scf00003625Ctg018_686-3069	Niben101Scf06736_134224-138948	Niben101Scf02522_201235-211700	Niben101Scf01520_469793-478233	Nbv0.5scaffold8188_31858-38665	Niben101Scf00916_152022-156657	Niben101Scf07788_536502-540549	Niben101Scf11008_99362-102786	Nbv0.3scaffold39512_32116-35800	Niben101Scf01526_333859-337750	Niben101Scf00690_370366-391133	Niben101Scf12680_125103-291029	Niben101Scf09140_186144-197864	Niben044Scf00023195Ctg004_108-6309	Niben101Scf11137_10673-24691	Niben101Scf12676_94554-100802	Niben101Scf00539_764277-768892	Niben101Scf05188_312371-317970	Niben101Scf05830_339831-342793	Niben101Scf04083_81529-100017	Nbv0.5scaffold5230_33307-37907	Niben101Scf00163_806548-810838	Nbv0.3scaffold38713_1-6518	Niben101Scf09559_21765-25243	Niben044Scf00025848Ctg004_1-2871
GO:0044237	856	0.69	0.63	1.09524	5.53e-05	0.00102	2.9914	cellular metabolic process	Niben101Scf05555_53698-57668	Nbv0.5scaffold4294_150994-159813	Niben101Scf05177_276043-280333	Nbv0.3scaffold17932_21422-24758	Nbv0.5scaffold71_335843-338973	Niben101Scf03142_246006-254200	Niben101Scf11490_32963-37724	Niben101Scf06149_43421-58506	Niben044Scf00034589Ctg001_16191-23396	Niben101Scf02509_1244401-1250552	Niben101Scf03113_448931-455560	Nbv0.5scaffold4227_22814-55545	Niben101Scf04610_604431-608190	Niben101Scf06026_287530-291335	Niben101Scf00987_257765-269129	Niben101Scf15187_360674-365112	Niben044Scf00003625Ctg018_686-3069	Niben101Scf06736_134224-138948	Niben101Scf02522_201235-211700	Niben101Scf01520_469793-478233	Nbv0.5scaffold8188_31858-38665	Niben101Scf00916_152022-156657	Niben101Scf07788_536502-540549	Niben101Scf11008_99362-102786	Nbv0.3scaffold39512_32116-35800	Niben101Scf01526_333859-337750	Niben101Scf00690_370366-391133	Niben101Scf12680_125103-291029	Niben044Scf00023195Ctg004_108-6309	Niben101Scf11137_10673-24691	Niben101Scf12676_94554-100802	Niben101Scf00539_764277-768892	Niben101Scf05188_312371-317970	Niben101Scf05830_339831-342793	Niben101Scf04083_81529-100017	Nbv0.5scaffold5230_33307-37907	Nbv0.3scaffold38713_1-6518	Niben101Scf09559_21765-25243	Niben044Scf00025848Ctg004_1-2871	Niben044Scf00047538Ctg001_15611-20540	Niben101Scf06249_291838-295165
GO:0009607	172	0.14	0.1	1.4	8.14e-05	0.00143	2.84466	response to biotic stimulus	Niben101Scf28115_68561-72558	Niben101Scf14320_65524-69294	Niben101Scf06913_13599-18972	Niben101Scf02085_2133110-2135748	Niben101Scf00508_15919-18419	Niben101Scf05062_95325-99641	Niben101Scf04053_408903-414643	Niben101Scf15187_361701-366370	Niben101Scf02610_186011-190384	Nbv0.5scaffold2633_76958-79428	Niben101Scf00094_84299-88022	Niben101Scf02730_104461-109401	Niben044Scf00003832Ctg062_8335-27830	Niben044Scf00029940Ctg003_51935-62762	Niben101Scf10737_173515-176143	Niben101Scf37563_18993-22872	Niben101Scf08755_246136-249908	Niben101Scf03113_448931-455560	Niben101Scf11071_480911-487314	Nbv0.5scaffold430_150011-521288	Niben101Scf05034_98139-101793	Niben101Scf01635_529120-537835	Niben101Scf05782_130973-135295	Niben044Scf00035312Ctg002_3366-8001	Nbv0.5scaffold558_556606-563863	Niben101Scf15187_360674-365112	Niben044Scf00047837Ctg001_8343-20677	Niben101Scf01063_926966-931134	Niben101Scf03706_180131-191172	Niben101Scf05912_259823-263940	Niben101Scf05250_281769-285276	Nbv0.3scaffold10900_1-3232	Niben044Scf00054521Ctg002_8465-12025	Niben044Scf00028291Ctg000_8654-11265	Niben101Scf01440_257879-261040	Niben044Scf00015668Ctg012_126-7086	Niben101Scf08670_40900-47603	Nbv0.3scaffold26906_6741-14999	Niben044Scf00023195Ctg004_108-6309	Niben101Scf10908_354612-366734	Niben101Scf00526_33865-37955
GO:0043467	16	0.013	0.0042	3.09524	8.34e-05	0.00145	2.83863	regulation of generation of precursor metabolites and energy	Niben101Scf03254_417959-427775	Nbv0.5scaffold2217_248478-252030	Niben044Scf00003217Ctg003_5093-7533	Niben101Scf05555_53698-57668	Niben101Scf02469_51764-54651	Niben044Scf00022228Ctg009_12706-16541	Nbv0.3scaffold13674_1-5672	Niben101Scf08081_356301-363399	Niben101Scf05801_94774-97876	Niben101Scf03733_357907-360347	Niben101Scf02608_411302-414839	Nbv0.5scaffold2367_189306-213243	Niben101Scf02685_22866-25488	Niben101Scf02293_317717-320157	Niben044Scf00032545Ctg000_2559-6497	Niben044Scf00008106Ctg004_4226-7732
GO:0050896	636	0.51	0.46	1.1087	0.000158	0.00257	2.59007	response to stimulus	Niben101Scf06684_100879-105522	Niben101Scf28115_68561-72558	Niben101Scf01025_125422-131732	Niben101Scf05483_182608-189786	Niben101Scf05555_53698-57668	Niben101Scf02085_2133110-2135748	Nbv0.5scaffold4294_150994-159813	Niben101Scf12498_11485-13937	Niben101Scf05177_276043-280333	Nbv0.3scaffold17932_21422-24758	Niben101Scf03142_246006-254200	Niben101Scf11490_32963-37724	Niben101Scf06149_43421-58506	Niben101Scf10737_173515-176143	Niben044Scf00034589Ctg001_16191-23396	Niben101Scf03713_89540-92928	Niben101Scf03302_38624-44584	Niben101Scf03113_448931-455560	Niben044Scf00009404Ctg003_3893-9762	Nbv0.5scaffold4227_22814-55545	Niben101Scf07157_83289-85603	Nbv0.5scaffold337_267390-275140	Niben101Scf01276_19534-23971	Niben101Scf15187_360674-365112	Niben044Scf00003625Ctg018_686-3069	Niben101Scf12159_896602-899563	Niben101Scf02622_968223-992700	Niben101Scf00369_468698-472574	Niben101Scf01328_108473-112301	Niben101Scf03978_948306-955506	Niben044Scf00054521Ctg002_8465-12025	Niben101Scf00916_152022-156657	Niben101Scf01440_257879-261040	Niben101Scf09140_186144-197864	Niben044Scf00023195Ctg004_108-6309	Niben101Scf08597_67730-72998	Niben101Scf00661_14430-20858	Niben101Scf12676_94554-100802	Niben101Scf00539_764277-768892	Niben101Scf05188_312371-317970	Nbv0.5scaffold5230_33307-37907
GO:0050790	54	0.043	0.026	1.65385	0.000169	0.00272	2.56543	regulation of catalytic activity	Nbv0.5scaffold2355_92715-95497	Niben101Scf14320_65524-69294	Niben101Scf02085_2133110-2135748	Niben101Scf00248_201646-207011	Niben101Scf04053_408903-414643	Niben101Scf00271_436855-440741	Niben044Scf00013184Ctg010_9088-13764	Niben101Scf00094_84299-88022	Niben101Scf06958_164713-167360	Niben101Scf03445_56427-59614	Niben101Scf18730_66327-74055	Niben101Scf08020_139881-148041	Niben044Scf00002497Ctg029_1-4837	Niben101Scf02437_694906-701179	Niben101Scf06026_132964-140410	Nbv0.5scaffold81_1229883-1236777	Niben101Scf01243_184388-190024	Niben101Scf04233_6866-17045	Niben101Scf06245_143911-150119	Niben101Scf09089_174382-178902	Niben101Scf02479_276827-280853	Niben101Scf01063_926966-931134	Niben101Scf04198_48695-110193	Niben101Scf05250_281769-285276	Niben044Scf00007972Ctg009_9084-13558	Niben101Scf08341_664015-672857	Niben101Scf11178_140112-158043	Niben101Scf02507_295123-300457	Niben101Scf00397_655041-658270	Niben101Scf04779_250150-256538	Niben101Scf04375_804486-809925	Niben101Scf01171_452933-456997	Niben101Scf00653_140345-146823	Niben101Ctg14991_1-2341	Niben101Scf03487_59285-66179	Niben044Scf00002134Ctg024_10407-13189	Niben101Scf03445_56412-66587	Niben101Scf30958_23835-32787	Niben101Scf05034_502248-507358	Nbv0.5scaffold6509_7240-61528	Niben101Scf00536_493887-513140
GO:1901135	111	0.089	0.064	1.39062	0.000258	0.004	2.39794	carbohydrate derivative metabolic process	Niben101Scf02063_238737-242446	Niben101Scf02155_78958-84312	Niben101Scf01025_125422-131732	Niben101Scf00271_686755-692433	Niben101Scf05697_103800-108441	Niben101Scf05177_276043-280333	Niben101Scf14755_126395-132413	Nbv0.5scaffold71_335843-338973	Niben101Scf00069_1224252-1232110	Niben101Scf02435_83052-91398	Niben101Scf03309_242119-248255	Nbv0.3scaffold64292_119-5342	Niben044Scf00007138Ctg010_9064-10459	Niben101Scf06026_132964-140410	Niben101Scf06245_143911-150119	Niben044Scf00010724Ctg022_26597-31176	Niben101Scf01727_761791-771200	Niben101Scf03942_245742-254507	Niben101Scf02825_178218-180409	Niben044Scf00028064Ctg000_4428-9998	Nbv0.5scaffold8188_31858-38665	Niben044Scf00001298Ctg006_9642-14962	Niben101Scf05822_399861-406389	Niben101Scf10316_235599-239676	Niben101Scf02442_130638-137816	Niben101Scf11008_99362-102786	Niben101Scf03736_281683-286208	Niben101Scf05188_312371-317970	Nbv0.5scaffold2669_206036-238495	Niben044Scf00020661Ctg004_2186-8760	Niben101Scf04083_81529-100017	Niben101Scf04015_192705-196506	Niben101Scf03472_40763-50567	Niben101Scf10910_29833-37399	Niben101Scf09712_1-4347	Niben044Scf00012208Ctg003_1538-10686	Niben101Scf03133_7775-12877	Niben101Scf04113_170284-172757	Nbv0.3scaffold19481_8671-21293	Niben101Scf05226_403421-408477	Niben101Scf21165_31872-38303
GO:0015977	7	0.0056	0.0011	5.09091	0.000363	0.00539	2.26841	carbon fixation	Niben101Scf08191_229960-233537	Niben101Scf04196_58405-60860	Niben101Scf04196_83421-86404	Nbv0.3scaffold52809_6070-8914	Nbv0.3scaffold35646_18458-21312	Nbv0.5scaffold506_734596-805634	Niben101Scf01991_428250-515955
GO:0045036	10	0.008	0.0023	3.47826	0.000544	0.00771	2.11295	protein targeting to chloroplast	Niben101Scf06186_303351-310168	Niben044Scf00001150Ctg000_1404-8317	Niben101Scf31945_47695-52517	Niben101Scf03184_681838-687797	Niben101Scf00725_181159-185384	Niben044Scf00011498Ctg001_17798-26266	Niben101Scf01402_58520-61467	Niben101Scf23814_173959-180802	Niben101Scf00595_50155-64628	Nbv0.5scaffold8218_29759-42921
GO:1901615	66	0.053	0.035	1.51429	0.000693	0.00957	2.01909	organic hydroxy compound metabolic process	Niben101Scf11852_172944-178152	Niben101Scf11319_89467-94802	Niben101Scf00069_1224252-1232110	Niben101Scf04926_396606-401312	Niben101Scf00271_436855-440741	Niben044Scf00029281Ctg000_3254-11004	Nbv0.5scaffold6381_82661-94486	Niben101Scf02730_104461-109401	Niben044Scf00029060Ctg005_8891-13290	Niben044Scf00011533Ctg001_274-4664	Niben101Scf03396_289943-295424	Nbv0.5scaffold430_150011-521288	Niben101Scf00595_208251-216432	Niben101Scf00367_955437-964214	Niben044Scf00025844Ctg003_27349-30275	Niben101Scf10101_46912-53075	Niben101Scf24053_19310-22308	Niben101Scf15760_5495-8656	Niben101Scf02479_276827-280853	Niben044Scf00001920Ctg014_28933-33558	Niben101Scf05811_634934-642173	Niben101Scf18343_154630-161326	Niben101Scf02807_313261-316700	Niben101Scf10316_235599-239676	Niben101Scf01440_257879-261040	Niben101Scf00484_329571-343097	Niben044Scf00021540Ctg000_49997-55189	Nbv0.5scaffold121_429227-436715	Nbv0.3scaffold13674_1-5672	Niben101Scf00661_14430-20858	Niben101Scf14799_36985-42569	Niben101Scf01091_33295-38678	Niben101Scf08514_58184-64584	Niben101Scf01432_482250-486574	Niben101Scf10450_8060-13672	Niben101Scf05166_639736-662377	Niben101Scf18000_37063-43238	Niben101Scf11126_855389-863617	Niben101Ctg14991_1-2341	Niben044Scf00055221Ctg000_1-3127	Niben101Scf01538_580685-585243
GO:0010206	7	0.0056	0.0013	4.30769	0.000962	0.0128	1.89279	photosystem II repair	Niben101Scf01727_761791-771200	Niben101Scf04015_192705-196506	Nbv0.5scaffold2217_248478-252030	Niben101Scf02685_22866-25488	Niben101Scf05419_55507-60452	Niben101Scf06117_568657-571087	Niben101Scf00879_523142-525654
GO:0035821	17	0.014	0.0058	2.41379	0.00102	0.0135	1.86967	modification of morphology or physiology of other organism	Niben101Scf06639_176569-181841	Niben101Scf11490_52776-59895	Niben101Scf04016_45159-48851	Niben101Scf04563_198056-201601	Niben044Scf00000307Ctg000_3233-5784	Niben101Scf13926_197831-205737	Niben101Scf18000_37063-43238	Niben044Scf00001920Ctg014_28933-33558	Niben101Scf00927_1378571-1383689	Niben101Scf02749_419924-422547	Niben044Scf00002424Ctg003_1162-6958	Niben101Scf01517_529099-534771	Niben101Scf04174_493908-499254	Niben101Scf00897_165734-171136	Niben101Ctg13946_169-2284	Niben101Scf07091_104405-113482	Niben101Scf00493_138923-141546
GO:0006422	4	0.0032	0.0004	8	0.00114	0.0148	1.82974	aspartyl-tRNA aminoacylation	Nbv0.3scaffold9284_2721-10615	Niben101Scf02757_60963-69032	Niben044Scf00025848Ctg004_1-2871	Niben101Scf03142_246006-254200
GO:0052837	2	0.0016	0.0001	16	0.00145	0.0183	1.73755	thiazole biosynthetic process	Niben101Scf11724_143636-148173	Niben101Scf11490_32963-37724
GO:0071244	2	0.0016	0.0001	16	0.00145	0.0183	1.73755	cellular response to carbon dioxide	Niben101Scf05348_263574-267001	Niben101Scf05977_108279-111733
GO:0008643	23	0.018	0.0093	1.93548	0.00151	0.0183	1.73755	carbohydrate transport	Niben044Scf00009270Ctg000_3353-7025	Niben101Scf05821_43133-46774	Niben101Scf14831_35746-41129	Niben101Scf31270_18315-22259	Niben044Scf00029882Ctg001_850-5104	Niben101Scf12858_13482-18260	Niben101Scf01409_18804-29404	Niben044Scf00029710Ctg000_999-6315	Niben101Scf01249_682667-686034	Niben101Scf01993_760022-766608	Niben101Scf01046_364049-367764	Niben101Scf03644_70719-74676	Nbv0.3scaffold13873_37633-40525	Nbv0.5scaffold2317_15462-106686	Niben101Scf04011_1101866-1105784	Nbv0.3scaffold61356_2954-9116	Niben044Scf00016994Ctg002_6341-10385	Niben101Scf03973_196407-211387	Niben101Scf03414_267047-277229	Niben101Scf04240_361973-365824	Nbv0.3scaffold21827_1-8339	Niben101Scf08334_305335-311820	Niben101Scf03360_53491-92398
GO:0009718	11	0.0088	0.0031	2.83871	0.00163	0.0196	1.70774	anthocyanin-containing compound biosynthetic process	Niben101Scf00987_257765-269129	Nbv0.3scaffold99445_179-3720	Niben101Scf02807_320011-323549	Niben101Scf02173_27164-30032	Niben044Scf00022926Ctg008_12198-17190	Niben101Scf04323_106889-111591	Niben101Ctg15860_1-3379	Niben101Scf21459_165668-171437	Niben101Scf02807_313261-316700	Niben044Scf00060778Ctg000_3420-7588	Niben101Scf00905_179725-182480
GO:0006833	11	0.0088	0.0033	2.66667	0.00259	0.0289	1.5391	water transport	Niben101Scf06123_454622-458121	Niben101Scf00861_262483-273338	Niben101Scf03115_346424-353312	Niben101Scf20268_24576-32580	Niben101Scf15109_144557-148348	Niben101Scf07623_230918-235550	Niben101Scf02509_1165350-1168453	Niben101Scf01284_235017-245987	Nbv0.5scaffold13_191949-196281	Niben101Scf00841_306801-310865	Niben101Scf34386_32060-36293
GO:1901401	9	0.0072	0.0025	2.88	0.00398	0.0409	1.38828	regulation of tetrapyrrole metabolic process	Nbv0.5scaffold5081_157264-161009	Niben101Scf10305_145510-150006	Niben101Scf09260_376887-386890	Niben101Scf11137_10673-24691	Niben044Scf00007844Ctg009_1-2598	Niben101Scf00108_142826-146609	Niben101Scf12732_49293-55652	Niben101Scf06721_47618-54189	Nbv0.3scaffold31613_9581-13677
GO:0045229	77	0.062	0.045	1.37778	0.00407	0.0417	1.37986	external encapsulating structure organization	Niben101Scf06482_196798-201213	Niben101Scf05928_355036-360002	Niben101Scf00709_804981-809284	Niben101Scf05062_95325-99641	Niben101Scf00803_245623-251051	Niben101Scf11689_81019-89246	Niben101Scf00905_617005-623028	Niben101Scf01108_679082-685651	Niben101Scf04362_44942-52479	Niben101Scf01212_224580-229252	Niben044Scf00029940Ctg003_51935-62762	Niben101Scf05950_20039-23458	Niben101Scf02937_1026431-1032094	Niben101Scf00914_92145-108146	Niben101Scf02513_757523-760433	Nbv0.3scaffold13479_25042-32414	Niben044Scf00029882Ctg001_850-5104	Niben101Scf12858_13482-18260	Niben101Scf03644_168288-172320	Niben101Scf02937_428544-438037	Niben101Scf06736_134224-138948	Niben101Scf00047_188387-194763	Niben101Scf06504_2587-10860	Niben101Scf09260_117812-123151	Niben101Scf03706_180131-191172	Nbv0.3scaffold31157_6369-14168	Niben101Scf01430_495979-501595	Niben101Scf04337_163914-169292	Niben101Scf05621_946434-950152	Nbv0.3scaffold39512_32116-35800	Niben101Scf00161_584655-589337	Niben044Scf00034230Ctg005_9661-15842	Niben101Scf06639_176569-181841	Niben101Scf20887_55177-58353	Niben101Scf00861_262483-273338	Nbv0.3scaffold26906_6741-14999	Niben101Scf01071_302574-311000	Niben044Scf00011133Ctg008_774-5131	Niben101Scf05063_534531-539829	Nbv0.3scaffold22294_3819-7207	Niben101Scf00661_14430-20858
GO:0015882	2	0.0016	0.0001	16	0.00424	0.0431	1.36552	L-ascorbic acid transmembrane transport	Niben101Scf03414_267047-277229	Nbv0.3scaffold21827_1-8339
GO:0071836	6	0.0048	0.0013	3.69231	0.00434	0.0433	1.36351	nectar secretion	Niben101Scf05821_43133-46774	Niben044Scf00016994Ctg002_6341-10385	Niben101Scf01249_682667-686034	Niben101Scf01046_364049-367764	Niben101Scf18156_18602-28259	Niben101Scf03360_53491-92398
GO:0006869	23	0.018	0.01	1.8	0.00583	0.0549	1.26043	lipid transport	Niben101Scf00861_262483-273338	Niben101Scf01535_172135-176164	Niben101Scf04600_26054-28437	Nbv0.3scaffold426_110256-115332	Niben101Scf02655_188342-190725	Niben101Scf01005_786372-798980	Niben101Scf08679_211150-214988	Niben101Scf05950_219287-224343	Niben101Scf06207_133191-136762	Niben044Scf00006981Ctg008_2005-11620	Niben044Scf00047837Ctg001_8343-20677	Niben101Scf05166_79450-96557	Nbv0.3scaffold96481_1159-4424	Niben101Scf03271_310394-313203	Nbv0.5scaffold2265_266499-278962	Niben044Scf00054521Ctg002_8465-12025	Niben101Scf04015_94661-99064	Niben101Scf01284_235017-245987	Niben101Scf02006_160160-163973	Niben101Scf05078_840691-846099	Niben044Scf00058600Ctg000_1-3349	Niben101Scf02752_216984-227282	Niben044Scf00011045Ctg019_16441-29471
GO:0019748	51	0.041	0.028	1.46429	0.00584	0.0549	1.26043	secondary metabolic process	Niben101Scf02063_238737-242446	Niben101Scf04500_310272-318477	Niben101Scf02576_131110-135162	Niben044Scf00052783Ctg002_586-4968	Niben101Scf02435_83052-91398	Niben101Scf28250_51768-54757	Niben101Scf04702_599890-603580	Niben044Scf00029249Ctg005_1-3826	Niben101Scf01545_15935-21825	Niben101Ctg15860_1-3379	Niben101Scf01716_82062-85666	Nbv0.5scaffold430_150011-521288	Niben101Scf01732_220591-224985	Niben101Scf05034_98139-101793	Niben101Scf06310_70044-73640	Nbv0.3scaffold99445_179-3720	Niben044Scf00022926Ctg008_12198-17190	Niben101Scf04323_106889-111591	Niben101Scf06245_143911-150119	Niben044Scf00060778Ctg000_3420-7588	Niben101Scf03864_101696-105280	Niben101Scf01727_761791-771200	Niben101Scf02658_441824-444405	Niben101Scf00369_468698-472574	Niben101Scf18343_154630-161326	Niben101Scf02408_482118-485176	Niben044Scf00001298Ctg006_9642-14962	Niben101Scf04812_146930-153579	Niben101Scf09456_67273-72617	Niben101Scf03736_281683-286208	Niben101Scf11401_44642-57499	Niben101Scf04020_67046-71181	Niben101Scf01005_1190079-1199843	Niben101Scf01732_211221-217167	Niben101Scf08081_356301-363399	Nbv0.5scaffold2669_206036-238495	Niben101Scf05830_339831-342793	Niben101Ctg14991_1-2341	Niben101Scf04015_192705-196506	Niben101Scf04906_137102-143031	Niben101Scf03016_47943-55285
GO:0015986	11	0.0088	0.0036	2.44444	0.00584	0.0549	1.26043	ATP synthesis coupled proton transport	Niben101Scf05222_409753-456436	Niben101Scf00712_1723612-1732650	Nbv0.5scaffold1583_67979-102049	Nbv0.3scaffold90212_17-2765	Niben101Scf02825_178218-180409	Niben101Scf02897_165415-206715	Niben101Scf14955_21853-24983	Niben101Scf04786_76975-79634	Nbv0.5scaffold71_335843-338973	Niben044Scf00004717Ctg006_33193-35838	Niben101Scf00960_294937-297851
GO:0010190	4	0.0032	0.0006	5.33333	0.00624	0.0575	1.24033	cytochrome b6f complex assembly	Niben101Scf01243_184388-190024	Niben101Scf08984_469484-475550	Niben101Scf04504_246057-260930	Niben044Scf00002497Ctg029_1-4837
GO:0051181	10	0.008	0.0032	2.5	0.00682	0.0617	1.20971	cofactor transport	Niben101Scf06123_454622-458121	Niben101Scf00629_148272-163649	Niben101Scf03414_267047-277229	Niben101Scf15109_144557-148348	Nbv0.3scaffold13322_29262-35901	Nbv0.3scaffold21827_1-8339	Nbv0.5scaffold13_191949-196281	Niben101Scf01927_703957-710389	Niben101Scf00841_306801-310865	Niben101Scf34386_32060-36293
GO:0016556	17	0.014	0.007	2	0.00733	0.0659	1.18111	mRNA modification	Niben101Scf13558_170940-174535	Nbv0.3scaffold19481_8671-21293	Niben101Scf16660_286335-289636	Niben101Scf03238_1-3304	Niben101Scf07611_104509-107873	Niben101Scf00271_686755-692433	Niben101Scf03643_933463-943471	Niben101Scf00248_201646-207011	Niben101Scf00176_54420-57893	Niben101Scf02435_83052-91398	Niben101Scf00851_435931-439692	Niben101Scf02015_658300-660893	Niben101Scf03445_56412-66587	Niben101Scf10557_44610-52133	Niben101Scf02145_702150-713772	Niben101Scf03445_56427-59614	Niben101Scf18730_66327-74055
GO:0010119	24	0.019	0.011	1.72727	0.00791	0.0703	1.15304	regulation of stomatal movement	Niben044Scf00014580Ctg014_7458-10386	Niben101Scf01987_39604-42187	Niben101Scf01785_986234-993789	Niben101Scf02971_463963-467921	Niben101Scf05566_349924-357563	Niben101Scf01785_974744-977538	Niben101Scf09253_99291-106993	Nbv0.3scaffold387_100145-107624	Niben044Scf00014092Ctg004_9468-12337	Niben101Scf05977_108279-111733	Niben101Scf02262_155637-158437	Niben101Scf04504_341158-397031	Niben044Scf00003625Ctg018_686-3069	Niben044Scf00008488Ctg013_455-4778	Niben101Scf02459_61294-66254	Niben101Scf05348_263574-267001	Niben101Scf01154_218081-241688	Nbv0.3scaffold44380_7171-13957	Niben101Scf12382_134483-137283	Niben044Scf00027230Ctg002_332-4213	Niben101Scf01677_632248-634631	Niben101Scf01548_42030-45185	Niben101Scf18639_96096-102064	Niben101Scf06349_65184-71357
GO:0001906	9	0.0072	0.0028	2.57143	0.00845	0.0734	1.1343	cell killing	Niben101Scf06639_176569-181841	Niben101Scf11490_52776-59895	Niben101Scf04016_45159-48851	Niben101Scf04563_198056-201601	Niben101Scf02749_419924-422547	Niben044Scf00000307Ctg000_3233-5784	Niben101Scf13926_197831-205737	Niben101Ctg13946_169-2284	Niben101Scf00493_138923-141546
GO:0071555	69	0.055	0.041	1.34146	0.00909	0.0777	1.10958	cell wall organization	Niben101Scf06482_196798-201213	Niben101Scf05928_355036-360002	Niben101Scf00709_804981-809284	Niben101Scf05062_95325-99641	Niben101Scf00803_245623-251051	Niben101Scf11689_81019-89246	Niben101Scf00905_617005-623028	Niben101Scf01108_679082-685651	Niben101Scf04362_44942-52479	Niben101Scf01212_224580-229252	Niben044Scf00029940Ctg003_51935-62762	Niben101Scf05950_20039-23458	Niben101Scf02937_1026431-1032094	Niben101Scf00914_92145-108146	Niben101Scf02513_757523-760433	Nbv0.3scaffold13479_25042-32414	Niben101Scf03644_168288-172320	Niben101Scf02937_428544-438037	Niben101Scf06736_134224-138948	Niben101Scf00047_188387-194763	Niben101Scf06504_2587-10860	Niben101Scf09260_117812-123151	Niben101Scf03706_180131-191172	Nbv0.3scaffold31157_6369-14168	Niben101Scf01430_495979-501595	Niben101Scf04337_163914-169292	Niben101Scf05621_946434-950152	Nbv0.3scaffold39512_32116-35800	Niben101Scf00161_584655-589337	Niben044Scf00034230Ctg005_9661-15842	Niben101Scf06639_176569-181841	Niben101Scf20887_55177-58353	Nbv0.3scaffold26906_6741-14999	Niben101Scf01071_302574-311000	Niben044Scf00011133Ctg008_774-5131	Niben101Scf05063_534531-539829	Nbv0.3scaffold22294_3819-7207	Niben101Scf00661_14430-20858	Nbv0.3scaffold44608_12509-16806	Niben101Scf00640_406467-412980	Niben101Scf10162_21719-29222
GO:0009717	4	0.0032	0.0007	4.57143	0.0104	0.0871	1.05998	isoflavonoid biosynthetic process	Niben101Scf28250_51768-54757	Niben101Scf03016_47943-55285	Niben101Scf02408_482118-485176	Niben101Scf05830_339831-342793
GO:0009249	4	0.0032	0.0007	4.57143	0.0104	0.0871	1.05998	protein lipoylation	Nbv0.3scaffold81479_1-4032	Niben101Scf00526_62827-66628	Niben101Scf01526_333859-337750	Niben044Scf00005087Ctg027_101-3807
GO:0010143	6	0.0048	0.0015	3.2	0.0104	0.0871	1.05998	cutin biosynthetic process	Niben101Scf01716_56767-61693	Niben101Scf06186_314625-319125	Niben101Scf12609_248256-251370	Niben101Scf06310_70044-73640	Niben101Scf11471_58112-64111	Niben044Scf00014597Ctg000_8037-17538
GO:0006955	55	0.044	0.032	1.375	0.0113	0.0927	1.03292	immune response	Niben101Scf02335_456138-463556	Niben101Scf00248_201646-207011	Nbv0.3scaffold54389_11149-13647	Niben101Scf12205_169792-174467	Niben101Scf08863_76490-92247	Niben101Scf04362_44942-52479	Niben044Scf00021945Ctg000_6901-10480	Niben101Scf02610_186011-190384	Niben101Scf02730_104461-109401	Niben101Scf08195_790050-795361	Niben044Scf00014597Ctg000_8037-17538	Niben044Scf00029940Ctg003_51935-62762	Niben101Scf37563_18993-22872	Nbv0.3scaffold9467_16468-21341	Niben101Scf01635_529120-537835	Niben044Scf00035312Ctg002_3366-8001	Niben101Scf00891_506338-513360	Niben044Scf00018754Ctg003_3312-11325	Nbv0.5scaffold6271_102552-106963	Niben101Scf01075_178868-182999	Niben101Scf15760_5495-8656	Niben044Scf00016026Ctg004_1-4765	Niben101Scf05912_259823-263940	Niben101Scf04294_332214-337431	Niben044Scf00028291Ctg000_8654-11265	Niben101Scf01440_257879-261040	Niben044Scf00021540Ctg000_49997-55189	Niben101Scf06349_65184-71357	Niben101Scf08670_40900-47603	Niben101Scf01655_537708-541327	Niben044Scf00000307Ctg000_3233-5784	Niben101Scf13926_197831-205737	Niben101Scf01005_1190079-1199843	Niben101Scf00867_116903-121346	Niben101Scf10908_354612-366734	Niben101Scf15158_13697-20960	Niben101Scf05166_639736-662377	Niben101Scf00526_33865-37955	Niben101Scf09253_99291-106993	Niben101Scf01453_405014-409001	Niben044Scf00002424Ctg003_1162-6958
GO:1901259	3	0.0024	0.0004	6	0.0119	0.0962	1.01682	chloroplast rRNA processing	Niben101Scf02243_602197-606950	Niben101Scf01090_662787-666475	Niben101Scf01111_547839-556882
GO:0002084	3	0.0024	0.0004	6	0.0147	0.113	0.946922	protein depalmitoylation	Niben101Scf00123_715844-721494	Nbv0.5scaffold310_329430-334201	Niben101Scf00349_261963-267453
GO:0048262	6	0.0048	0.0016	3	0.0151	0.114	0.943095	determination of dorsal/ventral asymmetry	Niben101Scf08142_389332-392600	Niben101Scf05279_343388-345654	Niben101Scf16660_286335-289636	Nbv0.3scaffold57228_401-3666	Niben101Scf07611_104509-107873	Niben101Scf00226_124655-127828
GO:0019374	4	0.0032	0.0008	4	0.0161	0.12	0.920819	galactolipid metabolic process	Niben101Scf07048_154747-158392	Niben101Ctg15717_1-3413	Niben101Scf08081_356301-363399	Niben044Scf00001260Ctg003_5088-8956
GO:0009987	1070	0.86	0.84	1.02381	0.0172	0.126	0.899629	cellular process	Niben101Scf06684_100879-105522	Niben101Scf05555_53698-57668	Nbv0.5scaffold4294_150994-159813	Niben101Scf05177_276043-280333	Nbv0.3scaffold17932_21422-24758	Nbv0.5scaffold71_335843-338973	Niben101Scf03142_246006-254200	Niben101Scf11490_32963-37724	Niben101Scf06149_43421-58506	Niben044Scf00034589Ctg001_16191-23396	Niben101Scf03302_38624-44584	Niben101Scf02509_1244401-1250552	Niben101Scf03113_448931-455560	Nbv0.5scaffold4227_22814-55545	Nbv0.5scaffold337_267390-275140	Niben101Scf04610_604431-608190	Niben101Scf06026_287530-291335	Niben101Scf00987_257765-269129	Niben101Scf15187_360674-365112	Niben044Scf00003625Ctg018_686-3069	Niben101Scf06736_134224-138948	Niben101Scf02522_201235-211700	Niben101Scf05166_79450-96557	Niben101Scf01520_469793-478233	Nbv0.5scaffold8188_31858-38665	Niben101Scf00916_152022-156657	Niben101Scf07788_536502-540549	Niben101Scf02408_270175-273295	Niben101Scf11008_99362-102786	Nbv0.3scaffold39512_32116-35800	Niben101Scf01526_333859-337750	Niben101Scf00690_370366-391133	Niben101Scf12680_125103-291029	Niben044Scf00023195Ctg004_108-6309	Niben101Scf11123_117567-129368	Niben101Scf11137_10673-24691	Niben101Scf12676_94554-100802	Niben101Scf00539_764277-768892	Niben101Scf05188_312371-317970	Niben101Scf05830_339831-342793	Niben101Scf04083_81529-100017
GO:0010204	5	0.004	0.0012	3.33333	0.0174	0.127	0.896196	defense response signaling pathway	resistance gene-independent	Niben101Scf18000_37063-43238	Niben044Scf00001920Ctg014_28933-33558	Niben101Scf01517_529099-534771	Niben101Scf04294_332214-337431	Niben101Scf00897_165734-171136
GO:0015850	9	0.0072	0.0032	2.25	0.019	0.137	0.863279	organic hydroxy compound transport	Niben101Scf06207_133191-136762	Niben044Scf00006981Ctg008_2005-11620	Niben044Scf00047837Ctg001_8343-20677	Niben101Scf00861_262483-273338	Nbv0.5scaffold2265_266499-278962	Niben044Scf00054521Ctg002_8465-12025	Niben101Scf04015_94661-99064	Niben101Scf01284_235017-245987	Niben044Scf00011045Ctg019_16441-29471
GO:0033614	2	0.0016	0.0002	8	0.0196	0.14	0.853872	chloroplast proton-transporting ATP synthase complex assembly	Niben101Scf03487_59285-66179	Nbv0.5scaffold81_1229883-1236777
GO:0015689	2	0.0016	0.0002	8	0.0196	0.14	0.853872	molybdate ion transport	Nbv0.3scaffold17357_379-5947	Niben101Scf04820_330329-336569
GO:0009696	9	0.0072	0.0032	2.25	0.02	0.14	0.853872	salicylic acid metabolic process	Niben101Scf05166_639736-662377	Niben101Scf01005_217574-221498	Niben101Scf02730_104461-109401	Nbv0.3scaffold2273_28873-35419	Niben101Scf00661_14430-20858	Niben101Scf01091_33295-38678	Niben101Scf00069_1224252-1232110	Niben101Scf01432_482250-486574	Niben101Scf02112_79283-84694
GO:0006419	3	0.0024	0.0005	4.8	0.0213	0.148	0.829738	alanyl-tRNA aminoacylation	Niben101Scf05483_182608-189786	Niben101Scf02145_702150-713772	Niben101Scf02063_665360-669021
GO:0071554	78	0.063	0.05	1.26	0.0273	0.181	0.742321	cell wall organization or biogenesis	Niben101Scf00390_475345-486502	Niben101Scf06482_196798-201213	Niben101Scf05928_355036-360002	Niben101Scf00709_804981-809284	Niben101Scf05062_95325-99641	Niben101Scf00803_245623-251051	Niben101Scf11689_81019-89246	Niben101Scf00271_436855-440741	Niben101Scf00905_617005-623028	Niben101Scf01108_679082-685651	Niben101Scf04362_44942-52479	Niben101Scf01212_224580-229252	Niben044Scf00029940Ctg003_51935-62762	Niben044Scf00046906Ctg008_1816-4451	Niben101Scf05950_20039-23458	Niben101Scf02937_1026431-1032094	Niben101Scf00914_92145-108146	Niben101Scf06969_5510-8232	Niben101Scf02513_757523-760433	Nbv0.3scaffold13479_25042-32414	Niben101Scf03644_168288-172320	Niben101Scf02937_428544-438037	Niben101Scf06736_134224-138948	Niben101Scf00047_188387-194763	Niben101Scf06504_2587-10860	Niben101Scf09260_117812-123151	Niben101Scf07586_349722-352675	Niben101Scf04792_333988-336740	Niben101Scf03706_180131-191172	Nbv0.3scaffold31157_6369-14168	Niben101Scf01430_495979-501595	Niben101Scf04337_163914-169292	Niben101Scf05621_946434-950152	Nbv0.3scaffold39512_32116-35800	Niben101Scf00161_584655-589337	Niben044Scf00034230Ctg005_9661-15842	Niben101Scf06639_176569-181841	Niben101Scf20887_55177-58353	Nbv0.3scaffold26906_6741-14999	Niben101Scf01071_302574-311000	Niben044Scf00011133Ctg008_774-5131
GO:0015849	25	0.02	0.013	1.53846	0.0297	0.194	0.712198	organic acid transport	Niben101Scf00629_148272-163649	Niben101Scf00861_262483-273338	Niben101Scf01005_786372-798980	Niben101Scf02280_88942-103135	Niben101Scf01993_760022-766608	Nbv0.5scaffold2317_15462-106686	Nbv0.5scaffold1583_67979-102049	Niben101Scf09596_36196-40231	Nbv0.3scaffold61356_2954-9116	Niben101Scf02002_138188-140685	Niben101Scf03414_267047-277229	Niben101Scf04907_444794-449705	Nbv0.3scaffold13322_29262-35901	Nbv0.5scaffold2265_266499-278962	Niben101Scf08755_246136-249908	Nbv0.3scaffold13873_37633-40525	Niben101Scf03308_165623-173359	Niben101Scf06207_133191-136762	Niben044Scf00047837Ctg001_8343-20677	Niben101Scf04011_1101866-1105784	Nbv0.3scaffold21827_1-8339	Niben044Scf00054521Ctg002_8465-12025	Niben101Scf01284_235017-245987	Niben101Scf08334_305335-311820	Niben044Scf00011045Ctg019_16441-29471
GO:0010115	5	0.004	0.0014	2.85714	0.03	0.195	0.709965	regulation of abscisic acid biosynthetic process	Niben101Scf15760_5495-8656	Niben101Scf15286_61692-64474	Niben101Scf01453_405014-409001	Niben101Scf11471_58112-64111	Niben101Scf01440_257879-261040
GO:0042335	10	0.008	0.0041	1.95122	0.0312	0.201	0.696804	cuticle development	Niben101Scf01374_38745-57067	Niben044Scf00027807Ctg000_22951-26189	Niben101Scf05437_309898-313508	Nbv0.3scaffold426_110256-115332	Niben101Scf05912_259823-263940	Nbv0.5scaffold2265_266499-278962	Niben044Scf00041813Ctg004_1-6218	Niben101Scf05950_219287-224343	Niben101Scf04099_354424-357878	Niben044Scf00011045Ctg019_16441-29471
GO:0016226	11	0.0088	0.0047	1.87234	0.0327	0.208	0.681937	iron-sulfur cluster assembly	Niben101Scf00595_208251-216432	Niben101Scf06026_132964-140410	Niben101Scf04763_176318-184279	Niben101Scf30958_23835-32787	Niben101Scf00176_54420-57893	Niben101Scf04926_396606-401312	Nbv0.5scaffold4125_102317-105971	Niben101Scf05712_205270-211394	Niben044Scf00003183Ctg007_12370-17571	Niben101Scf02059_467697-474098	Niben101Scf08341_664015-672857
GO:0032729	1	0.0008	0	#DIV/0!	0.0381	0.235	0.628932	positive regulation of interferon-gamma production	Niben101Scf11178_140112-158043
GO:0032727	1	0.0008	0	#DIV/0!	0.0381	0.235	0.628932	positive regulation of interferon-alpha production	Niben101Scf08975_174704-178588
GO:0036261	1	0.0008	0	#DIV/0!	0.0381	0.235	0.628932	7-methylguanosine cap hypermethylation	Niben101Scf04007_759726-768248
GO:0032760	1	0.0008	0	#DIV/0!	0.0381	0.235	0.628932	positive regulation of tumor necrosis factor production	Niben101Scf08975_174704-178588
GO:0033490	1	0.0008	0	#DIV/0!	0.0381	0.235	0.628932	cholesterol biosynthetic process via lathosterol	Niben101Scf00271_436855-440741
GO:0002840	1	0.0008	0	#DIV/0!	0.0381	0.235	0.628932	regulation of T cell mediated immune response to tumor cell	Niben101Scf08975_174704-178588
GO:0010659	1	0.0008	0	#DIV/0!	0.0381	0.235	0.628932	cardiac muscle cell apoptotic process	Niben101Scf06684_100879-105522
GO:0032425	1	0.0008	0	#DIV/0!	0.0381	0.235	0.628932	positive regulation of mismatch repair	Niben101Scf08975_174704-178588
GO:0033151	1	0.0008	0	#DIV/0!	0.0381	0.235	0.628932	V(D)J recombination	Niben101Scf08975_174704-178588
GO:0007315	1	0.0008	0	#DIV/0!	0.0381	0.235	0.628932	pole plasm assembly	Niben101Scf08293_253364-263739
GO:0060427	1	0.0008	0	#DIV/0!	0.0381	0.235	0.628932	lung connective tissue development	Niben101Scf00551_206212-212858
GO:0070627	1	0.0008	0	#DIV/0!	0.0381	0.235	0.628932	ferrous iron import	Niben101Scf11178_140112-158043
GO:0010497	5	0.004	0.0015	2.66667	0.0381	0.235	0.628932	plasmodesmata-mediated intercellular transport	Niben101Scf02749_419924-422547	Niben044Scf00053696Ctg004_2840-4684	Niben101Scf06958_164713-167360	Niben101Scf00493_138923-141546	Niben101Scf03048_474145-478871
GO:0010019	3	0.0024	0.0006	4	0.0388	0.235	0.628932	chloroplast-nucleus signaling pathway	Nbv0.5scaffold2355_92715-95497	Niben101Scf03113_304715-309143	Niben044Scf00002134Ctg024_10407-13189
GO:0002184	2	0.0016	0.0003	5.33333	0.0437	0.248	0.605548	cytoplasmic translational termination	Niben044Scf00016026Ctg004_1-4765	Niben101Scf10908_354612-366734
GO:0006811	98	0.079	0.066	1.19697	0.0458	0.259	0.5867	ion transport	Niben101Scf01005_786372-798980	Niben101Scf02280_88942-103135	Niben101Scf01993_760022-766608	Nbv0.3scaffold585_1234-4749	Nbv0.5scaffold71_335843-338973	Niben101Scf17127_31534-46685	Niben101Scf07984_518575-549716	Nbv0.5scaffold2317_15462-106686	Niben044Scf00029233Ctg001_23431-27465	Niben101Scf00324_125140-127871	Nbv0.3scaffold22006_9563-19755	Niben101Scf08755_246136-249908	Niben101Scf00891_506338-513360	Niben044Scf00047837Ctg001_8343-20677	Niben101Scf04011_1101866-1105784	Niben101Scf01027_110315-113613	Niben101Scf02825_178218-180409	Niben101Scf09092_274774-278563	Niben044Scf00054521Ctg002_8465-12025	Niben101Scf01927_703957-710389	Niben044Scf00015668Ctg012_126-7086	Niben101Scf15109_144557-148348	Niben044Scf00023195Ctg004_108-6309	Nbv0.3scaffold17357_379-5947	Niben101Scf08597_67730-72998	Niben101Scf00841_306801-310865	Nbv0.3scaffold52764_2471-9294	Niben101Scf02002_138188-140685	Niben101Scf12954_324376-327772	Niben101Scf03631_199123-208298	Niben101Scf10613_1-2375	Niben101Scf00594_26721-30112	Niben101Scf00369_493625-497047	Niben101Scf02513_984212-987412	Niben101Scf05378_124862-131574	Niben101Scf06123_454622-458121	Niben101Scf02654_1-3176	Niben101Scf01284_235017-245987	Niben101Scf08334_305335-311820	Niben101Scf03021_287906-293317	Niben101Scf00960_294937-297851
GO:0006421	3	0.0024	0.0007	3.42857	0.0496	0.278	0.555955	asparaginyl-tRNA aminoacylation	Niben101Scf27717_18694-21095	Niben044Scf00028291Ctg000_8654-11265	Nbv0.3scaffold7967_44145-46588
GO:1901568	11	0.0088	0.005	1.76	0.0498	0.278	0.555955	fatty acid derivative metabolic process	Niben101Scf12609_248256-251370	Niben101Scf02207_1111318-1116008	Niben101Scf02982_294853-302210	Niben044Scf00014597Ctg000_8037-17538	Niben101Scf02576_131110-135162	Niben101Scf01716_82062-85666	Niben101Scf00753_313928-319183	Niben101Scf01927_703957-710389	Niben101Scf02348_69110-75723	Niben101Scf00551_206212-212858	Niben101Scf10780_9827-13615
[truncated: 1,029 more columns]

## Sheet: SCM1_total_UP
GO Term	Study #	Study Freq.	Pop. Freq.	Enrichment score	p-value	q-value	-LOG10(q-value)'	name	gene products
GO:0009698	83	0.11	0.015	7.33333	1.2e-47	3.2e-44	43.4949	phenylpropanoid metabolic process	Niben101Scf12364_28663-31211	Niben101Scf03009_508983-511888	Niben101Scf04375_264067-271551	Niben101Scf03170_383534-389949	Niben101Scf09472_216855-219754	Niben044Scf00008842Ctg003_1-5723	Niben101Scf01738_653722-659772	Niben101Scf06901_124485-129521	Niben101Scf03790_83233-87424	Niben101Scf02537_385602-391369	Niben044Scf00010384Ctg022_6249-11676	Niben101Scf01818_671741-678026	Niben101Scf00355_442897-446288	Niben101Scf10560_161543-166994	Niben101Scf04113_626327-630459	Niben101Scf00409_10111-22410	Niben101Scf03712_166303-171777	Niben101Scf03595_843915-850629	Niben044Scf00003897Ctg001_59000-65586	Niben101Scf02936_515560-522062	Niben044Scf00002272Ctg004_624-5831	Niben101Scf00986_96078-102093	Niben101Scf06171_324241-328396	Niben101Scf00261_179995-182369	Niben101Scf04220_841925-847990	Niben101Scf06277_536692-539612	Niben101Scf00288_512090-516348	Niben101Scf03860_532899-538084	Niben101Scf05542_21169-23508	Nbv0.3scaffold102360_1-1612	Niben101Scf05710_192233-195657	Niben101Scf02658_441824-444405	Nbv0.3scaffold86968_132-3494	Niben101Scf08134_168580-175837	Niben101Scf02349_332677-337589	Niben044Scf00059091Ctg001_14673-19481	Niben101Scf10152_593949-598123	Niben101Scf02349_384823-388482	Nbv0.3scaffold91781_1-4784	Niben101Scf05442_364301-372955	Niben101Scf04090_192912-199357
GO:0019748	98	0.13	0.028	4.64286	4.2e-37	2.81e-34	33.5513	secondary metabolic process	Niben101Scf03009_508983-511888	Niben101Scf04375_264067-271551	Niben101Scf09472_216855-219754	Niben101Scf01065_834359-838956	Niben101Scf06901_124485-129521	Niben101Scf01818_671741-678026	Niben101Scf01374_990639-1003309	Niben101Scf04113_626327-630459	Niben101Scf00409_10111-22410	Niben101Scf03595_843915-850629	Niben044Scf00003897Ctg001_59000-65586	Niben101Scf02936_515560-522062	Niben044Scf00002272Ctg004_624-5831	Niben101Scf00986_96078-102093	Niben101Scf00261_179995-182369	Niben101Scf03860_532899-538084	Niben101Scf06080_31082-34100	Niben101Scf05710_192233-195657	Niben101Scf06883_6517-9794	Nbv0.3scaffold91781_1-4784	Niben101Scf04090_192912-199357	Niben101Scf01418_67513-72791	Niben101Scf02562_100660-105169	Niben044Scf00004018Ctg000_4718-11274	Niben101Scf06344_666613-670520	Niben101Scf01267_7869-12654	Niben101Scf09994_24972-28944	Niben044Scf00007554Ctg001_9725-17104	Niben101Scf05830_339831-342793	Niben101Scf02316_150724-156465	Nbv0.5scaffold2295_121689-125519	Niben101Scf02349_186131-191150	Niben101Scf04820_131478-136108	Niben044Scf00037632Ctg002_13561-19682	Nbv0.5scaffold1804_176579-181767	Niben101Scf12881_1229-6780	Niben101Scf03224_420106-434494	Niben101Scf01433_687388-711506	Niben101Scf01085_480282-485087	Niben101Scf10032_183159-187382	Niben101Scf05135_479452-482375
GO:0042221	299	0.4	0.25	1.6	6.71e-21	2.24e-18	17.6498	response to chemical	Niben101Scf00176_774197-779614	Niben101Scf00520_1239411-1242655	Niben044Scf00029517Ctg005_2124-6144	Niben101Scf03035_149882-152562	Niben101Scf01818_671741-678026	Niben101Scf04684_432463-436359	Niben044Scf00035718Ctg003_3635-13400	Niben101Scf01374_990639-1003309	Niben101Scf04113_626327-630459	Niben101Scf00595_964922-970690	Niben101Scf04386_915102-920009	Niben101Scf09512_368746-373152	Niben101Scf00369_414083-416427	Niben044Scf00003897Ctg001_59000-65586	Niben101Scf01524_23605-25943	Niben101Scf02543_124693-129416	Niben101Scf01594_202293-206026	Niben101Scf00745_399168-409543	Niben101Scf00530_1047619-1057309	Niben101Scf03951_12731-18448	Nbv0.3scaffold23851_1760-11409	Niben101Scf00986_96078-102093	Niben101Scf00261_179995-182369	Niben101Scf04332_43218-46140	Niben101Scf15836_51841-67152	Niben101Scf05710_192233-195657	Niben101Scf00449_697631-702498	Niben101Scf00270_1206706-1211636	Niben101Scf07549_244656-251433	Niben101Scf08415_41803-48219	Niben101Scf05373_142392-144898	Niben101Scf00425_305373-308842	Nbv0.3scaffold11769_2540-7765	Niben044Scf00037009Ctg000_28701-33124	Nbv0.3scaffold17733_7343-16790	Niben101Scf06517_4919-44759	Niben101Scf04424_8529-12464	Niben101Scf06424_232243-234504	Niben101Scf02290_176519-184758	Niben101Scf06662_247912-250979	Niben101Scf05056_84755-87845
GO:0009834	33	0.044	0.0058	7.58621	1.21e-19	3.59e-17	16.4449	plant-type secondary cell wall biogenesis	Niben101Scf03009_508983-511888	Niben101Scf00581_20479-26893	Niben101Scf05372_250065-252814	Niben101Scf01738_653722-659772	Niben101Scf07066_654828-657751	Niben101Scf02289_558406-564812	Nbv0.5scaffold4705_84343-90067	Nbv0.5scaffold6802_64150-67035	Niben101Scf37031_116869-121065	Niben101Scf08580_62111-68104	Niben044Scf00004043Ctg010_1773-9371	Nbv0.3scaffold40784_7689-11797	Niben101Scf03500_251083-255102	Niben101Scf01382_292829-300544	Niben101Scf14566_107589-115490	Niben101Scf03365_523777-532406	Niben101Scf13041_295779-303187	Nbv0.3scaffold31315_20225-23710	Nbv0.3scaffold9046_35606-41740	Niben101Scf08300_59937-62689	Niben101Scf03779_325397-331455	Niben101Scf04881_154049-162204	Niben101Scf03860_532899-538084	Niben101Scf03325_46900-51993	Niben044Scf00037788Ctg003_21039-24179	Niben101Scf05135_479452-482375	Niben101Scf20493_30157-35520	Niben101Scf00509_87949-91039	Niben101Scf10169_210187-215666	Niben101Scf04557_455932-459638	Nbv0.3scaffold5812_20151-22867	Niben044Scf00043338Ctg000_1-4345	Niben101Scf03653_214666-222016
GO:0050896	463	0.62	0.46	1.34783	1.1e-18	2.94e-16	15.5317	response to stimulus	Nbv0.5scaffold1053_571004-587067	Niben101Scf18107_3598-10616	Nbv0.3scaffold11879_17050-23003	Niben101Scf00176_774197-779614	Niben101Scf00520_1239411-1242655	Niben101Scf01214_313614-318333	Niben044Scf00029517Ctg005_2124-6144	Niben044Scf00021802Ctg003_11296-16444	Niben101Scf00034_64571-74404	Niben101Scf01818_671741-678026	Niben044Scf00001706Ctg010_1493-5191	Niben044Scf00035718Ctg003_3635-13400	Niben101Scf09512_368746-373152	Nbv0.5scaffold4606_1333-7212	Niben101Scf00369_414083-416427	Niben101Scf02543_124693-129416	Niben101Scf00745_399168-409543	Niben101Scf00530_1047619-1057309	Niben101Scf03951_12731-18448	Nbv0.3scaffold9046_35606-41740	Nbv0.3scaffold23851_1760-11409	Niben101Scf01063_13672-16268	Niben101Scf04332_43218-46140	Niben101Scf05710_192233-195657	Niben101Scf03949_50308-53886	Niben101Scf07549_244656-251433	Niben101Scf08415_41803-48219	Niben101Scf05373_142392-144898	Niben101Scf00425_305373-308842	Niben044Scf00037009Ctg000_28701-33124	Niben101Scf06517_4919-44759	Nbv0.3scaffold43895_308-15448	Niben101Scf07493_416126-419484	Niben101Scf00592_772506-778277	Niben101Scf00466_323752-327914	Niben101Scf01623_123627-136871	Niben101Scf00953_315511-318632	Niben044Scf00004018Ctg000_4718-11274	Nbv0.3scaffold15687_26671-30481	Niben101Scf05682_24181-33216	Niben044Scf00007554Ctg001_9725-17104
GO:0006950	341	0.45	0.32	1.40625	5.2e-16	9.27e-14	13.0329	response to stress	Nbv0.5scaffold1053_571004-587067	Nbv0.3scaffold11879_17050-23003	Niben101Scf00176_774197-779614	Niben101Scf04187_195015-201871	Niben101Scf00520_1239411-1242655	Niben101Scf00688_273059-276372	Niben101Scf01214_313614-318333	Niben101Scf03494_531619-542515	Niben044Scf00029517Ctg005_2124-6144	Nbv0.3scaffold36634_4334-8058	Niben101Scf02522_188526-192013	Niben044Scf00021802Ctg003_11296-16444	Niben101Scf03035_149882-152562	Niben101Scf00034_64571-74404	Niben101Scf04684_432463-436359	Nbv0.3scaffold72119_1434-6497	Niben044Scf00001706Ctg010_1493-5191	Niben044Scf00035718Ctg003_3635-13400	Niben101Scf01374_990639-1003309	Niben101Scf00595_964922-970690	Niben101Scf00372_11467-13781	Niben101Scf09512_368746-373152	Nbv0.5scaffold4606_1333-7212	Niben044Scf00003897Ctg001_59000-65586	Niben101Scf02543_124693-129416	Niben101Scf01594_202293-206026	Niben101Scf00530_1047619-1057309	Nbv0.3scaffold9046_35606-41740	Nbv0.3scaffold23851_1760-11409	Niben101Scf00261_179995-182369	Niben101Scf01487_215250-219641	Niben101Scf00465_192219-199434	Niben101Scf04332_43218-46140	Niben101Scf05710_192233-195657	Niben101Scf03949_50308-53886	Niben101Scf00449_697631-702498	Niben101Scf00270_1206706-1211636	Niben101Scf07549_244656-251433	Niben101Scf08415_41803-48219	Niben101Scf05373_142392-144898	Niben101Scf00425_305373-308842
GO:0043455	27	0.036	0.0052	6.92308	2.6e-15	3.47e-13	12.4597	regulation of secondary metabolic process	Niben101Scf07066_13654-16875	Niben101Scf01189_465369-468148	Nbv0.5scaffold5414_12931-21329	Niben101Scf00581_20479-26893	Niben044Scf00007554Ctg001_9725-17104	Niben101Scf03861_71341-74636	Niben101Scf08121_120211-123284	Niben101Scf02349_186131-191150	Niben101Scf06375_229031-241691	Niben101Scf04684_432463-436359	Niben101Scf01374_990639-1003309	Niben101Scf06631_122975-125742	Niben101Scf01382_292829-300544	Nbv0.3scaffold10279_36711-39469	Niben101Scf14566_107589-115490	Niben101Scf03365_523777-532406	Nbv0.3scaffold84305_846-5102	Nbv0.3scaffold102360_1-1612	Niben101Scf05710_192233-195657	Niben101Scf02658_383795-387254	Niben044Scf00005302Ctg002_1380-4359	Niben101Scf02349_332677-337589	Niben044Scf00037009Ctg000_28701-33124	Niben101Scf03393_14849-38264	Niben101Scf01237_1162725-1167652	Niben101Scf02349_384823-388482	Nbv0.3scaffold91781_1-4784
GO:0044036	46	0.061	0.017	3.58824	3.75e-14	3.71e-12	11.4306	cell wall macromolecule metabolic process	Niben101Scf03009_508983-511888	Niben101Scf09472_216855-219754	Nbv0.5scaffold5414_12931-21329	Niben101Scf04339_12347-17122	Niben101Scf00581_20479-26893	Niben101Scf02465_83174-99320	Niben101Scf07244_60647-63772	Niben044Scf00002096Ctg005_54504-57988	Niben101Scf07066_654828-657751	Niben101Scf02289_558406-564812	Nbv0.5scaffold4705_84343-90067	Niben101Scf37031_116869-121065	Niben101Scf08580_62111-68104	Niben044Scf00039533Ctg003_10307-20286	Niben044Scf00004043Ctg010_1773-9371	Niben101Scf21935_3674-55656	Niben101Scf13644_111584-116598	Niben101Scf18061_95304-98395	Niben101Scf07437_274686-277844	Niben101Scf14566_107589-115490	Niben101Scf13041_295779-303187	Nbv0.3scaffold42617_5200-9426	Nbv0.3scaffold31315_20225-23710	Niben101Scf09711_54847-59673	Nbv0.3scaffold9046_35606-41740	Nbv0.3scaffold52886_1178-8420	Niben101Scf03779_325397-331455	Niben101Scf07491_45913-48718	Niben101Scf04881_154049-162204	Niben101Scf00326_70590-76708	Niben101Scf05764_217370-221084	Niben101Scf05542_21169-23508	Nbv0.5scaffold3592_1250-4896	Niben101Scf03949_50308-53886	Niben101Scf00817_325675-332012	Niben101Scf05350_23922-26821	Niben101Scf05135_479452-482375	Niben101Scf10169_210187-215666	Niben101Scf04557_455932-459638	Niben044Scf00046432Ctg005_1-4662	Niben044Scf00043338Ctg000_1-4345
GO:0071554	86	0.11	0.05	2.2	8.9e-13	7.67e-11	10.1152	cell wall organization or biogenesis	Niben044Scf00032317Ctg007_1-7173	Niben101Scf03009_508983-511888	Nbv0.3scaffold11879_17050-23003	Nbv0.3scaffold6755_51525-56935	Nbv0.5scaffold5563_134241-137314	Niben101Scf04339_12347-17122	Niben101Scf05372_250065-252814	Niben044Scf00001827Ctg010_4979-8471	Nbv0.3scaffold43538_8824-11522	Niben101Scf01738_653722-659772	Niben101Scf07244_60647-63772	Nbv0.3scaffold17380_16517-23126	Nbv0.5scaffold6802_64150-67035	Niben101Scf08580_62111-68104	Niben044Scf00036591Ctg002_6950-9365	Niben101Scf02502_1020996-1031891	Niben101Scf03595_843915-850629	Niben101Scf14566_107589-115490	Nbv0.3scaffold9046_35606-41740	Niben101Scf08300_59937-62689	Nbv0.3scaffold183_8314-13012	Niben101Scf03779_325397-331455	Niben101Scf03860_532899-538084	Niben101Scf00326_70590-76708	Nbv0.5scaffold3592_1250-4896	Niben044Scf00037788Ctg003_21039-24179	Nbv0.5scaffold900_446030-449840	Niben101Scf14939_240769-243981	Niben101Scf15995_516314-522033	Nbv0.5scaffold9700_3751-14866	Niben101Scf18057_38150-41289	Niben044Scf00046432Ctg005_1-4662	Niben101Scf01070_442944-446154	Niben101Scf04555_18646-27325	Nbv0.3scaffold26062_341-4510	Niben101Scf10152_593949-598123	Niben101Scf05118_1200306-1205379	Nbv0.5scaffold5414_12931-21329	Niben101Scf06280_138066-141151	Niben101Scf00581_20479-26893	Nbv0.3scaffold43157_1957-7443
GO:0045229	78	0.1	0.045	2.22222	9.89e-12	8.01e-10	9.09637	external encapsulating structure organization	Niben044Scf00032317Ctg007_1-7173	Nbv0.3scaffold11879_17050-23003	Nbv0.3scaffold6755_51525-56935	Nbv0.5scaffold5563_134241-137314	Niben101Scf04339_12347-17122	Niben044Scf00001827Ctg010_4979-8471	Nbv0.3scaffold43538_8824-11522	Niben101Scf01738_653722-659772	Niben101Scf07244_60647-63772	Niben101Scf03790_83233-87424	Nbv0.3scaffold17380_16517-23126	Niben101Scf08580_62111-68104	Niben044Scf00036591Ctg002_6950-9365	Niben101Scf02502_1020996-1031891	Niben101Scf03595_843915-850629	Niben101Scf14566_107589-115490	Nbv0.3scaffold9046_35606-41740	Niben044Scf00034335Ctg000_12603-15702	Niben101Scf03779_325397-331455	Niben101Scf03860_532899-538084	Niben101Scf00326_70590-76708	Nbv0.5scaffold3592_1250-4896	Nbv0.5scaffold900_446030-449840	Niben101Scf07227_179061-183950	Niben101Scf14939_240769-243981	Nbv0.5scaffold9700_3751-14866	Niben101Scf18057_38150-41289	Niben044Scf00046432Ctg005_1-4662	Niben101Scf01070_442944-446154	Nbv0.3scaffold26062_341-4510	Niben101Scf02317_103860-107830	Niben101Scf10152_593949-598123	Niben101Scf05118_1200306-1205379	Niben101Scf09928_98275-106973	Nbv0.5scaffold5414_12931-21329	Niben101Scf06280_138066-141151	Niben101Scf00581_20479-26893	Nbv0.3scaffold43157_1957-7443	Niben101Scf06219_2701-7563	Niben044Scf00001107Ctg018_11791-15282	Niben044Scf00060166Ctg000_1250-4032
GO:0009725	165	0.22	0.14	1.57143	1.41e-10	9.91e-09	8.00393	response to hormone	Niben101Scf07066_13654-16875	Niben101Scf00176_774197-779614	Niben101Scf05736_47269-51666	Niben101Scf00285_49111-52280	Niben044Scf00029517Ctg005_2124-6144	Nbv0.3scaffold43538_8824-11522	Niben101Scf09951_145359-147727	Niben101Scf03035_149882-152562	Niben101Scf04684_432463-436359	Niben101Scf01277_49827-53310	Niben101Scf01434_343249-354375	Niben101Scf01374_990639-1003309	Niben101Scf04053_214372-216908	Niben101Scf00595_964922-970690	Niben101Scf04386_915102-920009	Niben101Scf09512_368746-373152	Niben101Scf00369_414083-416427	Niben044Scf00003897Ctg001_59000-65586	Niben101Scf01524_23605-25943	Niben101Scf13856_85518-87793	Niben101Scf02543_124693-129416	Niben101Scf01594_202293-206026	Nbv0.5scaffold63_1247697-1263333	Niben101Scf00745_399168-409543	Niben101Scf00530_1047619-1057309	Niben101Scf03951_12731-18448	Niben101Scf03947_76306-204261	Nbv0.3scaffold23851_1760-11409	Niben101Scf03352_96107-101346	Niben101Scf15496_166960-173095	Niben044Scf00056501Ctg001_2338-5804	Niben101Scf06080_31082-34100	Niben101Scf05710_192233-195657	Niben101Scf07227_179061-183950	Niben101Scf00270_1206706-1211636	Niben101Scf07549_244656-251433	Niben101Scf08415_41803-48219	Niben101Scf00428_689482-941809	Niben101Scf01633_60733-64217	Niben101Scf06883_6517-9794	Niben101Scf00425_305373-308842
GO:0009719	166	0.22	0.14	1.57143	2.24e-10	1.54e-08	7.81248	response to endogenous stimulus	Niben101Scf07066_13654-16875	Niben101Scf00176_774197-779614	Niben101Scf05736_47269-51666	Niben101Scf00285_49111-52280	Niben044Scf00029517Ctg005_2124-6144	Nbv0.3scaffold43538_8824-11522	Niben101Scf09951_145359-147727	Niben101Scf03035_149882-152562	Niben101Scf04684_432463-436359	Niben101Scf01277_49827-53310	Niben101Scf01434_343249-354375	Niben101Scf01374_990639-1003309	Niben101Scf04053_214372-216908	Niben101Scf00595_964922-970690	Niben101Scf04386_915102-920009	Niben101Scf09512_368746-373152	Niben101Scf00369_414083-416427	Niben044Scf00003897Ctg001_59000-65586	Niben101Scf01524_23605-25943	Niben101Scf13856_85518-87793	Niben101Scf02543_124693-129416	Niben101Scf01594_202293-206026	Nbv0.5scaffold63_1247697-1263333	Niben101Scf00745_399168-409543	Niben101Scf00530_1047619-1057309	Niben101Scf03951_12731-18448	Niben101Scf03947_76306-204261	Nbv0.3scaffold23851_1760-11409	Niben101Scf03352_96107-101346	Niben101Scf15496_166960-173095	Niben044Scf00056501Ctg001_2338-5804	Niben101Scf06080_31082-34100	Niben101Scf05710_192233-195657	Niben101Scf07227_179061-183950	Niben101Scf00270_1206706-1211636	Niben101Scf07549_244656-251433	Niben101Scf08415_41803-48219	Niben101Scf00428_689482-941809	Niben101Scf01633_60733-64217	Niben101Scf06883_6517-9794	Niben101Scf00425_305373-308842
GO:0009628	235	0.31	0.22	1.40909	3.42e-10	2.18e-08	7.66154	response to abiotic stimulus	Niben044Scf00032317Ctg007_1-7173	Niben101Scf18107_3598-10616	Nbv0.3scaffold11879_17050-23003	Niben101Scf00520_1239411-1242655	Niben101Scf00688_273059-276372	Niben044Scf00029517Ctg005_2124-6144	Niben101Scf03035_149882-152562	Niben101Scf04684_432463-436359	Nbv0.3scaffold72119_1434-6497	Niben044Scf00035718Ctg003_3635-13400	Niben101Scf04386_915102-920009	Niben101Scf09512_368746-373152	Niben101Scf02543_124693-129416	Niben101Scf01594_202293-206026	Niben101Scf00530_1047619-1057309	Nbv0.3scaffold9046_35606-41740	Nbv0.3scaffold23851_1760-11409	Niben101Scf01063_13672-16268	Niben101Scf04332_43218-46140	Niben101Scf05710_192233-195657	Niben101Scf00270_1206706-1211636	Niben101Scf07549_244656-251433	Niben101Scf05373_142392-144898	Niben101Scf00425_305373-308842	Niben044Scf00037009Ctg000_28701-33124	Niben101Scf06517_4919-44759	Niben101Scf04424_8529-12464	Niben101Scf06424_232243-234504	Niben101Scf07493_416126-419484	Niben101Scf06662_247912-250979	Niben101Scf00466_323752-327914	Niben101Scf01623_123627-136871	Niben101Scf00953_315511-318632	Niben044Scf00004018Ctg000_4718-11274	Niben101Scf05682_24181-33216	Niben101Scf02316_150724-156465	Niben101Scf00063_444405-447385	Niben101Scf37031_116869-121065	Niben101Scf02909_158757-161665	Niben101Scf10015_336895-339398	Niben101Scf21935_3674-55656
GO:0009058	326	0.43	0.33	1.30303	4.59e-10	2.86e-08	7.54363	biosynthetic process	Niben101Scf09597_21103-26435	Niben101Scf18107_3598-10616	Niben101Scf09472_216855-219754	Niben101Scf01065_834359-838956	Niben101Scf05449_271139-276942	Niben101Scf03494_531619-542515	Niben044Scf00029517Ctg005_2124-6144	Niben101Scf08844_64349-68783	Niben101Scf10015_24099-29198	Niben044Scf00021802Ctg003_11296-16444	Niben101Scf03035_149882-152562	Niben101Scf01818_671741-678026	Nbv0.3scaffold72119_1434-6497	Niben044Scf00001706Ctg010_1493-5191	Niben101Scf04113_626327-630459	Niben101Scf04386_915102-920009	Niben101Scf09512_368746-373152	Niben044Scf00003897Ctg001_59000-65586	Niben101Scf02543_124693-129416	Niben101Scf02156_1555216-1563511	Nbv0.3scaffold9046_35606-41740	Niben101Scf00986_96078-102093	Niben101Scf00261_179995-182369	Nbv0.3scaffold18089_11312-13999	Niben101Scf05710_192233-195657	Nbv0.3scaffold15020_1-8881	Niben101Scf00270_1206706-1211636	Niben101Scf07549_244656-251433	Niben101Scf13118_119849-124599	Niben044Scf00037009Ctg000_28701-33124	Niben101Scf06517_4919-44759	Nbv0.3scaffold91781_1-4784	Niben101Scf04424_8529-12464	Nbv0.3scaffold75678_818-5984	Niben101Scf02290_176519-184758	Niben101Scf05056_84755-87845	Niben101Scf00466_323752-327914	Niben101Scf00581_20479-26893	Niben044Scf00004018Ctg000_4718-11274	Niben101Scf02465_83174-99320	Niben101Scf05682_24181-33216
GO:0044085	46	0.061	0.022	2.77273	6.04e-10	3.59e-08	7.44491	cellular component biogenesis	Niben101Scf03009_508983-511888	Nbv0.5scaffold5414_12931-21329	Niben101Scf00581_20479-26893	Niben101Scf05372_250065-252814	Niben101Scf01738_653722-659772	Niben101Scf07244_60647-63772	Niben101Scf07066_654828-657751	Niben101Scf01994_303816-309187	Niben101Scf02289_558406-564812	Nbv0.5scaffold4705_84343-90067	Nbv0.5scaffold6802_64150-67035	Niben101Scf37031_116869-121065	Niben101Scf08580_62111-68104	Niben044Scf00004043Ctg010_1773-9371	Nbv0.5scaffold379_605241-621470	Nbv0.3scaffold40784_7689-11797	Niben101Scf03500_251083-255102	Niben101Scf01382_292829-300544	Niben044Scf00010757Ctg005_3424-8555	Niben101Scf14566_107589-115490	Niben101Scf03365_523777-532406	Niben101Scf13041_295779-303187	Nbv0.3scaffold42617_5200-9426	Nbv0.3scaffold31315_20225-23710	Niben101Scf09711_54847-59673	Nbv0.3scaffold9046_35606-41740	Niben101Scf08300_59937-62689	Niben101Scf00980_765308-771054	Niben101Scf03779_325397-331455	Niben101Scf04881_154049-162204	Niben101Scf03860_532899-538084	Niben101Scf00326_70590-76708	Niben101Scf03325_46900-51993	Nbv0.5scaffold3592_1250-4896	Niben044Scf00037788Ctg003_21039-24179	Niben101Scf05135_479452-482375	Niben101Scf20493_30157-35520	Niben101Scf00509_87949-91039	Niben101Scf00234_381111-385200	Niben101Scf10169_210187-215666	Niben101Scf04557_455932-459638
GO:1901576	316	0.42	0.32	1.3125	1.02e-09	5.91e-08	7.22841	organic substance biosynthetic process	Niben101Scf09597_21103-26435	Niben101Scf09472_216855-219754	Niben101Scf05449_271139-276942	Niben101Scf03494_531619-542515	Niben044Scf00029517Ctg005_2124-6144	Niben101Scf08844_64349-68783	Niben101Scf10015_24099-29198	Niben044Scf00021802Ctg003_11296-16444	Niben101Scf03035_149882-152562	Niben101Scf01818_671741-678026	Nbv0.3scaffold72119_1434-6497	Niben044Scf00001706Ctg010_1493-5191	Niben101Scf04113_626327-630459	Niben101Scf04386_915102-920009	Niben101Scf09512_368746-373152	Niben044Scf00003897Ctg001_59000-65586	Niben101Scf02543_124693-129416	Niben101Scf02156_1555216-1563511	Nbv0.3scaffold9046_35606-41740	Niben101Scf00986_96078-102093	Niben101Scf00261_179995-182369	Nbv0.3scaffold18089_11312-13999	Niben101Scf05710_192233-195657	Nbv0.3scaffold15020_1-8881	Niben101Scf00270_1206706-1211636	Niben101Scf07549_244656-251433	Niben101Scf13118_119849-124599	Niben044Scf00037009Ctg000_28701-33124	Niben101Scf06517_4919-44759	Nbv0.3scaffold91781_1-4784	Niben101Scf04424_8529-12464	Nbv0.3scaffold75678_818-5984	Niben101Scf02290_176519-184758	Niben101Scf05056_84755-87845	Niben101Scf00466_323752-327914	Niben101Scf00581_20479-26893	Niben044Scf00004018Ctg000_4718-11274	Niben101Scf02465_83174-99320	Niben101Scf02794_730487-732935	Niben101Scf09994_24972-28944	Niben044Scf00007554Ctg001_9725-17104
GO:0044249	302	0.4	0.3	1.33333	2.2e-09	1.13e-07	6.94692	cellular biosynthetic process	Niben101Scf09597_21103-26435	Niben101Scf18107_3598-10616	Niben101Scf09472_216855-219754	Niben101Scf05449_271139-276942	Niben101Scf03494_531619-542515	Niben044Scf00029517Ctg005_2124-6144	Niben101Scf08844_64349-68783	Niben101Scf10015_24099-29198	Niben044Scf00021802Ctg003_11296-16444	Niben101Scf03035_149882-152562	Niben101Scf01818_671741-678026	Nbv0.3scaffold72119_1434-6497	Niben044Scf00001706Ctg010_1493-5191	Niben101Scf04113_626327-630459	Niben101Scf04386_915102-920009	Niben101Scf09512_368746-373152	Niben044Scf00003897Ctg001_59000-65586	Niben101Scf02543_124693-129416	Niben101Scf02156_1555216-1563511	Nbv0.3scaffold9046_35606-41740	Niben101Scf00986_96078-102093	Niben101Scf00261_179995-182369	Nbv0.3scaffold18089_11312-13999	Niben101Scf05710_192233-195657	Nbv0.3scaffold15020_1-8881	Niben101Scf00270_1206706-1211636	Niben101Scf07549_244656-251433	Niben101Scf13118_119849-124599	Niben044Scf00037009Ctg000_28701-33124	Niben101Scf06517_4919-44759	Nbv0.3scaffold91781_1-4784	Niben101Scf04424_8529-12464	Nbv0.3scaffold75678_818-5984	Niben101Scf02290_176519-184758	Niben101Scf05056_84755-87845	Niben101Scf00466_323752-327914	Niben101Scf00581_20479-26893	Niben044Scf00004018Ctg000_4718-11274	Niben101Scf02465_83174-99320	Niben101Scf05682_24181-33216	Niben101Scf02794_730487-732935
GO:0010116	7	0.0093	0.0005	18.6	5.11e-08	2.29e-06	5.64016	positive regulation of abscisic acid biosynthetic process	Niben101Scf14566_107589-115490	Niben101Scf03365_523777-532406	Niben101Scf01189_465369-468148	Nbv0.5scaffold5414_12931-21329	Niben101Scf00581_20479-26893	Niben101Scf01382_292829-300544	Nbv0.3scaffold10279_36711-39469
GO:0009607	125	0.17	0.1	1.7	8.34e-08	3.38e-06	5.47108	response to biotic stimulus	Niben101Scf00176_774197-779614	Niben044Scf00029517Ctg005_2124-6144	Niben044Scf00020322Ctg005_22524-29900	Niben044Scf00004818Ctg004_9368-14219	Niben101Scf00034_64571-74404	Niben101Scf01434_343249-354375	Niben044Scf00035718Ctg003_3635-13400	Niben101Scf01374_990639-1003309	Niben101Scf04053_214372-216908	Niben044Scf00039533Ctg003_10307-20286	Niben101Scf00595_964922-970690	Niben101Scf15342_10154-12498	Niben101Scf02543_124693-129416	Niben101Scf01594_202293-206026	Nbv0.5scaffold310_667183-686293	Niben101Scf03947_76306-204261	Niben101Scf06856_149269-160525	Niben101Scf00465_192219-199434	Nbv0.3scaffold84305_846-5102	Niben101Scf06080_31082-34100	Niben101Scf03949_50308-53886	Niben101Scf00449_697631-702498	Niben101Scf00270_1206706-1211636	Niben101Scf08415_41803-48219	Niben101Scf06883_6517-9794	Nbv0.3scaffold11769_2540-7765	Niben044Scf00029818Ctg002_1-3861	Niben044Scf00037009Ctg000_28701-33124	Niben101Scf03768_321693-324082	Niben101Scf06424_232243-234504	Niben101Scf02664_87652-91272	Nbv0.3scaffold43895_308-15448	Niben101Scf00581_20479-26893	Niben101Scf05582_333631-338134	Niben101Scf00953_315511-318632	Niben101Scf07757_71373-74181	Niben101Scf12757_138745-163672	Niben101Scf09994_24972-28944	Niben101Scf02537_483886-486815	Niben101Scf06743_91665-96926	Niben101Scf01333_123936-128449
GO:0009308	25	0.033	0.0097	3.40206	1.16e-07	4.48e-06	5.34872	amine metabolic process	Niben101Scf02290_176519-184758	Niben101Scf03170_383534-389949	Niben101Scf00466_323752-327914	Niben101Scf06344_666613-670520	Niben101Scf04003_856889-860005	Niben044Scf00028825Ctg003_1-2248	Niben101Scf05449_3046-9301	Niben101Scf10877_28973-35628	Niben101Scf05824_422495-427834	Nbv0.5scaffold439_256771-262216	Niben101Scf31493_8494-12268	Niben101Scf10560_161543-166994	Nbv0.3scaffold10983_22099-28642	Niben101Scf00857_222695-230797	Niben101Scf03998_34621-43376	Niben101Scf03865_331794-335092	Nbv0.5scaffold1804_176579-181767	Nbv0.5scaffold20831_1-1423	Nbv0.3scaffold27044_14901-21592	Niben101Scf04651_53984-59548	Niben101Scf06026_184023-190567	Niben044Scf00042602Ctg006_441-5783	Niben101Scf04763_225506-228017	Nbv0.3scaffold25132_18238-22433	Nbv0.3scaffold41753_2974-13305
GO:0030224	4	0.0053	0.0001	53	2.73e-07	9.86e-06	5.00612	monocyte differentiation	Niben101Scf01376_424475-428963	Niben101Scf00270_1206706-1211636	Niben101Scf01376_389032-394737	Niben101Scf07163_103508-108613
GO:0009605	156	0.21	0.14	1.5	3.54e-07	1.2e-05	4.92082	response to external stimulus	Niben044Scf00032317Ctg007_1-7173	Niben101Scf00176_774197-779614	Niben101Scf01641_97064-102189	Niben044Scf00029517Ctg005_2124-6144	Niben044Scf00020322Ctg005_22524-29900	Niben044Scf00004818Ctg004_9368-14219	Niben101Scf00034_64571-74404	Niben044Scf00001706Ctg010_1493-5191	Niben101Scf01434_343249-354375	Niben044Scf00035718Ctg003_3635-13400	Niben101Scf01374_990639-1003309	Niben101Scf04053_214372-216908	Niben044Scf00039533Ctg003_10307-20286	Niben101Scf00595_964922-970690	Niben101Scf09512_368746-373152	Niben101Scf02543_124693-129416	Niben101Scf01594_202293-206026	Nbv0.5scaffold310_667183-686293	Niben101Scf03947_76306-204261	Niben101Scf00465_192219-199434	Nbv0.3scaffold84305_846-5102	Niben101Scf03894_295585-303493	Niben101Scf04332_43218-46140	Niben101Scf15836_51841-67152	Niben101Scf03949_50308-53886	Niben101Scf00449_697631-702498	Niben101Scf00270_1206706-1211636	Niben101Scf08415_41803-48219	Niben101Scf00428_689482-941809	Niben101Scf00425_305373-308842	Nbv0.3scaffold11769_2540-7765	Niben044Scf00029818Ctg002_1-3861	Niben044Scf00037009Ctg000_28701-33124	Niben101Scf03768_321693-324082	Niben101Scf03631_56616-62166	Nbv0.5scaffold1436_181026-184576	Niben101Scf06424_232243-234504	Niben101Scf02664_87652-91272	Nbv0.3scaffold43895_308-15448	Niben101Scf00712_1547617-1555669	Niben101Scf00581_20479-26893
GO:0009962	13	0.017	0.0031	5.48387	4.9e-07	1.56e-05	4.80688	regulation of flavonoid biosynthetic process	Niben101Scf07066_13654-16875	Niben101Scf09928_98275-106973	Niben101Scf03224_420106-434494	Niben101Scf02562_100660-105169	Niben101Scf05956_167998-174499	Niben101Scf06344_666613-670520	Niben101Scf07437_120794-123870	Niben101Scf01037_992345-1004561	Niben101Scf03790_83233-87424	Niben101Scf05710_192233-195657	Niben101Scf02658_383795-387254	Niben101Scf04684_432463-436359	Niben101Scf03820_224534-227484
GO:0009963	7	0.0093	0.0008	11.625	1.45e-06	4.02e-05	4.39577	positive regulation of flavonoid biosynthetic process	Niben101Scf09928_98275-106973	Niben101Scf03224_420106-434494	Niben101Scf02562_100660-105169	Niben101Scf05956_167998-174499	Niben101Scf06344_666613-670520	Niben101Scf01037_992345-1004561	Niben101Scf03790_83233-87424
GO:0042537	16	0.021	0.0053	3.96226	2.43e-06	6.24e-05	4.20482	benzene-containing compound metabolic process	Niben101Scf05442_364301-372955	Niben101Scf04090_192912-199357	Niben101Scf04375_264067-271551	Niben101Scf01418_67513-72791	Niben101Scf12881_1229-6780	Niben044Scf00008842Ctg003_1-5723	Niben101Scf06171_324241-328396	Niben101Scf00261_179995-182369	Niben044Scf00004018Ctg000_4718-11274	Niben101Scf02358_437294-449448	Niben101Scf05710_192233-195657	Niben101Scf00034_64571-74404	Nbv0.3scaffold86968_132-3494	Niben101Scf06305_412973-415545	Niben101Scf04113_626327-630459	Niben101Scf03712_166303-171777
GO:0097164	17	0.023	0.0059	3.89831	2.52e-06	6.41e-05	4.19314	ammonium ion metabolic process	Niben101Scf03865_331794-335092	Nbv0.5scaffold1804_176579-181767	Niben101Scf02290_176519-184758	Niben101Scf03170_383534-389949	Nbv0.5scaffold20831_1-1423	Niben101Scf00466_323752-327914	Niben101Scf09994_24972-28944	Niben101Scf05824_422495-427834	Nbv0.5scaffold439_256771-262216	Niben101Scf31493_8494-12268	Niben101Scf10560_161543-166994	Niben044Scf00042602Ctg006_441-5783	Nbv0.3scaffold10983_22099-28642	Nbv0.3scaffold25132_18238-22433	Niben101Scf00857_222695-230797	Niben101Scf03998_34621-43376	Nbv0.3scaffold41753_2974-13305
GO:1901430	7	0.0093	0.0009	10.3333	4.13e-06	9.52e-05	4.02136	positive regulation of syringal lignin biosynthetic process	Niben101Scf02349_186131-191150	Niben101Scf02349_332677-337589	Nbv0.3scaffold102360_1-1612	Niben101Scf01237_1162725-1167652	Niben101Scf03861_71341-74636	Niben101Scf02349_384823-388482	Nbv0.3scaffold91781_1-4784
GO:0002679	6	0.008	0.0006	13.3333	4.16e-06	9.52e-05	4.02136	respiratory burst involved in defense response	Niben101Scf07736_49282-60002	Niben044Scf00017995Ctg021_14677-24084	Niben044Scf00035718Ctg003_3635-13400	Niben101Scf10840_207322-233039	Niben101Scf05682_24181-33216	Niben101Scf05682_24175-33775
GO:0009056	149	0.2	0.14	1.42857	4.91e-06	0.000108	3.96658	catabolic process	Niben101Scf16691_10553-19579	Nbv0.3scaffold11879_17050-23003	Niben101Scf04375_264067-271551	Niben101Scf01641_97064-102189	Niben101Scf00180_541-5401	Nbv0.3scaffold43538_8824-11522	Niben044Scf00037736Ctg013_42159-44528	Niben044Scf00004818Ctg004_9368-14219	Nbv0.3scaffold17380_16517-23126	Niben101Scf00034_64571-74404	Niben101Scf01818_671741-678026	Niben101Scf01374_990639-1003309	Niben044Scf00039533Ctg003_10307-20286	Niben101Scf04113_626327-630459	Niben101Scf06249_295010-299061	Niben101Scf02301_232564-237786	Niben101Scf00595_964922-970690	Niben101Scf01594_202293-206026	Niben101Scf02156_1555216-1563511	Niben101Scf00745_399168-409543	Niben101Scf02569_201665-204414	Nbv0.3scaffold23851_1760-11409	Niben101Scf00986_96078-102093	Niben101Scf00261_179995-182369	Niben101Scf03860_532899-538084	Niben101Scf03894_295585-303493	Niben101Scf06080_31082-34100	Niben101Scf15836_51841-67152	Niben101Scf03949_50308-53886	Niben101Scf08415_41803-48219	Niben101Scf06883_6517-9794	Niben101Scf26094_4334-14330	Niben101Scf03631_56616-62166	Nbv0.3scaffold91781_1-4784	Niben101Scf04090_192912-199357	Niben101Scf02217_336449-350038	Niben101Scf00712_1547617-1555669	Niben101Scf02145_972046-979204	Niben101Scf01418_67513-72791	Niben101Scf00724_4604-8931	Niben101Scf13798_8159-12433
GO:0005976	64	0.085	0.047	1.80851	4.98e-06	0.000109	3.96257	polysaccharide metabolic process	Niben101Scf09597_21103-26435	Niben101Scf03009_508983-511888	Niben101Scf09472_216855-219754	Nbv0.3scaffold6755_51525-56935	Niben101Scf04339_12347-17122	Niben101Scf07244_60647-63772	Nbv0.3scaffold17380_16517-23126	Niben101Scf08580_62111-68104	Niben044Scf00039533Ctg003_10307-20286	Niben101Scf02502_1020996-1031891	Niben044Scf00010757Ctg005_3424-8555	Niben101Scf14566_107589-115490	Nbv0.3scaffold9046_35606-41740	Niben101Scf04403_204534-217531	Nbv0.3scaffold52886_1178-8420	Niben101Scf03779_325397-331455	Niben101Scf00326_70590-76708	Niben101Scf05542_21169-23508	Nbv0.5scaffold3592_1250-4896	Niben101Scf03949_50308-53886	Nbv0.5scaffold9700_3751-14866	Niben044Scf00046432Ctg005_1-4662	Niben044Scf00002906Ctg005_12129-17913	Niben101Scf04555_18646-27325	Nbv0.3scaffold26062_341-4510	Nbv0.5scaffold1447_33761-57317	Niben101Scf13798_8159-12433	Nbv0.5scaffold5414_12931-21329	Niben101Scf06280_138066-141151	Niben101Scf00581_20479-26893	Niben101Scf01623_123627-136871	Niben101Scf02465_83174-99320	Niben044Scf00054552Ctg000_2950-7897	Niben044Scf00002096Ctg005_54504-57988	Niben101Scf07066_654828-657751	Niben101Scf06996_260548-264721	Niben101Scf02289_558406-564812	Nbv0.5scaffold4705_84343-90067	Niben101Scf37031_116869-121065	Niben044Scf00004043Ctg010_1773-9371	Niben101Scf21935_3674-55656
GO:0030198	19	0.025	0.0082	3.04878	1.57e-05	0.000293	3.53313	extracellular matrix organization	Niben101Scf16691_10553-19579	Niben101Scf09928_98275-106973	Niben101Scf03224_420106-434494	Nbv0.3scaffold59011_929-4496	Nbv0.3scaffold9046_35606-41740	Niben101Scf06219_2701-7563	Niben044Scf00034335Ctg000_12603-15702	Niben101Scf03224_8135-14712	Niben101Scf03790_83233-87424	Niben101Scf02860_79917-85113	Niben101Scf01274_336268-349226	Niben101Scf02289_558406-564812	Niben101Scf07623_249980-257129	Niben101Scf07227_179061-183950	Nbv0.5scaffold4705_84343-90067	Niben101Scf06822_215350-219125	Niben101Scf08580_62111-68104	Niben101Scf13118_119849-124599	Niben101Scf02317_103860-107830
GO:0044281	175	0.23	0.18	1.27778	3.41e-05	0.000563	3.24949	small molecule metabolic process	Niben044Scf00032317Ctg007_1-7173	Niben101Scf04375_264067-271551	Niben101Scf01641_97064-102189	Niben101Scf04187_195015-201871	Niben101Scf00285_49111-52280	Niben101Scf10842_123725-127719	Niben101Scf10015_24099-29198	Niben101Scf06901_124485-129521	Niben101Scf06016_199027-207265	Niben044Scf00004818Ctg004_9368-14219	Niben101Scf00410_175761-181121	Niben044Scf00021802Ctg003_11296-16444	Niben101Scf00034_64571-74404	Niben101Scf01818_671741-678026	Niben101Scf00705_234808-237570	Niben101Scf01434_343249-354375	Niben101Scf01374_990639-1003309	Niben101Scf04113_626327-630459	Niben101Scf00409_10111-22410	Niben101Scf02301_232564-237786	Niben101Scf00595_964922-970690	Niben101Scf03595_843915-850629	Niben044Scf00003897Ctg001_59000-65586	Nbv0.3scaffold16405_7216-11018	Niben101Scf02156_1555216-1563511	Nbv0.5scaffold63_1247697-1263333	Niben101Scf00745_399168-409543	Niben044Scf00002272Ctg004_624-5831	Niben101Scf00986_96078-102093	Niben101Scf00261_179995-182369	Niben101Scf03352_96107-101346	Niben101Scf03894_295585-303493	Niben101Scf15836_51841-67152	Niben101Scf05710_192233-195657	Nbv0.3scaffold15020_1-8881	Niben101Scf00449_697631-702498	Niben101Scf08415_41803-48219	Niben101Scf01633_60733-64217	Niben101Scf13118_119849-124599	Niben044Scf00037009Ctg000_28701-33124	Niben044Scf00042602Ctg006_441-5783
GO:0006580	4	0.0053	0.0003	17.6667	7.92e-05	0.00124	2.90658	ethanolamine metabolic process	Niben101Scf05824_422495-427834	Nbv0.5scaffold439_256771-262216	Nbv0.5scaffold20831_1-1423	Niben044Scf00042602Ctg006_441-5783
GO:1901678	5	0.0067	0.0006	11.1667	9.32e-05	0.0014	2.85387	iron coordination entity transport	Niben044Scf00023137Ctg008_1-2913	Niben044Scf00029818Ctg002_1-3861	Nbv0.3scaffold41893_3271-6429	Nbv0.5scaffold5236_27507-36517	Niben101Scf08844_64349-68783
GO:1904250	3	0.004	0.0002	20	0.000116	0.00169	2.77211	positive regulation of age-related resistance	Niben101Scf00063_773507-776859	Niben044Scf00005565Ctg001_852-4356	Niben101Scf01277_49827-53310
GO:0010208	13	0.017	0.0052	3.26923	0.000168	0.00235	2.62893	pollen wall assembly	Niben101Scf09928_98275-106973	Niben101Scf03224_420106-434494	Niben101Scf06219_2701-7563	Niben044Scf00034335Ctg000_12603-15702	Niben101Scf03224_8135-14712	Niben101Scf03790_83233-87424	Niben101Scf01274_336268-349226	Niben101Scf07623_249980-257129	Niben101Scf07227_179061-183950	Nbv0.5scaffold4705_84343-90067	Niben101Scf06822_215350-219125	Niben101Scf08580_62111-68104	Niben101Scf02317_103860-107830
GO:0045087	41	0.055	0.031	1.77419	0.00028	0.00367	2.43533	innate immune response	Nbv0.5scaffold1053_571004-587067	Niben101Scf01189_465369-468148	Nbv0.3scaffold43895_308-15448	Niben101Scf00953_315511-318632	Niben101Scf03494_531619-542515	Niben101Scf02358_437294-449448	Niben101Scf12757_138745-163672	Niben101Scf05682_79710-84893	Niben101Scf08020_650930-653616	Nbv0.5scaffold6508_9566-25061	Niben101Scf02537_385602-391369	Niben101Scf07736_49282-60002	Niben101Scf00034_64571-74404	Niben101Scf01374_990639-1003309	Niben101Scf04053_214372-216908	Niben044Scf00039533Ctg003_10307-20286	Niben101Scf06277_459-5162	Niben101Scf06578_15209-25695	Niben101Scf01594_202293-206026	Nbv0.3scaffold10279_36711-39469	Niben101Scf02073_791680-795289	Nbv0.5scaffold310_667183-686293	Niben101Scf04015_195685-199283	Niben101Scf02171_48486-51616	Niben044Scf00053371Ctg004_3072-8262	Niben101Scf11178_266992-271191	Niben101Scf04403_204534-217531	Nbv0.3scaffold8423_1689-4210	Niben044Scf00034335Ctg000_12603-15702	Niben101Scf07491_45913-48718	Niben101Scf00301_363759-371163	Niben101Scf03121_1-3749	Niben101Scf03949_50308-53886	Niben044Scf00012020Ctg001_1947-6866	Niben101Scf07761_271254-273982	Niben101Scf06822_215350-219125	Niben044Scf00037009Ctg000_28701-33124	Niben044Scf00059091Ctg001_14673-19481	Niben101Scf01171_339957-344758	Niben101Scf09044_158798-161541	Niben101Scf03820_224534-227484
GO:2000280	12	0.016	0.0049	3.26531	0.000376	0.00476	2.32239	regulation of root development	Niben101Scf02714_566608-569954	Niben101Scf11884_43888-46565	Nbv0.3scaffold23944_1945-5598	Niben101Scf10015_246155-248661	Niben101Scf10015_239241-250964	Nbv0.3scaffold15687_26671-30481	Niben101Scf00024_70251-72929	Niben044Scf00020377Ctg018_497-2663	Niben101Scf05530_106817-110307	Niben101Scf05373_142392-144898	Niben101Scf05373_1328-3828	Niben101Scf18731_7250-9789
GO:0042754	3	0.004	0.0002	20	0.000391	0.0049	2.3098	negative regulation of circadian rhythm	Niben101Scf04220_841925-847990	Nbv0.5scaffold2527_95584-102695	Nbv0.5scaffold2527_95563-102565
GO:0051262	11	0.015	0.0045	3.33333	0.000598	0.00717	2.14448	protein tetramerization	Niben044Scf00016613Ctg008_1314-4675	Niben044Scf00001706Ctg010_1493-5191	Niben101Scf13118_119849-124599	Niben101Scf02502_472907-476076	Niben101Scf00402_434738-437916	Niben101Scf04643_198484-201653	Niben044Scf00013721Ctg020_65-3618	Niben101Scf10015_24099-29198	Niben101Scf03894_295585-303493	Niben101Scf00745_399168-409543	Niben101Scf02217_776411-785077
GO:0080088	3	0.004	0.0002	20	0.000615	0.0073	2.13668	spermidine hydroxycinnamate conjugate biosynthetic process	Niben101Scf09928_98275-106973	Niben101Scf03224_420106-434494	Niben101Scf03790_83233-87424
GO:0046084	4	0.0053	0.0005	10.6	0.000646	0.00758	2.12033	adenine biosynthetic process	Nbv0.3scaffold9327_23716-29142	Niben101Scf04651_53984-59548	Niben101Scf03634_472618-478040	Niben101Scf00054_171753-177211
GO:0051704	119	0.16	0.12	1.33333	0.000822	0.00927	2.03292	multi-organism process	Niben101Scf00176_774197-779614	Niben044Scf00029517Ctg005_2124-6144	Niben044Scf00020322Ctg005_22524-29900	Niben044Scf00004818Ctg004_9368-14219	Niben101Scf00034_64571-74404	Niben101Scf01434_343249-354375	Niben044Scf00035718Ctg003_3635-13400	Niben101Scf01374_990639-1003309	Niben101Scf04053_214372-216908	Niben044Scf00039533Ctg003_10307-20286	Niben101Scf00595_964922-970690	Niben101Scf02543_124693-129416	Niben101Scf01594_202293-206026	Nbv0.5scaffold310_667183-686293	Niben101Scf03947_76306-204261	Niben101Scf00526_353203-381348	Niben101Scf00465_192219-199434	Nbv0.3scaffold84305_846-5102	Niben101Scf03949_50308-53886	Niben101Scf00449_697631-702498	Niben101Scf00270_1206706-1211636	Niben101Scf08415_41803-48219	Niben044Scf00029818Ctg002_1-3861	Niben044Scf00037009Ctg000_28701-33124	Niben101Scf03768_321693-324082	Niben101Scf06424_232243-234504	Niben101Scf02664_87652-91272	Nbv0.3scaffold43895_308-15448	Niben101Scf00581_20479-26893	Niben101Scf05582_333631-338134	Niben101Scf01623_123627-136871	Niben101Scf00953_315511-318632	Niben101Scf07757_71373-74181	Niben101Scf12757_138745-163672	Niben101Scf02537_483886-486815	Niben101Scf06743_91665-96926	Niben101Scf01333_123936-128449	Niben101Scf01330_134955-141873	Niben101Scf06739_510920-515756	Niben101Scf00140_290377-299538	Niben101Scf31493_8494-12268
GO:0008219	29	0.039	0.021	1.85714	0.0012	0.0129	1.88941	cell death	Nbv0.5scaffold1053_571004-587067	Niben101Scf06424_232243-234504	Nbv0.3scaffold43895_308-15448	Niben101Scf00712_1547617-1555669	Niben101Scf06509_244858-250841	Niben101Scf03494_531619-542515	Niben044Scf00029517Ctg005_2124-6144	Niben101Scf05682_79710-84893	Niben101Scf07736_49282-60002	Niben101Scf00140_290377-299538	Niben101Scf02909_158757-161665	Niben101Scf07608_128848-135013	Niben101Scf01453_1176434-1180264	Niben101Scf06277_459-5162	Niben101Scf11178_266992-271191	Niben101Scf04403_204534-217531	Niben101Scf06939_300043-303134	Niben101Scf07491_45913-48718	Niben101Scf00301_363759-371163	Niben101Scf03949_50308-53886	Niben044Scf00012020Ctg001_1947-6866	Niben101Scf00442_1066124-1069212	Niben044Scf00037009Ctg000_28701-33124	Niben101Scf00870_510295-514483	Niben101Scf09885_71970-76814	Niben101Scf01171_339957-344758	Niben101Scf01392_181125-184065	Niben101Scf01701_701610-714186	Niben101Scf03631_56616-62166
GO:0002521	5	0.0067	0.0011	6.09091	0.0013	0.0139	1.85699	leukocyte differentiation	Niben101Scf01376_424475-428963	Niben101Scf00270_1206706-1211636	Niben101Scf01376_389032-394737	Niben101Scf07163_103508-108613	Niben101Scf06394_470212-473469
GO:0031640	7	0.0093	0.0025	3.72	0.00296	0.028	1.55284	killing of cells of other organism	Niben101Scf08168_78553-81033	Niben101Scf04053_214372-216908	Niben101Scf07757_71373-74181	Niben101Scf03038_121954-158100	Niben101Scf07491_45913-48718	Niben101Scf09044_158798-161541	Niben101Scf03949_50308-53886
GO:0007220	2	0.0027	0.0001	27	0.00305	0.0285	1.54516	Notch receptor processing	Niben101Scf28100_32920-40166	Niben101Scf28100_32835-40205
GO:0033353	2	0.0027	0.0001	27	0.00305	0.0285	1.54516	S-adenosylmethionine cycle	Niben101Scf09136_1814-6910	Niben101Scf10608_187215-192416
GO:0035172	2	0.0027	0.0001	27	0.00305	0.0285	1.54516	hemocyte proliferation	Niben101Scf05342_264493-273513	Niben101Scf04506_313152-322574
GO:0002376	51	0.068	0.046	1.47826	0.00339	0.0307	1.51286	immune system process	Nbv0.5scaffold1053_571004-587067	Niben101Scf03494_531619-542515	Niben101Scf02358_437294-449448	Niben101Scf05682_79710-84893	Nbv0.5scaffold6508_9566-25061	Niben101Scf02537_385602-391369	Niben101Scf03035_149882-152562	Niben101Scf07736_49282-60002	Niben101Scf00034_64571-74404	Niben044Scf00035718Ctg003_3635-13400	Niben101Scf01374_990639-1003309	Niben101Scf04053_214372-216908	Niben044Scf00039533Ctg003_10307-20286	Niben101Scf01594_202293-206026	Nbv0.5scaffold310_667183-686293	Niben101Scf04015_195685-199283	Niben101Scf02171_48486-51616	Niben101Scf04403_204534-217531	Niben044Scf00034335Ctg000_12603-15702	Niben101Scf00301_363759-371163	Niben101Scf03121_1-3749	Niben101Scf03949_50308-53886	Niben101Scf01633_60733-64217	Niben044Scf00037009Ctg000_28701-33124	Niben044Scf00059091Ctg001_14673-19481	Niben101Scf06394_470212-473469	Niben101Scf03820_224534-227484	Niben101Scf01189_465369-468148	Nbv0.3scaffold43895_308-15448	Niben101Scf00953_315511-318632	Niben101Scf05682_24181-33216	Niben101Scf12757_138745-163672	Niben101Scf08020_650930-653616	Niben101Scf05342_264493-273513	Niben101Scf10840_207322-233039	Niben101Scf06277_459-5162	Niben101Scf06578_15209-25695	Niben101Scf05682_24175-33775	Nbv0.3scaffold10279_36711-39469	Niben101Scf02073_791680-795289	Niben044Scf00053371Ctg004_3072-8262
GO:0006022	9	0.012	0.004	3	0.00345	0.031	1.50864	aminoglycan metabolic process	Niben101Scf07610_13147-16339	Niben101Scf02171_48486-51616	Niben044Scf00005042Ctg007_297-3514	Niben101Scf13118_119849-124599	Nbv0.3scaffold23851_1760-11409	Niben101Scf07491_45913-48718	Niben101Scf09044_158798-161541	Niben101Scf03820_224534-227484	Niben101Scf03949_50308-53886
GO:2000286	2	0.0027	0.0002	13.5	0.005	0.0429	1.36754	receptor internalization involved in canonical Wnt signaling pathway	Niben101Scf28100_32920-40166	Niben101Scf28100_32835-40205
GO:0009179	10	0.013	0.0051	2.54902	0.00509	0.0429	1.36754	purine ribonucleoside diphosphate metabolic process	Niben101Scf05342_264493-273513	Niben101Scf02217_336449-350038	Niben101Scf06375_229031-241691	Niben101Scf01818_671741-678026	Nbv0.5scaffold9558_5031-15050	Niben101Scf00986_96078-102093	Niben101Scf06509_244858-250841	Niben101Scf04506_313152-322574	Niben101Scf02217_336568-359429	Niben101Scf11341_1011-7309
GO:0001906	7	0.0093	0.0028	3.32143	0.00524	0.0435	1.36151	cell killing	Niben101Scf08168_78553-81033	Niben101Scf04053_214372-216908	Niben101Scf07757_71373-74181	Niben101Scf03038_121954-158100	Niben101Scf07491_45913-48718	Niben101Scf09044_158798-161541	Niben101Scf03949_50308-53886
GO:0046890	10	0.013	0.0053	2.45283	0.00731	0.0567	1.24642	regulation of lipid biosynthetic process	Niben101Scf14566_107589-115490	Niben101Scf03365_523777-532406	Niben101Scf01189_465369-468148	Nbv0.5scaffold5414_12931-21329	Niben044Scf00037009Ctg000_28701-33124	Niben101Scf00581_20479-26893	Niben101Scf00712_587638-590204	Niben101Scf08508_42594-47161	Niben101Scf01382_292829-300544	Nbv0.3scaffold10279_36711-39469
GO:0030041	4	0.0053	0.001	5.3	0.00733	0.0567	1.24642	actin filament polymerization	Niben101Scf01376_424475-428963	Niben101Scf00270_1206706-1211636	Niben101Scf01376_389032-394737	Niben101Scf07163_103508-108613
GO:0032504	4	0.0053	0.001	5.3	0.00733	0.0567	1.24642	multicellular organism reproduction	Niben101Scf18061_95304-98395	Niben101Scf07437_274686-277844	Niben101Scf06280_138066-141151	Niben101Scf06996_260548-264721
GO:0036465	2	0.0027	0.0002	13.5	0.00739	0.0568	1.24565	synaptic vesicle recycling	Niben101Scf28100_32920-40166	Niben101Scf28100_32835-40205
GO:0009113	4	0.0053	0.0011	4.81818	0.00813	0.0599	1.22257	purine nucleobase biosynthetic process	Nbv0.3scaffold9327_23716-29142	Niben101Scf04651_53984-59548	Niben101Scf03634_472618-478040	Niben101Scf00054_171753-177211
GO:0080170	5	0.0067	0.0017	3.94118	0.00907	0.0646	1.18977	hydrogen peroxide transmembrane transport	Niben101Scf03947_76306-204261	Niben101Scf00688_273059-276372	Nbv0.3scaffold46202_9445-16063	Niben101Scf06743_91665-96926	Niben101Scf00579_28559-33539
GO:0009267	23	0.031	0.018	1.72222	0.00931	0.0658	1.18177	cellular response to starvation	Nbv0.3scaffold66595_4075-8609	Niben101Scf09217_81367-84803	Niben101Scf00712_1547617-1555669	Nbv0.5scaffold6356_85817-95062	Niben044Scf00002072Ctg016_7185-12336	Niben101Scf01641_97064-102189	Niben101Scf00369_1652344-1656464	Niben101Scf05682_24181-33216	Niben101Scf02358_437294-449448	Niben101Scf01870_331418-338229	Nbv0.3scaffold38698_13694-19286	Niben101Scf03894_295585-303493	Niben101Scf04332_43218-46140	Niben101Scf11480_351687-354100	Niben101Scf09597_118798-124826	Niben101Scf04899_309623-316799	Niben044Scf00001706Ctg010_1493-5191	Niben101Scf02829_417250-431645	Nbv0.3scaffold45577_4806-16523	Niben101Scf09544_16266-28355	Niben101Scf05682_24175-33775	Niben101Scf02543_124693-129416	Niben101Scf03631_56616-62166
GO:0002252	13	0.017	0.0082	2.07317	0.0099	0.0696	1.15739	immune effector process	Nbv0.3scaffold43895_308-15448	Niben101Scf11178_266992-271191	Niben101Scf05682_24181-33216	Niben101Scf12757_138745-163672	Niben101Scf08020_650930-653616	Niben101Scf03121_1-3749	Niben101Scf03035_149882-152562	Niben101Scf07736_49282-60002	Niben044Scf00017995Ctg021_14677-24084	Niben044Scf00035718Ctg003_3635-13400	Niben101Scf10840_207322-233039	Niben101Scf06277_459-5162	Niben101Scf05682_24175-33775
GO:1903648	2	0.0027	0.0002	13.5	0.0102	0.0713	1.14691	positive regulation of chlorophyll catabolic process	Niben044Scf00005565Ctg001_852-4356	Niben101Scf04133_200419-203740
GO:0009788	9	0.012	0.0049	2.44898	0.0117	0.0793	1.10073	negative regulation of abscisic acid-activated signaling pathway	Niben101Scf03204_193712-196939	Niben101Scf01237_1284771-1288108	Niben101Scf04240_232256-238098	Niben101Scf05886_58022-60869	Niben101Scf14516_1-72408	Niben044Scf00029517Ctg005_2124-6144	Niben101Ctg15807_1-2966	Niben101Scf11208_75867-78961	Niben101Scf05756_81894-86349
GO:0046856	6	0.008	0.0025	3.2	0.012	0.0804	1.09474	phosphatidylinositol dephosphorylation	Niben101Scf04994_36264-49108	Niben101Scf06375_229031-241691	Niben101Scf05373_142392-144898	Niben101Scf05373_1328-3828	Niben101Scf10015_246155-248661	Niben101Scf10015_336895-339398
GO:0048227	2	0.0027	0.0002	13.5	0.0134	0.0879	1.05601	plasma membrane to endosome transport	Niben101Scf28100_32920-40166	Niben101Scf28100_32835-40205
GO:0008152	548	0.73	0.69	1.05797	0.0136	0.0879	1.05601	metabolic process	Niben101Scf02021_640197-657433	Niben101Scf16691_10553-19579	Niben101Scf09597_21103-26435	Niben101Scf18107_3598-10616	Nbv0.3scaffold11879_17050-23003	Niben101Scf00176_774197-779614	Niben101Scf09472_216855-219754	Niben101Scf00520_1239411-1242655	Niben101Scf05449_271139-276942	Niben044Scf00029517Ctg005_2124-6144	Niben101Scf10015_24099-29198	Niben044Scf00021802Ctg003_11296-16444	Niben044Scf00001207Ctg003_660-5055	Niben101Scf00034_64571-74404	Niben101Scf01818_671741-678026	Niben044Scf00001706Ctg010_1493-5191	Niben044Scf00035718Ctg003_3635-13400	Niben101Scf09512_368746-373152	Niben101Scf02543_124693-129416	Niben101Scf02156_1555216-1563511	Niben101Scf06631_122975-125742	Niben101Scf00745_399168-409543	Nbv0.3scaffold9046_35606-41740	Nbv0.3scaffold23851_1760-11409	Niben101Scf07945_211300-216377	Niben101Scf04332_43218-46140	Niben101Scf05710_192233-195657	Niben101Scf03949_50308-53886	Niben101Scf07549_244656-251433	Niben101Scf08415_41803-48219	Niben101Scf05373_142392-144898	Niben044Scf00037009Ctg000_28701-33124	Niben101Scf02363_65581-73033	Niben101Scf06517_4919-44759	Nbv0.3scaffold75678_818-5984	Nbv0.3scaffold36856_1-3160	Niben101Scf00466_323752-327914	Niben101Scf01623_123627-136871	Niben044Scf00004018Ctg000_4718-11274	Niben101Scf05682_24181-33216	Niben101Scf02794_730487-732935
GO:2000034	4	0.0053	0.0013	4.07692	0.0141	0.0906	1.04287	regulation of seed maturation	Niben101Scf00530_1047619-1057309	Niben101Scf11480_351687-354100	Nbv0.3scaffold14528_5024-12333	Niben101Scf00383_439385-441816
GO:0051606	14	0.019	0.0096	1.97917	0.0146	0.0929	1.03198	detection of stimulus	Nbv0.5scaffold310_667183-686293	Niben101Scf05562_39168-43957	Niben101Scf09217_81367-84803	Niben101Scf01222_172902-185051	Niben101Scf02465_83174-99320	Nbv0.3scaffold52886_1178-8420	Niben101Scf02358_437294-449448	Niben101Scf07736_49282-60002	Niben044Scf00020025Ctg008_23579-27702	Nbv0.3scaffold11769_2540-7765	Niben101Scf00870_510295-514483	Niben101Scf05188_291861-294703	Niben101Scf02543_124693-129416	Niben101Scf21935_3674-55656
GO:0006029	5	0.0067	0.0019	3.52632	0.0147	0.0933	1.03012	proteoglycan metabolic process	Niben101Scf16691_10553-19579	Niben101Scf07610_13147-16339	Niben044Scf00005042Ctg007_297-3514	Niben101Scf13118_119849-124599	Niben101Scf10015_24099-29198
GO:0098754	8	0.011	0.0043	2.55814	0.0156	0.0981	1.00833	detoxification	Niben101Scf10465_23522-26807	Niben101Scf11037_37740-42220	Niben101Scf06883_6517-9794	Nbv0.3scaffold27418_10949-26879	Nbv0.3scaffold17733_7343-16790	Niben101Scf06080_31082-34100	Niben101Scf08196_164694-167429	Niben101Scf03147_1044590-1047725
GO:0080149	2	0.0027	0.0003	9	0.0169	0.106	0.974694	sucrose induced translational repression	Niben101Scf11480_351687-354100	Niben101Scf00383_439385-441816
GO:0009820	8	0.011	0.0044	2.5	0.0175	0.108	0.966576	alkaloid metabolic process	Niben044Scf00021802Ctg003_11296-16444	Niben101Scf00034_64571-74404	Niben101Scf05931_132518-139002	Niben101Scf09994_24972-28944	Niben101Scf01372_1032706-1037658	Niben044Scf00054552Ctg000_2950-7897	Niben101Scf04887_76464-81264	Niben044Scf00038435Ctg001_5155-10654
GO:0009132	10	0.013	0.0061	2.13115	0.018	0.111	0.954677	nucleoside diphosphate metabolic process	Niben101Scf05342_264493-273513	Niben101Scf02217_336449-350038	Niben101Scf06375_229031-241691	Niben101Scf01818_671741-678026	Nbv0.5scaffold9558_5031-15050	Niben101Scf00986_96078-102093	Niben101Scf06509_244858-250841	Niben101Scf04506_313152-322574	Niben101Scf02217_336568-359429	Niben101Scf11341_1011-7309
GO:0019740	3	0.004	0.0008	5	0.0189	0.116	0.935542	nitrogen utilization	Niben044Scf00010356Ctg004_1-4248	Niben044Scf00056501Ctg001_2338-5804	Niben101Scf02290_231020-244553
GO:0019755	4	0.0053	0.0014	3.78571	0.0194	0.118	0.928118	one-carbon compound transport	Niben101Scf00688_273059-276372	Niben044Scf00056501Ctg001_2338-5804	Niben101Scf06743_91665-96926	Niben101Scf00579_28559-33539
GO:2000469	2	0.0027	0.0003	9	0.0209	0.126	0.899629	negative regulation of peroxidase activity	Niben101Scf05736_47269-51666	Niben101Scf07437_120794-123870
GO:0048803	1	0.0013	0	#DIV/0!	0.0229	0.135	0.869666	imaginal disc-derived male genitalia morphogenesis	Niben101Scf28100_32920-40166
GO:0030279	1	0.0013	0	#DIV/0!	0.0229	0.135	0.869666	negative regulation of ossification	Niben101Scf01633_60733-64217
GO:0060003	1	0.0013	0	#DIV/0!	0.0229	0.135	0.869666	copper ion export	Nbv0.3scaffold17733_7343-16790
GO:0043615	1	0.0013	0	#DIV/0!	0.0229	0.135	0.869666	astrocyte cell migration	Niben044Scf00003864Ctg021_2076-11648
GO:0032527	3	0.004	0.0008	5	0.0233	0.135	0.869666	protein exit from endoplasmic reticulum	Niben101Scf01773_916613-919338	Nbv0.3scaffold43538_8824-11522	Niben101Scf05440_465327-468040
GO:0010497	4	0.0053	0.0015	3.53333	0.0256	0.144	0.841638	plasmodesmata-mediated intercellular transport	Niben101Scf02714_566608-569954	Niben101Scf11884_43888-46565	Nbv0.3scaffold23944_1945-5598	Niben101Scf00024_70251-72929
GO:0052545	6	0.008	0.0031	2.58065	0.0288	0.159	0.798603	callose localization	Nbv0.5scaffold6356_85817-95062	Nbv0.3scaffold45577_4806-16523	Niben101Scf01623_123627-136871	Niben101Scf05682_24181-33216	Niben101Scf05682_24175-33775	Niben101Scf06933_92671-99127
GO:0007605	2	0.0027	0.0004	6.75	0.0297	0.163	0.787812	sensory perception of sound	Niben044Scf00003864Ctg021_2076-11648	Niben101Scf03998_34621-43376
GO:2000100	2	0.0027	0.0004	6.75	0.0297	0.163	0.787812	regulation of establishment or maintenance of bipolar cell polarity regulating cell shape	Niben101Scf01032_286498-299401	Niben101Scf02790_297597-320127
GO:0019216	11	0.015	0.0077	1.94805	0.0308	0.165	0.782516	regulation of lipid metabolic process	Niben101Scf14566_107589-115490	Niben101Scf03365_523777-532406	Niben101Scf01189_465369-468148	Niben101Scf10635_274274-294176	Nbv0.5scaffold5414_12931-21329	Niben044Scf00037009Ctg000_28701-33124	Niben101Scf00581_20479-26893	Niben101Scf00712_587638-590204	Niben101Scf08508_42594-47161	Niben101Scf01382_292829-300544	Nbv0.3scaffold10279_36711-39469
GO:0019722	6	0.008	0.0032	2.5	0.0339	0.178	0.74958	calcium-mediated signaling	Nbv0.3scaffold86829_3173-5520	Niben101Scf05562_39168-43957	Niben044Scf00003034Ctg018_11120-18015	Niben101Scf06628_128057-130404	Niben101Scf00369_414083-416427	Niben101Scf00465_192219-199434
GO:0015850	6	0.008	0.0032	2.5	0.0339	0.178	0.74958	organic hydroxy compound transport	Niben101Scf01374_990639-1003309	Niben101Scf01719_901517-911568	Niben101Scf00885_947114-954441	Nbv0.3scaffold46202_9445-16063	Niben044Scf00016511Ctg002_43293-50618	Niben101Scf00579_28559-33539
GO:0051181	6	0.008	0.0032	2.5	0.0339	0.178	0.74958	cofactor transport	Niben101Scf03947_76306-204261	Niben101Scf00688_273059-276372	Niben101Scf08844_64349-68783	Nbv0.3scaffold46202_9445-16063	Niben101Scf06743_91665-96926	Niben101Scf00579_28559-33539
GO:0007154	31	0.041	0.029	1.41379	0.0345	0.18	0.744727	cell communication	Niben101Scf00712_1547617-1555669	Niben101Scf01641_97064-102189	Niben101Scf13018_13251-26056	Niben101Scf05682_24181-33216	Niben101Scf02358_437294-449448	Niben101Scf01870_331418-338229	Nbv0.3scaffold38698_13694-19286	Niben101Scf11480_351687-354100	Niben101Scf04899_309623-316799	Niben044Scf00001706Ctg010_1493-5191	Niben101Scf07793_263563-273535	Niben101Scf00369_414083-416427	Niben101Scf05682_24175-33775	Niben101Scf02543_124693-129416	Nbv0.3scaffold66595_4075-8609	Nbv0.3scaffold86829_3173-5520	Niben101Scf09217_81367-84803	Nbv0.5scaffold6356_85817-95062	Niben044Scf00002072Ctg016_7185-12336	Niben101Scf06628_128057-130404	Niben101Scf00369_1652344-1656464	Niben101Scf03894_295585-303493	Niben101Scf04332_43218-46140	Niben101Scf15836_51841-67152	Niben101Scf09597_118798-124826	Niben101Scf00428_689482-941809	Niben101Scf02829_417250-431645	Nbv0.3scaffold45577_4806-16523	Niben101Scf09544_16266-28355	Niben101Scf03631_56616-62166	Niben101Scf08196_164694-167429
GO:0035987	2	0.0027	0.0004	6.75	0.0346	0.18	0.744727	endodermal cell differentiation	Nbv0.3scaffold15687_26671-30481	Niben101Scf05530_106817-110307
GO:0052576	2	0.0027	0.0004	6.75	0.0346	0.18	0.744727	carbohydrate storage	Niben101Scf06412_311278-315202	Niben044Scf00040802Ctg001_1-2721
GO:0061245	2	0.0027	0.0004	6.75	0.0397	0.199	0.701147	establishment or maintenance of bipolar cell polarity	Niben101Scf01032_286498-299401	Niben101Scf28100_32835-40205
GO:0010366	2	0.0027	0.0004	6.75	0.0397	0.199	0.701147	negative regulation of ethylene biosynthetic process	Niben101Scf18107_3598-10616	Niben101Scf02829_343332-358556
GO:0010053	12	0.016	0.009	1.77778	0.0413	0.203	0.692504	root epidermal cell differentiation	Niben101Scf02217_336449-350038	Niben044Scf00002072Ctg016_7185-12336	Niben101Scf02465_83174-99320	Niben044Scf00060166Ctg000_1250-4032	Niben044Scf00035718Ctg003_3635-13400	Niben101Scf18057_38150-41289	Nbv0.5scaffold9558_5031-15050	Niben101Scf10840_207322-233039	Nbv0.3scaffold45577_4806-16523	Niben101Scf04386_915102-920009	Niben101Scf02217_336568-359429	Niben101Scf21935_3674-55656
GO:0009555	22	0.029	0.02	1.45	0.0448	0.216	0.665546	pollen development	Niben101Scf05442_364301-372955	Niben101Scf04090_192912-199357	Niben044Scf00002272Ctg004_624-5831	Niben101Scf04375_264067-271551	Niben101Scf12881_1229-6780	Niben044Scf00008842Ctg003_1-5723	Niben101Scf04339_12347-17122	Niben044Scf00004018Ctg000_4718-11274	Niben101Scf01085_480282-485087	Niben101Scf02531_386992-390203	Niben101Scf06277_536692-539612	Niben101Scf02316_150724-156465	Niben101Scf05827_596944-608297	Niben101Scf01333_123936-128449	Niben101Scf00069_1482544-1486775	Niben044Scf00046432Ctg005_1-4662	Niben101Scf03712_166303-171777	Niben101Scf00712_587638-590204	Niben101Scf01171_339957-344758	Niben101Scf08355_369445-374752	Niben101Scf13644_111584-116598	Niben101Scf00298_88653-92313
GO:0031953	1	0.0013	0.0001	13	0.0453	0.217	0.66354	negative regulation of protein autophosphorylation	Niben101Scf01633_60733-64217
GO:0021915	1	0.0013	0.0001	13	0.0453	0.217	0.66354	neural tube development	Niben101Scf06394_470212-473469
GO:0048593	1	0.0013	0.0001	13	0.0453	0.217	0.66354	camera-type eye morphogenesis	Niben101Scf00449_697631-702498
GO:0098629	1	0.0013	0.0001	13	0.0453	0.217	0.66354	trans-Golgi network membrane organization	Niben101Scf03865_331794-335092
GO:0035721	1	0.0013	0.0001	13	0.0453	0.217	0.66354	intraciliary retrograde transport	Niben101Scf01166_728124-737695
GO:0015893	13	0.017	0.01	1.7	0.0464	0.217	0.66354	drug transport	Niben101Scf03947_76306-204261	Niben101Scf01719_901517-911568	Niben101Scf06216_137779-142826	Niben101Scf00688_273059-276372	Niben101Scf08844_64349-68783	Niben101Scf03434_96745-103866	Nbv0.3scaffold46202_9445-16063	Niben101Scf06743_91665-96926	Niben101Scf00579_28559-33539	Niben101Scf04024_233885-240924	Nbv0.5scaffold1481_99691-105843	Niben101Scf10041_72538-83385	Nbv0.5scaffold379_605241-621470
[truncated: 507 more columns]

## Sheet: SCM1_total_DOWN
GO Term	Study #	Study Freq.	Pop. Freq.	Enrichment score	p-value	q-value	-LOG10(q-value)'	name	gene products
GO:0018298	30	0.032	0.0035	9.14286	6.41e-21	1.59e-18	17.7986	protein-chromophore linkage	Niben101Scf25021_119982-123082	Niben101Scf11767_90178-93023	Niben044Scf00014580Ctg014_7458-10386	Niben101Scf28115_201578-203730	Niben101Scf01987_39604-42187	Niben101Scf02852_218949-222016	Niben101Scf02351_731065-734530	Niben101Scf01785_986234-993789	Niben101Scf01785_974744-977538	Niben101Scf05950_20039-23458	Nbv0.3scaffold48685_11282-14779	Niben044Scf00030289Ctg011_1-3073	Niben101Scf02513_757523-760433	Niben044Scf00046604Ctg005_10806-13606	Niben101Scf01276_19534-23971	Niben101Scf04504_341158-397031	Niben044Scf00003625Ctg018_686-3069	Niben044Scf00008488Ctg013_455-4778	Niben101Scf02459_61294-66254	Niben101Scf11384_107867-112770	Niben101Scf01328_108473-112301	Niben101Scf00063_1044366-1047592	Niben101Scf00245_356560-360656	Nbv0.3scaffold12402_39151-43394	Niben101Scf12382_134483-137283	Niben101Scf01548_42030-45185	Niben044Scf00017935Ctg003_4021-8607	Niben101Scf02513_856697-859668	Niben101Scf00406_358007-361819	Niben101Scf05621_946434-950152
GO:0042440	61	0.065	0.017	3.82353	3.15e-19	5.05e-17	16.2967	pigment metabolic process	Nbv0.5scaffold2355_92715-95497	Niben101Scf04388_30743-38393	Niben101Scf06120_11907-16493	Niben044Scf00054987Ctg007_43-4886	Niben101Scf00248_201646-207011	Niben101Scf10528_223750-230858	Niben101Scf00069_1224252-1232110	Niben101Scf07073_208552-215679	Nbv0.5scaffold1207_14216-22070	Niben101Scf01646_14452-22664	Niben101Scf02730_104461-109401	Niben101Scf08470_688284-691742	Niben101Scf01166_822638-827946	Niben101Scf01478_555368-561286	Niben101Scf04294_46799-53762	Niben101Ctg15860_1-3379	Niben101Scf02853_259435-265235	Niben044Scf00018974Ctg011_28616-35365	Niben101Scf06753_74178-82899	Niben101Scf02334_91474-98881	Niben101Scf01232_385600-389646	Niben101Scf12987_7228-12344	Nbv0.3scaffold99445_179-3720	Niben101Scf01308_319104-323925	Niben101Scf05226_675313-684329	Nbv0.3scaffold9284_2721-10615	Niben101Scf18343_154630-161326	Niben044Scf00001298Ctg006_9642-14962	Niben101Scf04812_146930-153579	Niben101Scf02757_60963-69032	Niben101Scf00506_367005-374858	Niben101Scf12732_49293-55652	Niben044Scf00047285Ctg000_7392-11916	Niben101Scf09467_222174-229776	Niben101Scf10305_145510-150006	Niben101Ctg16306_1074-6521	Niben101Scf04015_192705-196506	Nbv0.5scaffold1717_472901-482922	Niben044Scf00002134Ctg024_10407-13189	Niben101Scf02807_320011-323549	Niben101Scf21459_165668-171437
GO:0010027	41	0.044	0.008	5.5	6.54e-19	8.93e-17	16.0491	thylakoid membrane organization	Niben101Scf01520_987134-993788	Niben101Scf08178_49124-56322	Niben101Scf11123_117567-129368	Niben101Scf11852_172944-178152	Niben101Scf00739_497104-548028	Niben101Scf04926_396606-401312	Niben101Scf11689_81019-89246	Niben101Scf05712_205270-211394	Niben101Scf03309_242119-248255	Niben101Scf02011_965443-969723	Niben101Scf05107_48999-56173	Nbv0.5scaffold1717_472901-482922	Niben101Scf02730_104461-109401	Nbv0.3scaffold32627_1-4013	Niben101Scf02145_702150-713772	Niben101Scf01826_832857-838828	Niben044Scf00011498Ctg001_17798-26266	Niben101Scf02853_259435-265235	Niben044Scf00012208Ctg003_1538-10686	Niben044Scf00025848Ctg004_1-2871	Niben101Scf04113_170284-172757	Niben044Scf00004401Ctg010_13031-17361	Nbv0.5scaffold4753_124255-130344	Niben101Scf12987_7228-12344	Niben101Scf04763_176318-184279	Niben101Scf03671_22979-29764	Niben044Scf00041813Ctg004_1-6218	Niben101Scf05226_675313-684329	Nbv0.3scaffold16576_14732-23813	Nbv0.3scaffold9284_2721-10615	Niben101Scf06423_108994-115715	Nbv0.3scaffold65572_981-6191	Niben101Scf04225_303654-312814	Niben044Scf00001298Ctg006_9642-14962	Nbv0.3scaffold41421_4060-10648	Niben101Scf02442_130638-137816	Niben101Scf05304_387782-392985	Niben101Scf02757_60963-69032	Nbv0.5scaffold4125_102317-105971	Niben101Scf09010_182116-191179	Niben101Scf02112_79283-84694
GO:0010207	32	0.034	0.0053	6.41509	2.95e-17	3.35e-15	14.475	photosystem II assembly	Nbv0.5scaffold2355_92715-95497	Niben101Scf28115_201578-203730	Niben101Scf05555_53698-57668	Niben101Scf00248_201646-207011	Nbv0.3scaffold44926_12638-17208	Niben101Scf00812_54915-60513	Niben101Scf04926_396606-401312	Niben101Scf03309_242119-248255	Niben101Scf00851_435931-439692	Niben044Scf00002134Ctg024_10407-13189	Niben044Scf00032853Ctg012_1-3756	Nbv0.3scaffold22006_9563-19755	Niben101Scf06117_568657-571087	Niben101Scf04294_46799-53762	Niben044Scf00011498Ctg001_17798-26266	Niben044Scf00018974Ctg011_28616-35365	Niben044Scf00032545Ctg000_2559-6497	Niben101Scf06976_624542-628760	Niben101Scf04113_170284-172757	Nbv0.5scaffold4753_124255-130344	Niben101Scf13558_170940-174535	Niben101Scf03113_304715-309143	Niben101Scf00879_523142-525654	Niben101Scf02608_411302-414839	Niben101Scf06423_108994-115715	Nbv0.3scaffold65254_4464-10488	Niben044Scf00007972Ctg009_9084-13558	Nbv0.3scaffold41421_4060-10648	Niben101Scf18639_96096-102064	Niben101Scf11383_35247-37864	Nbv0.5scaffold4125_102317-105971	Niben044Scf00003183Ctg007_12370-17571
GO:0055114	84	0.09	0.034	2.64706	3.17e-16	3.2e-14	13.4949	oxidation-reduction process	Niben101Scf04643_136912-143684	Niben044Scf00004772Ctg005_3565-7292	Niben101Scf01520_987134-993788	Niben101Scf06008_176611-179153	Niben101Scf05372_191239-199534	Niben101Scf00978_820471-834577	Niben101Scf00508_15919-18419	Niben101Scf01625_168805-175387	Nbv0.5scaffold71_335843-338973	Niben101Scf10595_176089-182399	Niben101Scf08515_120322-122772	Niben101Scf00372_361468-364085	Niben101Scf00578_605-9383	Niben101Scf04926_413126-417674	Niben101Scf01993_920472-922903	Niben101Scf02015_658300-660893	Niben101Scf00324_125140-127871	Niben101Scf00851_152847-158796	Niben101Scf01517_529099-534771	Niben101Scf07006_22701-27236	Niben101Scf06958_164713-167360	Niben101Scf00914_92145-108146	Niben101Scf09623_30260-34430	Niben101Scf06919_61156-65386	Niben044Scf00010384Ctg020_12013-16402	Niben101Scf01718_101438-107286	Niben101Scf06310_70044-73640	Niben044Scf00039424Ctg007_3283-12766	Niben101Scf03671_22979-29764	Niben101Scf02573_192359-194880	Niben101Scf09149_121911-125942	Niben101Scf03864_101696-105280	Niben044Scf00028915Ctg002_439-4387	Niben101Scf03733_357907-360347	Niben044Scf00001920Ctg014_28933-33558	Niben101Scf05811_634934-642173	Nbv0.3scaffold35852_18315-21245	Niben101Scf11383_35247-37864	Niben101Scf09107_135058-144558	Niben044Scf00003217Ctg003_5093-7533	Niben101Scf06809_165015-177590
GO:0009409	97	0.1	0.044	2.27273	9e-15	7.68e-13	12.1146	response to cold	Niben101Scf15109_53089-60441	Niben101Scf05062_95325-99641	Niben101Scf05177_276043-280333	Niben101Scf00069_1224252-1232110	Niben101Scf11490_32963-37724	Niben101Scf03413_195250-199797	Niben101Scf05950_20039-23458	Niben101Scf03113_448931-455560	Niben101Scf08918_22140-24529	Niben101Scf07157_83289-85603	Niben101Scf01276_19534-23971	Niben101Scf04666_25964-28857	Nbv0.3scaffold35646_18458-21312	Niben101Scf11724_143636-148173	Niben101Scf01328_108473-112301	Niben101Scf09387_52968-55511	Niben101Scf10316_235599-239676	Niben044Scf00028291Ctg000_8654-11265	Niben101Scf00916_152022-156657	Niben101Scf05621_946434-950152	Niben101Scf11767_90178-93023	Niben101Scf13057_1270-6310	Niben044Scf00001096Ctg000_13002-16735	Niben101Scf02351_731065-734530	Niben101Scf05188_312371-317970	Niben101Scf00526_33865-37955	Niben101Scf14799_198518-209584	Niben101Scf02749_419924-422547	Niben101Scf10910_29833-37399	Nbv0.3scaffold48685_11282-14779	Nbv0.3scaffold27787_16526-21670	Niben101Scf03133_7775-12877	Niben101Scf28395_64273-68921	Niben101Scf05368_297922-302917	Niben101Scf02602_2955-7401	Niben101Scf05226_403421-408477	Niben101Scf04196_58405-60860	Niben101Scf11384_107867-112770	Niben101Scf00318_988225-992285	Nbv0.3scaffold65572_981-6191	Niben044Scf00017935Ctg003_4021-8607
GO:0016052	66	0.071	0.025	2.84	9.78e-14	7.41e-12	11.1302	carbohydrate catabolic process	Niben101Scf10835_1799-6777	Niben101Scf01025_125422-131732	Niben101Scf00978_820471-834577	Niben101Scf05062_95325-99641	Niben101Scf05177_276043-280333	Nbv0.3scaffold58962_320-7008	Niben101Scf00063_661534-670840	Nbv0.3scaffold84109_1-4617	Niben101Scf02461_21557-26261	Niben101Scf04362_44942-52479	Niben044Scf00029060Ctg005_8891-13290	Niben044Scf00029940Ctg003_51935-62762	Niben101Scf18430_155599-167132	Niben101Scf00914_92145-108146	Niben101Scf09774_1-5309	Niben101Scf03113_448931-455560	Niben044Scf00004219Ctg018_5933-10852	Niben101Scf08133_2624-9724	Niben101Scf05588_640668-647428	Nbv0.3scaffold2493_59210-69639	Niben101Scf04666_25964-28857	Niben101Scf00466_40644-46031	Niben101Scf00176_542087-545367	Niben101Scf01150_386235-393068	Niben101Scf02479_276827-280853	Niben101Scf07383_1248951-1254940	Niben044Scf00028064Ctg000_4428-9998	Niben044Scf00011140Ctg006_11842-18139	Niben101Scf03706_180131-191172	Nbv0.3scaffold31157_6369-14168	Niben101Scf10316_235599-239676	Niben101Scf03823_163066-167878	Nbv0.3scaffold16806_13565-19012	Niben101Scf02408_11394-13210	Niben101Scf05286_97749-103546	Niben101Scf06639_176569-181841	Niben101Scf12680_125103-291029	Niben101Scf09107_135058-144558	Niben044Scf00006041Ctg006_2239-9888	Nbv0.3scaffold5960_13258-21944	Nbv0.3scaffold13674_1-5672
GO:0005975	160	0.17	0.095	1.78947	1.54e-13	1.05e-11	10.9788	carbohydrate metabolic process	Niben101Scf10835_1799-6777	Niben101Scf06461_162199-168786	Niben101Scf00264_382408-386473	Niben044Scf00004772Ctg005_3565-7292	Niben101Scf01025_125422-131732	Niben101Scf01520_987134-993788	Niben101Scf05928_355036-360002	Niben101Scf00978_820471-834577	Niben101Scf05062_95325-99641	Niben101Scf05177_276043-280333	Nbv0.5scaffold2529_290307-306867	Niben101Scf04053_408903-414643	Niben101Scf01625_168805-175387	Niben101Scf03309_242119-248255	Niben101Scf11490_32963-37724	Niben101Scf06734_78736-83621	Niben101Scf03413_195250-199797	Niben044Scf00029940Ctg003_51935-62762	Niben101Scf03445_56427-59614	Niben101Scf03113_448931-455560	Niben101Scf04607_789697-793064	Niben101Scf08918_22140-24529	Niben101Scf01718_101438-107286	Niben101Scf01980_1023582-1027599	Nbv0.3scaffold99445_179-3720	Niben101Scf04195_177664-181165	Nbv0.5scaffold81_1229883-1236777	Niben101Scf08133_2624-9724	Niben101Scf12954_168658-173215	Nbv0.3scaffold2493_59210-69639	Niben101Scf04666_25964-28857	Niben101Scf05226_675313-684329	Nbv0.3scaffold35646_18458-21312	Niben044Scf00006981Ctg008_2005-11620	Niben101Scf11724_143636-148173	Niben044Scf00028064Ctg000_4428-9998	Niben044Scf00011140Ctg006_11842-18139	Niben101Scf03706_180131-191172	Nbv0.3scaffold31157_6369-14168	Niben101Scf10316_235599-239676	Niben101Scf02442_130638-137816
GO:0006629	157	0.17	0.096	1.77083	2.93e-12	1.54e-10	9.81248	lipid metabolic process	Niben101Scf02155_78958-84312	Niben101Scf07533_384664-398385	Niben101Scf00340_347538-352599	Niben101Scf05372_191239-199534	Nbv0.5scaffold4294_150994-159813	Niben101Scf11852_172944-178152	Niben101Scf10595_176089-182399	Niben044Scf00010289Ctg027_13479-17951	Niben101Scf00271_436855-440741	Niben101Scf04084_18069-23160	Niben101Scf02730_104461-109401	Niben101Scf22589_39149-56209	Niben101Scf03413_195250-199797	Niben101Scf08613_195195-201078	Nbv0.5scaffold4753_124255-130344	Nbv0.5scaffold430_150011-521288	Niben101Scf00503_1086730-1092804	Niben101Scf00123_417069-422948	Niben044Scf00028158Ctg001_4796-10526	Niben101Scf06310_70044-73640	Niben101Scf01980_1023582-1027599	Niben044Scf00039424Ctg007_3283-12766	Niben044Scf00035312Ctg002_3366-8001	Niben044Scf00027368Ctg008_22858-26301	Niben101Scf08613_197621-201091	Niben101Scf05811_634934-642173	Niben101Scf09620_202030-206374	Niben101Scf05912_259823-263940	Niben044Scf00001298Ctg006_9642-14962	Niben101Scf11383_35247-37864	Niben101Scf02442_130638-137816	Niben101Scf04741_485629-489748	Niben101Scf02757_60963-69032	Niben101Scf01440_257879-261040	Niben101Scf09417_60746-65495	Niben101Scf11008_99362-102786	Niben101Scf13057_1270-6310	Niben101Scf08653_657550-672834	Niben044Scf00001096Ctg000_13002-16735	Niben044Scf00020661Ctg004_2186-8760	Niben101Scf04015_192705-196506
GO:0009635	16	0.017	0.0018	9.44444	7.8e-12	3.87e-10	9.41229	response to herbicide	Niben044Scf00014580Ctg014_7458-10386	Niben044Scf00046604Ctg005_10806-13606	Niben044Scf00000987Ctg002_1036-3639	Niben101Scf01987_39604-42187	Niben101Scf04504_341158-397031	Niben101Scf01785_986234-993789	Niben101Scf02971_463963-467921	Niben101Scf34590_89114-96657	Niben044Scf00003625Ctg018_686-3069	Niben101Scf01785_974744-977538	Niben044Scf00008488Ctg013_455-4778	Niben101Scf02459_61294-66254	Niben101Scf01677_631831-634307	Niben101Ctg16374_5244-8044	Niben101Scf12382_134483-137283	Niben101Scf01548_42030-45185
GO:0009628	283	0.3	0.22	1.36364	2.92e-10	1.25e-08	7.90309	response to abiotic stimulus	Niben101Scf02316_278334-281086	Niben101Scf01025_125422-131732	Niben101Scf01520_987134-993788	Niben101Scf05555_53698-57668	Nbv0.3scaffold16947_5520-33877	Nbv0.5scaffold4294_150994-159813	Niben101Scf05177_276043-280333	Niben101Scf01625_168805-175387	Niben101Scf02425_59599-64630	Niben101Scf12789_124018-125932	Niben101Scf04926_413126-417674	Niben101Scf11490_32963-37724	Niben101Scf04084_18069-23160	Niben101Scf00324_125140-127871	Niben101Scf03413_195250-199797	Niben101Scf05950_20039-23458	Niben101Scf00753_374288-378780	Niben101Scf09548_144374-147357	Niben101Scf03113_448931-455560	Niben101Scf08918_22140-24529	Niben101Scf02513_757523-760433	Niben101Scf07157_83289-85603	Nbv0.5scaffold337_267390-275140	Niben101Scf01718_101438-107286	Niben101Scf01276_19534-23971	Nbv0.3scaffold15501_15838-23427	Niben101Scf12954_168658-173215	Niben101Scf12415_22929-26698	Niben044Scf00003625Ctg018_686-3069	Niben101Scf01328_108473-112301	Niben101Scf01677_631831-634307	Niben044Scf00054521Ctg002_8465-12025	Niben101Scf10316_235599-239676	Niben044Scf00028291Ctg000_8654-11265	Niben101Scf00916_152022-156657	Niben101Scf06249_46552-50072	Niben101Scf01440_257879-261040	Niben101Scf05621_946434-950152	Niben101Scf02852_218949-222016	Niben101Scf05188_312371-317970	Niben101Scf04375_804486-809925
GO:1901566	167	0.18	0.11	1.63636	2.93e-10	1.25e-08	7.90309	organonitrogen compound biosynthetic process	Niben101Scf00682_433265-440607	Niben101Scf06120_11907-16493	Niben101Scf15109_53089-60441	Niben101Scf04633_238077-240634	Niben044Scf00009323Ctg002_14775-18411	Niben101Scf01025_125422-131732	Niben044Scf00054987Ctg007_43-4886	Niben101Scf01814_164814-169353	Niben101Scf05177_276043-280333	Niben044Scf00009051Ctg001_1-3374	Niben101Scf10528_223750-230858	Nbv0.5scaffold71_335843-338973	Niben101Scf00069_1224252-1232110	Niben101Scf04926_396606-401312	Niben101Scf03494_1114702-1120003	Niben101Scf02021_113584-118255	Niben101Scf04638_44735-50965	Nbv0.5scaffold1207_14216-22070	Niben101Scf11490_32963-37724	Niben101Scf01646_14452-22664	Niben101Scf02730_104461-109401	Niben101Scf01478_555368-561286	Niben101Scf00271_394312-396638	Niben101Scf03113_448931-455560	Niben101Scf05816_6675-11130	Niben101Scf05034_98139-101793	Niben101Scf01308_319104-323925	Niben101Scf00367_955437-964214	Nbv0.5scaffold2826_67566-72212	Niben101Scf24322_9513-12632	Niben101Scf05226_675313-684329	Niben101Scf11724_143636-148173	Niben101Scf02522_201235-211700	Niben044Scf00028064Ctg000_4428-9998	Niben101Scf03978_948306-955506	Niben044Scf00001298Ctg006_9642-14962	Niben101Scf00916_152022-156657	Niben101Scf02442_130638-137816	Niben101Scf06249_46552-50072	Niben101Scf01440_257879-261040	Niben101Scf00506_367005-374858
GO:0098542	104	0.11	0.064	1.71875	2.98e-08	1.03e-06	5.98716	defense response to other organism	Niben101Scf00508_15919-18419	Niben101Scf04053_408903-414643	Niben101Scf15187_361701-366370	Nbv0.5scaffold2633_76958-79428	Niben101Scf02730_104461-109401	Niben044Scf00029940Ctg003_51935-62762	Niben101Scf37563_18993-22872	Niben101Scf03113_448931-455560	Niben101Scf01635_529120-537835	Niben101Scf05782_130973-135295	Niben044Scf00035312Ctg002_3366-8001	Nbv0.3scaffold2493_59210-69639	Niben101Scf04666_25964-28857	Niben101Scf15187_360674-365112	Niben044Scf00047837Ctg001_8343-20677	Niben101Scf09387_52968-55511	Niben101Scf03706_180131-191172	Niben101Scf05912_259823-263940	Nbv0.3scaffold10900_1-3232	Niben044Scf00028291Ctg000_8654-11265	Nbv0.3scaffold16806_13565-19012	Niben101Scf01440_257879-261040	Niben101Scf08670_40900-47603	Niben101Scf13057_1270-6310	Nbv0.3scaffold26906_6741-14999	Niben101Scf00526_33865-37955	Niben101Scf02749_419924-422547	Niben101Scf08562_52793-55470	Niben101Scf02207_1111318-1116008	Niben101Scf00539_838168-840674	Niben101Scf06826_924983-930921	Niben101Scf10910_29833-37399	Niben101Scf09712_1-4347	Nbv0.3scaffold27787_16526-21670	Niben101Scf28395_64273-68921	Niben101Scf23606_44482-47003	Niben101Scf00057_12854-15354	Niben101Scf05368_297922-302917	Nbv0.3scaffold56385_12-4186	Niben101Scf03865_58408-60278	Niben101Scf02043_340016-342808
GO:0071554	86	0.092	0.05	1.84	4.77e-08	1.61e-06	5.79317	cell wall organization or biogenesis	Niben101Scf00264_382408-386473	Niben101Scf00390_475345-486502	Niben101Scf06482_196798-201213	Niben101Scf05928_355036-360002	Niben101Scf00709_804981-809284	Niben101Scf05062_95325-99641	Niben101Scf15065_3621-7101	Niben101Scf00539_296525-300892	Niben101Scf11689_81019-89246	Niben101Scf04102_391109-395542	Nbv0.3scaffold58962_320-7008	Niben101Scf00271_436855-440741	Niben101Scf00905_617005-623028	Niben101Scf01108_679082-685651	Niben101Scf04362_44942-52479	Niben101Scf03413_195250-199797	Niben101Scf01212_224580-229252	Niben044Scf00029940Ctg003_51935-62762	Niben044Scf00046906Ctg008_1816-4451	Niben101Scf05950_20039-23458	Niben101Scf18430_155599-167132	Niben101Scf00914_92145-108146	Niben101Scf06969_5510-8232	Niben101Scf09548_144374-147357	Niben101Scf02513_757523-760433	Niben101Scf05060_738298-741963	Niben101Scf08133_2624-9724	Niben101Scf03644_168288-172320	Niben101Scf12954_168658-173215	Niben101Scf05588_640668-647428	Nbv0.3scaffold2493_59210-69639	Niben101Scf07586_349722-352675	Niben044Scf00011140Ctg006_11842-18139	Niben101Scf04792_333988-336740	Niben101Scf03706_180131-191172	Niben101Scf13833_113545-117792	Nbv0.3scaffold31157_6369-14168	Niben101Scf04337_163914-169292	Niben101Scf03823_163066-167878	Nbv0.3scaffold16806_13565-19012	Niben101Scf05621_946434-950152
GO:0009657	48	0.051	0.022	2.31818	5.33e-08	1.77e-06	5.75203	plastid organization	Niben101Scf21202_30414-32887	Niben101Scf01520_987134-993788	Niben101Scf04926_396606-401312	Niben101Scf11689_81019-89246	Niben101Scf05712_205270-211394	Niben101Scf02021_113584-118255	Niben101Scf03309_242119-248255	Nbv0.3scaffold32627_1-4013	Niben101Scf07006_22701-27236	Niben101Scf02145_702150-713772	Niben101Scf03445_56427-59614	Niben101Scf03113_448931-455560	Niben101Scf12987_7228-12344	Niben101Scf03671_22979-29764	Nbv0.3scaffold90569_710-3971	Niben101Scf24322_9513-12632	Niben101Scf06008_49303-52104	Nbv0.3scaffold9284_2721-10615	Niben101Scf02522_201235-211700	Niben101Scf07383_1248951-1254940	Niben044Scf00016026Ctg004_1-4765	Niben101Scf04225_303654-312814	Niben044Scf00001298Ctg006_9642-14962	Niben101Scf02442_130638-137816	Niben101Scf02757_60963-69032	Niben101Scf15049_98579-103461	Niben101Scf08178_49124-56322	Nbv0.3scaffold10258_41373-48839	Niben101Scf12732_49293-55652	Niben101Scf09467_222174-229776	Niben101Scf15158_13697-20960	Niben101Scf10305_145510-150006	Nbv0.5scaffold1717_472901-482922	Niben101Scf03445_56412-66587	Niben044Scf00012208Ctg003_1538-10686	Niben044Scf00025848Ctg004_1-2871	Niben101Scf04113_170284-172757	Niben101Scf00022_938763-944688	Niben044Scf00004401Ctg010_13031-17361	Niben101Scf02319_673948-682985	Niben101Scf06128_85225-89090
GO:0045229	79	0.085	0.045	1.88889	9.22e-08	3e-06	5.52288	external encapsulating structure organization	Niben101Scf00264_382408-386473	Niben101Scf06482_196798-201213	Niben101Scf05928_355036-360002	Niben101Scf00709_804981-809284	Niben101Scf05062_95325-99641	Niben101Scf15065_3621-7101	Niben101Scf00539_296525-300892	Niben101Scf11689_81019-89246	Niben101Scf04102_391109-395542	Nbv0.3scaffold58962_320-7008	Niben101Scf00905_617005-623028	Niben101Scf01108_679082-685651	Niben101Scf04362_44942-52479	Niben101Scf03413_195250-199797	Niben101Scf01212_224580-229252	Niben044Scf00029940Ctg003_51935-62762	Niben101Scf05950_20039-23458	Niben101Scf18430_155599-167132	Niben101Scf00914_92145-108146	Niben101Scf09548_144374-147357	Niben101Scf02513_757523-760433	Niben101Scf05060_738298-741963	Niben101Scf08133_2624-9724	Niben101Scf03644_168288-172320	Niben101Scf12954_168658-173215	Niben101Scf05588_640668-647428	Nbv0.3scaffold2493_59210-69639	Niben044Scf00011140Ctg006_11842-18139	Niben101Scf03706_180131-191172	Niben101Scf13833_113545-117792	Nbv0.3scaffold31157_6369-14168	Niben101Scf04337_163914-169292	Niben101Scf03823_163066-167878	Nbv0.3scaffold16806_13565-19012	Niben101Scf05621_946434-950152	Nbv0.3scaffold39512_32116-35800	Nbv0.3scaffold11786_38753-43467	Niben101Scf06639_176569-181841	Niben101Scf20887_55177-58353	Nbv0.3scaffold26906_6741-14999	Niben101Scf01071_302574-311000
GO:0044281	226	0.24	0.18	1.33333	1.54e-07	4.83e-06	5.31605	small molecule metabolic process	Niben101Scf01025_125422-131732	Niben101Scf00340_347538-352599	Nbv0.3scaffold16947_5520-33877	Niben101Scf05177_276043-280333	Niben101Scf04053_408903-414643	Niben101Scf10528_223750-230858	Nbv0.5scaffold71_335843-338973	Niben101Scf04926_396606-401312	Niben101Scf03494_1114702-1120003	Niben101Scf03309_242119-248255	Niben101Scf04638_44735-50965	Niben101Scf11490_32963-37724	Niben101Scf22589_39149-56209	Niben101Scf02145_702150-713772	Niben101Scf00271_394312-396638	Niben101Scf06310_70044-73640	Nbv0.5scaffold3237_105933-108385	Niben101Scf12415_22929-26698	Niben101Scf05811_634934-642173	Niben101Scf03978_948306-955506	Niben101Scf10316_235599-239676	Niben044Scf00028291Ctg000_8654-11265	Niben101Scf00916_152022-156657	Niben101Scf02757_60963-69032	Niben101Scf06249_46552-50072	Niben101Scf01440_257879-261040	Niben101Scf09417_60746-65495	Niben101Scf11008_99362-102786	Niben101Scf01526_333859-337750	Niben044Scf00007177Ctg025_1-4810	Niben044Scf00003217Ctg003_5093-7533	Niben101Scf00270_767574-773193	Niben101Scf12676_94554-100802	Niben101Scf05188_312371-317970	Niben101Scf04375_804486-809925	Niben044Scf00002134Ctg024_10407-13189	Nbv0.3scaffold38713_1-6518	Niben101Scf10910_29833-37399	Niben101Scf09712_1-4347	Niben101Scf07893_170216-174376	Nbv0.5scaffold740_561201-569836
GO:0009902	21	0.022	0.0059	3.72881	1.78e-07	5.46e-06	5.26281	chloroplast relocation	Niben101Scf04113_170284-172757	Niben101Scf12987_7228-12344	Niben101Scf01520_987134-993788	Niben101Scf03671_22979-29764	Niben101Scf08178_49124-56322	Niben101Scf04926_396606-401312	Niben101Scf11689_81019-89246	Niben101Scf05712_205270-211394	Nbv0.3scaffold10258_41373-48839	Niben101Scf03309_242119-248255	Nbv0.3scaffold9284_2721-10615	Nbv0.5scaffold1717_472901-482922	Niben101Scf03445_56412-66587	Niben101Scf04225_303654-312814	Niben044Scf00001298Ctg006_9642-14962	Niben101Scf02442_130638-137816	Niben044Scf00012208Ctg003_1538-10686	Niben101Scf02757_60963-69032	Niben101Scf03445_56427-59614	Nbv0.5scaffold4125_102317-105971	Niben044Scf00025848Ctg004_1-2871
GO:0008152	716	0.77	0.69	1.11594	2.99e-07	8.59e-06	5.06601	metabolic process	Niben044Scf00001062Ctg014_757-4466	Niben044Scf00009323Ctg002_14775-18411	Niben101Scf01025_125422-131732	Niben101Scf00340_347538-352599	Niben101Scf05555_53698-57668	Nbv0.3scaffold16947_5520-33877	Nbv0.5scaffold4294_150994-159813	Niben101Scf01814_164814-169353	Niben101Scf05177_276043-280333	Nbv0.5scaffold71_335843-338973	Niben101Scf11490_32963-37724	Niben101Scf00851_152847-158796	Niben101Scf03413_195250-199797	Niben101Scf08613_195195-201078	Niben044Scf00007550Ctg003_14477-22582	Niben101Scf00271_394312-396638	Niben101Scf09548_144374-147357	Niben101Scf03113_448931-455560	Niben101Scf08918_22140-24529	Niben101Scf04610_604431-608190	Niben101Scf01276_19534-23971	Niben101Scf06310_70044-73640	Niben101Scf24322_9513-12632	Niben101Scf15187_360674-365112	Niben044Scf00027368Ctg008_22858-26301	Niben101Scf12415_22929-26698	Niben044Scf00003625Ctg018_686-3069	Niben101Scf02522_201235-211700	Niben101Scf00369_468698-472574	Niben101Scf01328_108473-112301	Niben101Scf05811_634934-642173	Niben101Scf03978_948306-955506	Nbv0.3scaffold31157_6369-14168	Niben101Scf00916_152022-156657	Niben101Scf01440_257879-261040	Nbv0.3scaffold39512_32116-35800	Niben101Scf11008_99362-102786	Niben101Scf01526_333859-337750	Niben101Scf00870_1598207-1602578	Niben101Scf12680_125103-291029	Nbv0.3scaffold5960_13258-21944
GO:0010109	17	0.018	0.0042	4.28571	4.04e-07	1.12e-05	4.95078	regulation of photosynthesis	Niben101Scf08918_22140-24529	Niben101Scf15366_118101-121986	Niben101Scf04819_415131-417526	Niben044Scf00003217Ctg003_5093-7533	Niben101Scf05555_53698-57668	Niben101Scf02469_51764-54651	Niben101Scf05801_94774-97876	Niben101Scf12983_180936-187956	Nbv0.5scaffold2317_15462-106686	Niben101Scf03733_357907-360347	Niben101Scf02608_411302-414839	Nbv0.5scaffold2367_189306-213243	Niben101Scf02293_317717-320157	Niben101Scf04174_493908-499254	Niben101Scf00897_165734-171136	Niben044Scf00032545Ctg000_2559-6497	Niben044Scf00008106Ctg004_4226-7732
GO:0061024	46	0.049	0.022	2.22727	4.82e-07	1.29e-05	4.88941	membrane organization	Niben101Scf01520_987134-993788	Niben101Scf08178_49124-56322	Niben101Scf11123_117567-129368	Niben101Scf11852_172944-178152	Niben101Scf00739_497104-548028	Niben044Scf00047746Ctg002_1231-7170	Niben101Scf04926_396606-401312	Niben101Scf11689_81019-89246	Niben101Scf05712_205270-211394	Niben101Scf03309_242119-248255	Niben101Scf00271_436855-440741	Niben101Scf02011_965443-969723	Niben101Scf05107_48999-56173	Nbv0.5scaffold1717_472901-482922	Niben101Scf02730_104461-109401	Nbv0.3scaffold32627_1-4013	Niben101Scf01272_124471-127989	Niben101Scf02145_702150-713772	Niben101Scf01826_832857-838828	Niben044Scf00011498Ctg001_17798-26266	Niben101Scf02853_259435-265235	Niben044Scf00012208Ctg003_1538-10686	Niben044Scf00025848Ctg004_1-2871	Niben101Scf04113_170284-172757	Niben044Scf00004401Ctg010_13031-17361	Nbv0.5scaffold4753_124255-130344	Niben101Scf12987_7228-12344	Nbv0.5scaffold6761_22007-24654	Niben101Scf04763_176318-184279	Niben101Scf03671_22979-29764	Niben044Scf00041813Ctg004_1-6218	Niben101Scf05226_675313-684329	Nbv0.3scaffold16576_14732-23813	Nbv0.3scaffold9284_2721-10615	Niben101Scf06423_108994-115715	Nbv0.3scaffold65572_981-6191	Niben101Scf04225_303654-312814	Niben044Scf00001298Ctg006_9642-14962	Nbv0.3scaffold41421_4060-10648	Niben101Scf02442_130638-137816	Niben101Scf05304_387782-392985
GO:0044237	660	0.71	0.63	1.12698	1.35e-06	3.27e-05	4.48545	cellular metabolic process	Niben044Scf00001062Ctg014_757-4466	Niben044Scf00009323Ctg002_14775-18411	Niben101Scf01025_125422-131732	Niben101Scf00340_347538-352599	Niben101Scf05555_53698-57668	Nbv0.3scaffold16947_5520-33877	Nbv0.5scaffold4294_150994-159813	Niben101Scf01814_164814-169353	Niben101Scf05177_276043-280333	Nbv0.5scaffold71_335843-338973	Niben101Scf11490_32963-37724	Niben101Scf00851_152847-158796	Niben101Scf03413_195250-199797	Niben101Scf08613_195195-201078	Niben044Scf00007550Ctg003_14477-22582	Niben101Scf00271_394312-396638	Niben101Scf09548_144374-147357	Niben101Scf03113_448931-455560	Niben101Scf08918_22140-24529	Niben101Scf04610_604431-608190	Niben101Scf01276_19534-23971	Niben101Scf06310_70044-73640	Niben101Scf24322_9513-12632	Niben101Scf15187_360674-365112	Niben044Scf00027368Ctg008_22858-26301	Niben101Scf12415_22929-26698	Niben044Scf00003625Ctg018_686-3069	Niben101Scf02522_201235-211700	Niben101Scf00369_468698-472574	Niben101Scf01328_108473-112301	Niben101Scf05811_634934-642173	Niben101Scf03978_948306-955506	Nbv0.3scaffold31157_6369-14168	Niben101Scf00916_152022-156657	Niben101Scf01440_257879-261040	Nbv0.3scaffold39512_32116-35800	Niben101Scf11008_99362-102786	Niben101Scf01526_333859-337750	Niben101Scf00870_1598207-1602578	Niben101Scf12680_125103-291029	Nbv0.3scaffold5960_13258-21944
GO:0009607	143	0.15	0.1	1.5	1.68e-06	4.02e-05	4.39577	response to biotic stimulus	Niben101Scf14320_65524-69294	Niben101Scf00508_15919-18419	Niben101Scf05062_95325-99641	Niben101Scf04053_408903-414643	Niben101Scf15187_361701-366370	Niben101Scf02610_186011-190384	Nbv0.5scaffold2633_76958-79428	Niben101Scf00094_84299-88022	Niben101Scf02730_104461-109401	Niben044Scf00003832Ctg062_8335-27830	Niben101Scf03413_195250-199797	Niben044Scf00029940Ctg003_51935-62762	Niben101Scf01775_32026-38835	Niben101Scf37563_18993-22872	Niben101Scf08755_246136-249908	Niben101Scf03113_448931-455560	Nbv0.5scaffold430_150011-521288	Niben101Scf05034_98139-101793	Niben101Scf01635_529120-537835	Niben101Scf05782_130973-135295	Niben044Scf00035312Ctg002_3366-8001	Nbv0.3scaffold2493_59210-69639	Niben101Scf04666_25964-28857	Niben101Scf15187_360674-365112	Niben044Scf00047837Ctg001_8343-20677	Niben101Scf09387_52968-55511	Niben101Scf03706_180131-191172	Niben044Scf00053197Ctg002_12803-19223	Niben101Scf05912_259823-263940	Nbv0.3scaffold10900_1-3232	Niben044Scf00054521Ctg002_8465-12025	Niben044Scf00028291Ctg000_8654-11265	Nbv0.3scaffold16806_13565-19012	Niben101Scf01440_257879-261040	Niben044Scf00015668Ctg012_126-7086	Niben101Scf08670_40900-47603	Niben101Scf13057_1270-6310	Nbv0.3scaffold26906_6741-14999	Niben101Scf00526_33865-37955	Niben101Scf02749_419924-422547	Niben101Scf08562_52793-55470
GO:0043207	135	0.14	0.099	1.41414	4.37e-06	9.62e-05	4.01682	response to external biotic stimulus	Niben101Scf00508_15919-18419	Niben101Scf05062_95325-99641	Niben101Scf04053_408903-414643	Niben101Scf15187_361701-366370	Nbv0.5scaffold2633_76958-79428	Niben101Scf02730_104461-109401	Niben044Scf00003832Ctg062_8335-27830	Niben101Scf03413_195250-199797	Niben044Scf00029940Ctg003_51935-62762	Niben101Scf01775_32026-38835	Niben101Scf37563_18993-22872	Niben101Scf08755_246136-249908	Niben101Scf03113_448931-455560	Nbv0.5scaffold430_150011-521288	Niben101Scf05034_98139-101793	Niben101Scf01635_529120-537835	Niben101Scf05782_130973-135295	Niben044Scf00035312Ctg002_3366-8001	Nbv0.3scaffold2493_59210-69639	Niben101Scf04666_25964-28857	Niben101Scf15187_360674-365112	Niben044Scf00047837Ctg001_8343-20677	Niben101Scf09387_52968-55511	Niben101Scf03706_180131-191172	Niben044Scf00053197Ctg002_12803-19223	Niben101Scf05912_259823-263940	Nbv0.3scaffold10900_1-3232	Niben044Scf00054521Ctg002_8465-12025	Niben044Scf00028291Ctg000_8654-11265	Nbv0.3scaffold16806_13565-19012	Niben101Scf01440_257879-261040	Niben044Scf00015668Ctg012_126-7086	Niben101Scf08670_40900-47603	Niben101Scf13057_1270-6310	Nbv0.3scaffold26906_6741-14999	Niben101Scf00526_33865-37955	Niben101Scf02749_419924-422547	Niben101Scf08562_52793-55470	Niben101Scf02207_1111318-1116008	Niben101Scf00539_838168-840674	Niben101Scf06826_924983-930921
GO:0009058	366	0.39	0.33	1.18182	1.84e-05	0.000378	3.42251	biosynthetic process	Niben101Scf02316_278334-281086	Niben101Scf06120_11907-16493	Niben044Scf00009323Ctg002_14775-18411	Niben101Scf01025_125422-131732	Niben101Scf01520_987134-993788	Niben101Scf00340_347538-352599	Nbv0.3scaffold16947_5520-33877	Nbv0.5scaffold4294_150994-159813	Niben101Scf01814_164814-169353	Niben101Scf05177_276043-280333	Niben101Scf01625_168805-175387	Niben101Scf10528_223750-230858	Nbv0.5scaffold71_335843-338973	Niben101Scf04926_396606-401312	Niben101Scf03494_1114702-1120003	Niben101Scf02425_59599-64630	Niben101Scf03309_242119-248255	Niben101Scf04638_44735-50965	Nbv0.5scaffold1207_14216-22070	Nbv0.3scaffold66909_2339-5537	Niben101Scf11490_32963-37724	Niben101Scf06734_78736-83621	Niben101Scf01732_207515-211624	Niben101Scf22589_39149-56209	Niben101Scf03413_195250-199797	Niben101Scf06969_5510-8232	Niben101Scf00271_394312-396638	Niben101Scf03113_448931-455560	Niben101Scf08918_22140-24529	Niben101Scf01718_101438-107286	Niben101Scf06310_70044-73640	Niben101Scf24322_9513-12632	Niben101Scf12415_22929-26698	Niben101Scf02522_201235-211700	Niben101Scf05811_634934-642173	Niben101Scf07953_38706-43610	Niben101Scf03978_948306-955506	Niben101Scf10316_235599-239676	Niben101Scf00916_152022-156657	Niben101Scf02757_60963-69032	Niben101Scf06249_46552-50072
GO:0009719	171	0.18	0.14	1.28571	5.21e-05	0.000961	3.01728	response to endogenous stimulus	Niben044Scf00001062Ctg014_757-4466	Niben101Scf02316_278334-281086	Niben101Scf06120_11907-16493	Niben101Scf04633_238077-240634	Niben101Scf00893_15683-20400	Niben101Scf01025_125422-131732	Nbv0.3scaffold16947_5520-33877	Niben101Scf05062_95325-99641	Niben101Scf04053_408903-414643	Niben101Scf02021_113584-118255	Niben101Scf00271_436855-440741	Niben101Scf01799_307495-313164	Nbv0.5scaffold2076_339243-344672	Niben101Scf04084_18069-23160	Niben044Scf00022028Ctg000_1-4593	Niben101Scf03713_89540-92928	Niben101Scf37563_18993-22872	Niben101Scf08755_246136-249908	Niben101Scf04494_126100-139402	Nbv0.5scaffold430_150011-521288	Niben101Scf07157_83289-85603	Nbv0.5scaffold337_267390-275140	Niben044Scf00010384Ctg020_12013-16402	Niben101Scf01635_529120-537835	Niben101Scf02262_155637-158437	Nbv0.3scaffold15501_15838-23427	Niben101Scf01308_319104-323925	Nbv0.5scaffold2826_67566-72212	Niben044Scf00003625Ctg018_686-3069	Niben044Scf00008488Ctg013_455-4778	Niben044Scf00047837Ctg001_8343-20677	Niben101Scf00369_468698-472574	Niben101Scf01328_108473-112301	Niben101Scf01677_631831-634307	Niben044Scf00028064Ctg000_4428-9998	Niben101Scf09387_52968-55511	Niben101Scf03978_948306-955506	Niben044Scf00054521Ctg002_8465-12025	Niben044Scf00028291Ctg000_8654-11265	Niben101Scf00916_152022-156657	Niben101Scf06249_46552-50072
GO:0015977	7	0.0075	0.0011	6.81818	6.08e-05	0.00111	2.95468	carbon fixation	Niben101Scf04196_58405-60860	Niben101Scf04196_83421-86404	Nbv0.3scaffold52809_6070-8914	Nbv0.5scaffold2529_290307-306867	Nbv0.3scaffold35646_18458-21312	Nbv0.5scaffold506_734596-805634	Niben101Scf01991_428250-515955
GO:0010155	8	0.0086	0.0015	5.73333	7.88e-05	0.00136	2.86646	regulation of proton transport	Nbv0.3scaffold23673_4802-8647	Niben101Scf11724_143636-148173	Niben101Scf11490_32963-37724	Niben101Scf01276_19534-23971	Niben101Scf00324_125140-127871	Niben101Scf28115_201578-203730	Niben101Scf04225_303654-312814	Niben101Scf00406_358007-361819
GO:0009605	173	0.19	0.14	1.35714	0.000107	0.00179	2.74715	response to external stimulus	Niben101Scf02155_78958-84312	Nbv0.3scaffold16947_5520-33877	Niben101Scf00508_15919-18419	Niben101Scf05062_95325-99641	Nbv0.5scaffold2529_290307-306867	Niben101Scf04053_408903-414643	Niben101Scf02425_59599-64630	Niben101Scf15187_361701-366370	Nbv0.5scaffold2076_339243-344672	Nbv0.5scaffold2633_76958-79428	Niben101Scf02730_104461-109401	Niben044Scf00003832Ctg062_8335-27830	Niben101Scf03413_195250-199797	Niben044Scf00029940Ctg003_51935-62762	Niben101Scf01775_32026-38835	Niben101Scf37563_18993-22872	Niben101Scf08755_246136-249908	Niben101Scf03113_448931-455560	Nbv0.5scaffold430_150011-521288	Niben101Scf01718_101438-107286	Niben101Scf05034_98139-101793	Niben101Scf01635_529120-537835	Niben101Scf05782_130973-135295	Niben101Scf12954_168658-173215	Niben044Scf00035312Ctg002_3366-8001	Nbv0.3scaffold2493_59210-69639	Niben101Scf04666_25964-28857	Niben101Scf15187_360674-365112	Niben101Scf12415_22929-26698	Niben044Scf00047837Ctg001_8343-20677	Niben101Scf09387_52968-55511	Niben101Scf03706_180131-191172	Niben044Scf00053197Ctg002_12803-19223	Niben101Scf05912_259823-263940	Nbv0.3scaffold10900_1-3232	Niben044Scf00054521Ctg002_8465-12025	Niben044Scf00028291Ctg000_8654-11265	Nbv0.3scaffold16806_13565-19012	Niben101Scf01440_257879-261040	Niben044Scf00015668Ctg012_126-7086	Niben101Scf08670_40900-47603
GO:0006952	138	0.15	0.11	1.36364	0.000211	0.0033	2.48149	defense response	Niben101Scf06461_162199-168786	Niben101Scf14320_65524-69294	Niben101Scf00508_15919-18419	Niben101Scf04053_408903-414643	Niben101Scf15187_361701-366370	Niben101Scf01799_307495-313164	Niben101Scf02610_186011-190384	Nbv0.5scaffold2076_339243-344672	Niben101Scf06734_78736-83621	Nbv0.5scaffold2633_76958-79428	Niben101Scf00094_84299-88022	Niben101Scf02730_104461-109401	Niben101Scf03413_195250-199797	Niben101Scf07006_22701-27236	Niben044Scf00029940Ctg003_51935-62762	Niben101Scf11379_106802-111404	Niben101Scf37563_18993-22872	Niben101Scf03113_448931-455560	Niben101Scf01635_529120-537835	Niben101Scf05782_130973-135295	Niben101Scf04195_177664-181165	Niben044Scf00035312Ctg002_3366-8001	Nbv0.3scaffold2493_59210-69639	Niben101Scf04666_25964-28857	Niben101Scf15187_360674-365112	Niben101Scf12415_22929-26698	Niben044Scf00047837Ctg001_8343-20677	Niben101Scf09387_52968-55511	Niben101Scf03706_180131-191172	Niben101Scf05912_259823-263940	Nbv0.3scaffold10900_1-3232	Niben044Scf00028291Ctg000_8654-11265	Nbv0.3scaffold16806_13565-19012	Niben101Scf01440_257879-261040	Niben101Scf07048_112248-117045	Niben101Scf08670_40900-47603	Niben101Scf13057_1270-6310	Nbv0.3scaffold26906_6741-14999	Niben101Scf04509_168432-170850	Niben101Scf07850_361386-370398	Niben101Scf00526_33865-37955
GO:0042548	10	0.011	0.0027	4.07407	0.000225	0.0034	2.46852	regulation of photosynthesis	light reaction	Niben101Scf03733_357907-360347	Niben101Scf02608_411302-414839	Nbv0.5scaffold2367_189306-213243	Niben044Scf00003217Ctg003_5093-7533	Niben101Scf05555_53698-57668	Niben101Scf02469_51764-54651	Niben101Scf02293_317717-320157	Niben044Scf00032545Ctg000_2559-6497	Niben044Scf00008106Ctg004_4226-7732	Niben101Scf05801_94774-97876
GO:1901135	87	0.093	0.064	1.45312	0.000274	0.00401	2.39686	carbohydrate derivative metabolic process	Niben044Scf00031448Ctg002_2302-7734	Niben101Scf02155_78958-84312	Niben101Scf01025_125422-131732	Niben101Scf03500_244965-261091	Niben101Scf00271_686755-692433	Niben101Scf02335_456138-463556	Niben101Scf05697_103800-108441	Niben101Scf05177_276043-280333	Nbv0.5scaffold71_335843-338973	Niben101Scf00069_1224252-1232110	Niben101Scf11689_81019-89246	Niben101Scf05712_205270-211394	Niben044Scf00004717Ctg006_33193-35838	Niben101Scf07073_208552-215679	Niben101Scf00063_661534-670840	Niben101Scf03309_242119-248255	Nbv0.3scaffold84109_1-4617	Niben101Scf02461_21557-26261	Niben101Scf01646_14452-22664	Niben044Scf00029249Ctg005_1-3826	Niben101Scf04294_46799-53762	Niben101Scf15120_47476-53395	Niben044Scf00018974Ctg011_28616-35365	Niben101Scf00914_92145-108146	Niben101Scf06753_74178-82899	Niben101Scf06058_51458-59197	Nbv0.5scaffold4753_124255-130344	Niben101Scf04886_125223-129211	Niben044Scf00004219Ctg018_5933-10852	Niben101Scf01980_1023582-1027599	Niben101Scf01710_165583-173719	Nbv0.5scaffold2826_67566-72212	Niben101Scf04786_76975-79634	Niben101Scf04666_25964-28857	Niben101Scf00466_40644-46031	Niben101Scf03864_101696-105280	Nbv0.5scaffold394_246149-251238	Niben101Scf06408_561244-565227	Nbv0.5scaffold1453_399610-401864	Niben101Scf05017_597956-622762	Niben101Scf02479_276827-280853
GO:0045036	9	0.0096	0.0023	4.17391	0.00028	0.00408	2.38934	protein targeting to chloroplast	Niben044Scf00030269Ctg029_20831-26505	Niben101Scf31945_47695-52517	Niben101Scf03184_681838-687797	Niben101Scf00725_181159-185384	Niben044Scf00011498Ctg001_17798-26266	Niben101Scf01402_58520-61467	Niben101Scf06280_4716-7819	Niben101Scf00577_1262140-1266181	Niben101Scf00753_374288-378780
GO:0050896	481	0.51	0.46	1.1087	0.000307	0.00438	2.35853	response to stimulus	Niben044Scf00001062Ctg014_757-4466	Niben101Scf01025_125422-131732	Niben101Scf05555_53698-57668	Nbv0.3scaffold16947_5520-33877	Nbv0.5scaffold4294_150994-159813	Niben101Scf05177_276043-280333	Niben101Scf11490_32963-37724	Niben101Scf03413_195250-199797	Niben101Scf03713_89540-92928	Niben101Scf09548_144374-147357	Niben101Scf03113_448931-455560	Niben101Scf08918_22140-24529	Niben101Scf07157_83289-85603	Nbv0.5scaffold337_267390-275140	Niben101Scf01276_19534-23971	Niben101Scf15187_360674-365112	Niben101Scf12415_22929-26698	Niben044Scf00003625Ctg018_686-3069	Niben101Scf00369_468698-472574	Niben101Scf01328_108473-112301	Niben101Scf03978_948306-955506	Niben044Scf00054521Ctg002_8465-12025	Niben101Scf00916_152022-156657	Niben101Scf01440_257879-261040	Niben101Scf00870_1598207-1602578	Nbv0.3scaffold5960_13258-21944	Niben101Scf12676_94554-100802	Niben101Scf05188_312371-317970	Niben101Scf02159_98109-101515	Niben101Scf14799_198518-209584	Niben101Scf00163_806548-810838	Nbv0.3scaffold38713_1-6518	Niben101Scf04941_189907-194572	Niben101Scf09559_21765-25243	Niben101Scf10910_29833-37399	Niben101Scf07893_170216-174376	Niben044Scf00025848Ctg004_1-2871	Niben101Scf03133_7775-12877	Niben101Scf01337_146006-149776	Niben101Scf00883_857775-865368	Niben101Scf00024_75134-78945
GO:0006955	50	0.054	0.032	1.6875	0.000323	0.0046	2.33724	immune response	Niben101Scf02335_456138-463556	Niben044Scf00005407Ctg013_956-5614	Nbv0.3scaffold74772_29-2466	Niben101Scf00248_201646-207011	Niben101Scf12205_169792-174467	Niben101Scf03292_320751-329900	Niben044Scf00021945Ctg000_6901-10480	Niben101Scf04362_44942-52479	Niben101Scf02610_186011-190384	Niben101Scf02730_104461-109401	Niben044Scf00021336Ctg005_1-6153	Niben101Scf08195_790050-795361	Niben044Scf00014597Ctg000_8037-17538	Niben044Scf00029940Ctg003_51935-62762	Niben101Scf37563_18993-22872	Niben101Scf01635_529120-537835	Niben044Scf00035312Ctg002_3366-8001	Nbv0.3scaffold2493_59210-69639	Nbv0.5scaffold6271_102552-106963	Niben101Scf01075_178868-182999	Niben101Scf15760_5495-8656	Niben044Scf00016026Ctg004_1-4765	Niben101Scf05166_639516-662398	Niben101Scf09387_52968-55511	Niben101Scf05912_259823-263940	Niben044Scf00028291Ctg000_8654-11265	Niben101Scf01440_257879-261040	Niben101Scf06349_65184-71357	Niben101Scf08670_40900-47603	Niben101Scf01655_537708-541327	Niben101Scf13926_197831-205737	Niben101Scf00867_116903-121346	Niben101Scf15158_13697-20960	Niben101Scf04719_67091-70566	Niben101Scf00526_33865-37955	Niben101Scf09253_99291-106993	Niben101Scf01453_405014-409001	Nbv0.5scaffold3054_269393-280395	Niben101Scf08723_247524-251943	Nbv0.3scaffold7967_44145-46588	Niben101Scf05442_459397-463365
GO:0009249	5	0.0054	0.0007	7.71429	0.000409	0.00553	2.25727	protein lipoylation	Nbv0.3scaffold81479_1-4032	Niben101Scf00526_62827-66628	Niben101Scf01526_333859-337750	Niben044Scf00005087Ctg027_101-3807	Niben101Scf00869_715503-717994
GO:0019637	92	0.099	0.069	1.43478	0.00041	0.00553	2.25727	organophosphate metabolic process	Niben101Scf02155_78958-84312	Niben101Scf01025_125422-131732	Niben101Scf03500_244965-261091	Niben101Scf00271_686755-692433	Niben101Scf02335_456138-463556	Niben101Scf05177_276043-280333	Nbv0.5scaffold71_335843-338973	Niben101Scf00069_1224252-1232110	Niben101Scf05712_205270-211394	Niben044Scf00004717Ctg006_33193-35838	Niben101Scf07073_208552-215679	Niben101Scf00063_661534-670840	Niben101Scf03309_242119-248255	Nbv0.3scaffold84109_1-4617	Niben101Scf02461_21557-26261	Niben044Scf00021945Ctg000_6901-10480	Niben101Scf01646_14452-22664	Nbv0.5scaffold6381_82661-94486	Niben101Scf03413_195250-199797	Niben101Scf04294_46799-53762	Niben101Scf15120_47476-53395	Niben044Scf00018974Ctg011_28616-35365	Niben101Scf06753_74178-82899	Nbv0.5scaffold4753_124255-130344	Niben101Scf04886_125223-129211	Niben101Scf00503_1086730-1092804	Niben044Scf00028158Ctg001_4796-10526	Niben044Scf00004219Ctg018_5933-10852	Niben101Scf01710_165583-173719	Niben101Scf04786_76975-79634	Niben101Scf00466_40644-46031	Nbv0.5scaffold394_246149-251238	Niben101Scf05017_597956-622762	Niben101Scf02479_276827-280853	Niben101Scf03733_357907-360347	Niben044Scf00028064Ctg000_4428-9998	Niben044Scf00001298Ctg006_9642-14962	Niben101Scf04812_146930-153579	Nbv0.3scaffold41421_4060-10648	Niben101Scf10316_235599-239676	Niben101Scf00916_152022-156657
GO:0042221	272	0.29	0.25	1.16	0.000724	0.00894	2.04866	response to chemical	Niben044Scf00001062Ctg014_757-4466	Niben101Scf02316_278334-281086	Niben101Scf10835_1799-6777	Niben101Scf06120_11907-16493	Niben101Scf01025_125422-131732	Nbv0.3scaffold16947_5520-33877	Niben101Scf05177_276043-280333	Niben101Scf04053_408903-414643	Niben101Scf02425_59599-64630	Niben101Scf04926_413126-417674	Niben101Scf04084_18069-23160	Niben044Scf00003832Ctg062_8335-27830	Niben101Scf03713_89540-92928	Niben101Scf08918_22140-24529	Niben101Scf07157_83289-85603	Nbv0.5scaffold337_267390-275140	Niben044Scf00010384Ctg020_12013-16402	Niben101Scf01718_101438-107286	Niben101Scf01276_19534-23971	Nbv0.3scaffold15501_15838-23427	Niben101Scf12954_168658-173215	Niben044Scf00003625Ctg018_686-3069	Niben101Scf00369_468698-472574	Niben101Scf01328_108473-112301	Niben101Scf01677_631831-634307	Niben101Scf03978_948306-955506	Niben044Scf00054521Ctg002_8465-12025	Niben101Scf10316_235599-239676	Niben044Scf00028291Ctg000_8654-11265	Niben101Scf00916_152022-156657	Niben101Scf02757_60963-69032	Niben101Scf06249_46552-50072	Niben101Scf01440_257879-261040	Niben101Scf00870_1598207-1602578	Niben101Scf00506_367005-374858	Niben101Scf03287_192760-197323	Nbv0.3scaffold5960_13258-21944	Niben101Scf02852_218949-222016	Niben101Scf12676_94554-100802	Niben101Scf03263_246169-249069	Niben101Scf05188_312371-317970
GO:0042546	24	0.026	0.012	2.16667	0.000725	0.00894	2.04866	cell wall biogenesis	Niben101Scf00264_382408-386473	Nbv0.3scaffold26906_6741-14999	Niben101Scf01071_302574-311000	Niben044Scf00011133Ctg008_774-5131	Niben101Scf01172_920281-923588	Niben101Scf15065_3621-7101	Niben101Scf00271_436855-440741	Niben101Scf02990_637140-640620	Niben044Scf00046906Ctg008_1816-4451	Niben101Scf01611_1170855-1173496	Niben101Scf14374_12182-18031	Niben101Scf06969_5510-8232	Niben101Scf00369_573002-577299	Niben101Scf01685_1186904-1190867	Niben101Scf11356_797-5091	Niben101Scf12954_168658-173215	Niben101Scf07586_349722-352675	Niben101Scf04792_333988-336740	Niben101Scf09075_425358-429072	Niben101Scf08721_236969-242689	Nbv0.3scaffold76744_3704-7123	Nbv0.3scaffold39512_32116-35800	Niben101Scf00457_1309948-1313867	Niben101Scf02990_518438-521944
GO:0052837	2	0.0021	0.0001	21	0.000812	0.00968	2.01412	thiazole biosynthetic process	Niben101Scf11724_143636-148173	Niben101Scf11490_32963-37724
GO:1905392	29	0.031	0.016	1.9375	0.00088	0.0102	1.9914	plant organ morphogenesis	Nbv0.5scaffold2355_92715-95497	Niben101Scf00893_15683-20400	Nbv0.3scaffold57228_401-3666	Niben101Scf20268_24576-32580	Nbv0.5scaffold4294_150994-159813	Niben101Scf10528_223750-230858	Niben101Scf00812_54915-60513	Niben044Scf00027047Ctg014_6045-11795	Nbv0.3scaffold22711_20781-25607	Niben101Scf02015_658300-660893	Niben044Scf00002134Ctg024_10407-13189	Niben101Scf01166_822638-827946	Niben101Scf02509_1165350-1168453	Niben101Scf14374_12182-18031	Niben101Scf09774_1-5309	Niben101Scf12987_7228-12344	Niben101Scf05190_53666-60062	Niben101Scf27717_18694-21095	Niben101Scf00123_417069-422948	Niben101Scf03113_304715-309143	Niben101Scf02513_984212-987412	Niben044Scf00032088Ctg006_2960-6923	Niben101Scf03160_103494-107976	Niben044Scf00054521Ctg002_8465-12025	Niben101Scf04812_146930-153579	Niben101Scf11383_35247-37864	Niben101Scf02232_102948-108893	Niben101Scf05764_438682-447370	Niben101Scf01396_536118-543695
GO:0010119	22	0.024	0.011	2.18182	0.000991	0.0115	1.9393	regulation of stomatal movement	Niben044Scf00014580Ctg014_7458-10386	Niben101Scf02262_155637-158437	Niben101Scf01987_39604-42187	Niben101Scf04504_341158-397031	Niben101Scf01785_986234-993789	Niben101Scf02982_350032-354502	Niben101Scf02971_463963-467921	Niben044Scf00003625Ctg018_686-3069	Niben101Scf01785_974744-977538	Niben044Scf00008488Ctg013_455-4778	Niben101Scf02459_61294-66254	Niben101Scf09253_99291-106993	Nbv0.3scaffold44380_7171-13957	Niben101Scf12382_134483-137283	Niben044Scf00053197Ctg002_12803-19223	Niben044Scf00014092Ctg004_9468-12337	Niben101Scf04216_798583-804095	Niben101Scf01677_632248-634631	Niben101Scf01548_42030-45185	Nbv0.3scaffold76744_3704-7123	Niben101Scf18639_96096-102064	Niben101Scf06349_65184-71357
GO:0042133	13	0.014	0.0051	2.7451	0.00105	0.0121	1.91721	neurotransmitter metabolic process	Niben101Scf15109_53089-60441	Niben101Scf00817_558018-565979	Niben101Scf08653_657550-672834	Nbv0.3scaffold81479_1-4032	Niben101Scf03076_243838-250315	Niben101Scf00069_1224252-1232110	Niben101Scf07073_208552-215679	Niben101Scf34590_89114-96657	Niben044Scf00005087Ctg027_101-3807	Niben101Scf00526_62827-66628	Nbv0.3scaffold1369_58791-66156	Niben101Scf01048_13230-20354	Niben101Scf01526_333859-337750
GO:0042793	9	0.0096	0.0029	3.31034	0.00147	0.0162	1.79048	plastid transcription	Niben101Scf12987_7228-12344	Nbv0.5scaffold1717_472901-482922	Niben101Scf04225_303654-312814	Niben101Scf07006_22701-27236	Niben101Scf05226_675313-684329	Niben101Scf04926_396606-401312	Nbv0.5scaffold4125_102317-105971	Niben101Scf11689_81019-89246	Niben101Scf03309_242119-248255
GO:0051704	142	0.15	0.12	1.25	0.00163	0.0175	1.75696	multi-organism process	Niben101Scf00508_15919-18419	Niben101Scf05062_95325-99641	Niben101Scf04053_408903-414643	Niben101Scf15187_361701-366370	Niben101Scf04102_391109-395542	Nbv0.5scaffold2633_76958-79428	Niben101Scf02730_104461-109401	Niben101Scf03413_195250-199797	Niben044Scf00029940Ctg003_51935-62762	Niben101Scf01775_32026-38835	Niben101Scf37563_18993-22872	Niben101Scf08755_246136-249908	Niben101Scf03113_448931-455560	Nbv0.5scaffold430_150011-521288	Niben101Scf01635_529120-537835	Niben101Scf05782_130973-135295	Niben044Scf00035312Ctg002_3366-8001	Nbv0.3scaffold2493_59210-69639	Niben101Scf04666_25964-28857	Niben101Scf15187_360674-365112	Niben044Scf00047837Ctg001_8343-20677	Niben101Scf09387_52968-55511	Niben101Scf03706_180131-191172	Niben044Scf00053197Ctg002_12803-19223	Niben101Scf05912_259823-263940	Nbv0.3scaffold10900_1-3232	Niben044Scf00054521Ctg002_8465-12025	Niben044Scf00028291Ctg000_8654-11265	Nbv0.3scaffold16806_13565-19012	Niben101Scf01440_257879-261040	Niben044Scf00015668Ctg012_126-7086	Niben101Scf00870_1598207-1602578	Niben101Scf08670_40900-47603	Niben101Scf13057_1270-6310	Nbv0.3scaffold26906_6741-14999	Niben101Scf08653_657550-672834	Niben101Scf00640_406467-412980	Niben101Scf00526_33865-37955	Niben101Scf02749_419924-422547	Niben101Scf08562_52793-55470	Niben101Scf02207_1111318-1116008
GO:0006412	45	0.048	0.031	1.54839	0.00209	0.0217	1.66354	translation	Niben101Scf21202_30414-32887	Niben101Scf04633_238077-240634	Niben044Scf00009323Ctg002_14775-18411	Niben044Scf00000177Ctg023_19844-24387	Niben101Ctg06858_1-739	Niben101Scf02021_113584-118255	Niben101Scf02011_965443-969723	Niben101Scf20576_185119-188820	Niben044Scf00055221Ctg000_1-3127	Niben101Scf17834_21435-25789	Niben101Scf00978_1529787-1537730	Nbv0.3scaffold16653_4716-8619	Nbv0.3scaffold17937_2286-5304	Niben101Scf00167_284292-289956	Niben101Scf07165_59470-62954	Niben101Scf02375_156792-159118	Niben101Scf14374_12182-18031	Niben101Scf04107_73238-77612	Niben101Scf03113_448931-455560	Niben101Scf04113_170284-172757	Niben101Scf05816_6675-11130	Niben101Scf06128_85225-89090	Niben101Scf06799_75736-81083	Niben101Scf00367_955437-964214	Niben044Scf00027671Ctg004_1-3627	Niben101Scf10328_62796-66923	Nbv0.3scaffold90569_710-3971	Niben101Scf24322_9513-12632	Niben101Scf04286_176252-181065	Niben101Scf13057_35383-50869	Nbv0.3scaffold72418_1818-4375	Niben044Scf00057730Ctg000_1-3155	Nbv0.5scaffold394_246149-251238	Niben101Scf02522_201235-211700	Nbv0.3scaffold4619_1750-6558	Niben101Scf07383_1248951-1254940	Niben044Scf00016026Ctg004_1-4765	Niben101Scf06349_262478-273759	Nbv0.3scaffold91268_1-4827	Niben044Scf00037198Ctg007_1-5151	Niben101Scf02564_921604-923930
GO:0043467	11	0.012	0.0042	2.85714	0.00218	0.0224	1.64975	regulation of generation of precursor metabolites and energy	Niben101Scf03733_357907-360347	Niben101Scf02608_411302-414839	Nbv0.5scaffold2367_189306-213243	Niben044Scf00003217Ctg003_5093-7533	Niben101Scf05555_53698-57668	Niben101Scf02469_51764-54651	Niben101Scf02293_317717-320157	Nbv0.3scaffold13674_1-5672	Niben044Scf00032545Ctg000_2559-6497	Niben044Scf00008106Ctg004_4226-7732	Niben101Scf05801_94774-97876
GO:0051195	3	0.0032	0.0003	10.6667	0.00239	0.024	1.61979	negative regulation of cofactor metabolic process	Nbv0.3scaffold13674_1-5672	Niben101Scf12732_49293-55652	Niben101Scf09467_222174-229776
GO:0006124	3	0.0032	0.0003	10.6667	0.00239	0.024	1.61979	ferredoxin metabolic process	Niben101Scf05820_100333-102776	Niben101Scf01993_920472-922903	Niben101Scf22688_164499-166930
GO:0010143	6	0.0064	0.0015	4.26667	0.0026	0.025	1.60206	cutin biosynthetic process	Niben101Scf01716_56767-61693	Niben101Scf06186_314625-319125	Niben101Scf12609_248256-251370	Niben101Scf06310_70044-73640	Niben101Scf05665_3721-7305	Niben044Scf00014597Ctg000_8037-17538
GO:0048262	6	0.0064	0.0016	4	0.00388	0.0345	1.46218	determination of dorsal/ventral asymmetry	Niben101Scf05279_343388-345654	Niben101Scf16660_286335-289636	Nbv0.3scaffold57228_401-3666	Niben101Scf07611_104509-107873	Niben101Scf03860_365329-368752	Niben101Scf00226_124655-127828
GO:0019048	4	0.0043	0.0007	6.14286	0.00443	0.0385	1.41454	modulation by virus of host morphology or physiology	Niben044Scf00001920Ctg014_28933-33558	Niben101Scf01517_529099-534771	Niben101Scf04174_493908-499254	Niben101Scf00897_165734-171136
GO:0018316	2	0.0021	0.0001	21	0.00469	0.0405	1.39254	peptide cross-linking via L-cystine	Niben101Scf08918_22140-24529	Niben101Scf04819_415131-417526
GO:0001906	8	0.0086	0.0028	3.07143	0.0048	0.0409	1.38828	cell killing	Niben101Scf06639_176569-181841	Niben101Scf11490_52776-59895	Niben101Scf10541_47791-52071	Niben101Scf02749_419924-422547	Niben101Scf13926_197831-205737	Niben101Ctg13946_169-2284	Niben101Scf00493_138923-141546	Nbv0.5scaffold4619_1554-6760
GO:0015760	3	0.0032	0.0004	8	0.00665	0.0537	1.27003	glucose-6-phosphate transport	Nbv0.5scaffold2317_15462-106686	Niben101Scf15366_118101-121986	Nbv0.3scaffold13873_37633-40525
GO:0080153	2	0.0021	0.0002	10.5	0.00767	0.0609	1.21538	negative regulation of reductive pentose-phosphate cycle	Niben101Scf08918_22140-24529	Niben101Scf04819_415131-417526
GO:1903647	2	0.0021	0.0002	10.5	0.00767	0.0609	1.21538	negative regulation of chlorophyll catabolic process	Niben101Scf12732_49293-55652	Niben101Scf09467_222174-229776
GO:0002376	59	0.063	0.046	1.36957	0.00819	0.0634	1.19791	immune system process	Niben101Scf02335_456138-463556	Niben044Scf00005407Ctg013_956-5614	Nbv0.3scaffold74772_29-2466	Niben101Scf00248_201646-207011	Niben101Scf00508_15919-18419	Niben101Scf12205_169792-174467	Niben101Scf03292_320751-329900	Niben044Scf00021945Ctg000_6901-10480	Niben101Scf04362_44942-52479	Niben101Scf02610_186011-190384	Niben101Scf02730_104461-109401	Niben044Scf00021336Ctg005_1-6153	Niben101Scf08195_790050-795361	Niben044Scf00014597Ctg000_8037-17538	Niben101Scf01517_529099-534771	Niben044Scf00029940Ctg003_51935-62762	Niben101Scf37563_18993-22872	Niben101Scf01635_529120-537835	Niben044Scf00035312Ctg002_3366-8001	Nbv0.3scaffold2493_59210-69639	Nbv0.5scaffold6271_102552-106963	Niben101Scf01075_178868-182999	Niben101Scf15760_5495-8656	Niben044Scf00016026Ctg004_1-4765	Niben044Scf00001920Ctg014_28933-33558	Niben101Scf05166_639516-662398	Niben101Scf09387_52968-55511	Niben101Scf05912_259823-263940	Niben044Scf00028291Ctg000_8654-11265	Niben101Scf01440_257879-261040	Niben101Scf06349_65184-71357	Niben101Scf08670_40900-47603	Niben101Scf01655_537708-541327	Niben101Scf13926_197831-205737	Niben101Scf00867_116903-121346	Niben101Scf15158_13697-20960	Niben101Scf04719_67091-70566	Niben101Scf00526_33865-37955	Niben101Scf09253_99291-106993	Niben101Scf01192_895553-900746	Niben101Scf01453_405014-409001
GO:0035821	12	0.013	0.0058	2.24138	0.00865	0.0659	1.18111	modification of morphology or physiology of other organism	Niben101Scf06639_176569-181841	Niben101Scf11490_52776-59895	Niben101Scf13926_197831-205737	Niben101Scf10541_47791-52071	Niben044Scf00001920Ctg014_28933-33558	Niben101Scf02749_419924-422547	Niben101Scf01517_529099-534771	Niben101Scf04174_493908-499254	Niben101Scf00897_165734-171136	Niben101Ctg13946_169-2284	Niben101Scf00493_138923-141546	Nbv0.5scaffold4619_1554-6760
GO:0015713	2	0.0021	0.0002	10.5	0.0113	0.0835	1.07831	phosphoglycerate transmembrane transport	Nbv0.5scaffold2317_15462-106686	Nbv0.3scaffold13873_37633-40525
GO:0007427	2	0.0021	0.0002	10.5	0.0113	0.0835	1.07831	epithelial cell migration	open tracheal system	Niben101Scf03850_214616-219503	Niben101Scf15120_47476-53395
GO:0010497	5	0.0054	0.0015	3.6	0.0126	0.0914	1.03905	plasmodesmata-mediated intercellular transport	Niben101Scf02749_419924-422547	Niben044Scf00053696Ctg004_2840-4684	Niben101Scf06958_164713-167360	Niben101Scf00493_138923-141546	Niben101Scf03048_474145-478871
GO:0043085	24	0.026	0.016	1.625	0.0136	0.098	1.00877	positive regulation of catalytic activity	Nbv0.5scaffold2355_92715-95497	Niben101Scf00248_201646-207011	Niben101Scf04053_408903-414643	Niben101Scf04375_804486-809925	Niben101Scf03487_59285-66179	Niben044Scf00002134Ctg024_10407-13189	Niben101Scf03445_56412-66587	Niben101Scf06958_164713-167360	Niben101Scf03445_56427-59614	Niben101Scf02437_694906-701179	Niben101Scf03113_304715-309143	Niben101Scf04763_176318-184279	Nbv0.5scaffold81_1229883-1236777	Niben101Scf02602_2955-7401	Niben101Scf00675_158544-163325	Nbv0.3scaffold85302_298-3823	Niben101Scf09089_174382-178902	Niben101Scf02479_276827-280853	Nbv0.3scaffold65572_981-6191	Niben044Scf00007972Ctg009_9084-13558	Niben101Scf18639_96096-102064	Niben101Scf03164_426592-430879	Niben044Scf00003183Ctg007_12370-17571	Niben101Scf02112_79283-84694
GO:0009987	805	0.86	0.84	1.02381	0.0139	0.099	1.00436	cellular process	Niben044Scf00001062Ctg014_757-4466	Niben101Scf12504_113086-117272	Niben101Scf05555_53698-57668	Nbv0.5scaffold4294_150994-159813	Niben101Scf01814_164814-169353	Niben101Scf05177_276043-280333	Nbv0.5scaffold71_335843-338973	Niben101Scf00539_296525-300892	Niben101Scf11490_32963-37724	Niben101Scf08613_195195-201078	Niben101Scf09548_144374-147357	Niben101Scf03113_448931-455560	Niben101Scf08918_22140-24529	Nbv0.5scaffold337_267390-275140	Niben101Scf04610_604431-608190	Niben101Scf24322_9513-12632	Nbv0.3scaffold85302_298-3823	Niben101Scf15187_360674-365112	Niben044Scf00003625Ctg018_686-3069	Niben101Scf02522_201235-211700	Niben101Scf00916_152022-156657	Nbv0.3scaffold39512_32116-35800	Niben101Scf11008_99362-102786	Niben101Scf01526_333859-337750	Niben101Scf00870_1598207-1602578	Niben101Scf12680_125103-291029	Niben101Scf11123_117567-129368	Nbv0.3scaffold5960_13258-21944	Niben101Scf12676_94554-100802	Niben101Scf05188_312371-317970	Nbv0.3scaffold38713_1-6518	Niben101Scf09559_21765-25243	Niben101Scf07893_170216-174376	Niben044Scf00025848Ctg004_1-2871	Niben101Scf01337_146006-149776	Niben101Scf00024_75134-78945	Niben044Scf00047538Ctg001_15611-20540	Niben101Scf06249_291838-295165	Niben101Scf09516_167222-172498	Niben101Scf05665_3721-7305	Nbv0.3scaffold56385_12-4186
GO:0010019	3	0.0032	0.0006	5.33333	0.0184	0.126	0.899629	chloroplast-nucleus signaling pathway	Nbv0.5scaffold2355_92715-95497	Niben101Scf03113_304715-309143	Niben044Scf00002134Ctg024_10407-13189
GO:0070125	3	0.0032	0.0007	4.57143	0.0238	0.156	0.806875	mitochondrial translational elongation	Nbv0.3scaffold9284_2721-10615	Niben101Scf02757_60963-69032	Niben044Scf00025848Ctg004_1-2871
GO:0045618	1	0.0011	0	#DIV/0!	0.0285	0.183	0.737549	positive regulation of keratinocyte differentiation	Niben101Scf03850_214616-219503
GO:1902426	1	0.0011	0	#DIV/0!	0.0285	0.183	0.737549	deactivation of mitotic spindle assembly checkpoint	Niben101Scf12320_297768-301375
GO:0033490	1	0.0011	0	#DIV/0!	0.0285	0.183	0.737549	cholesterol biosynthetic process via lathosterol	Niben101Scf00271_436855-440741
GO:0060138	1	0.0011	0	#DIV/0!	0.0285	0.183	0.737549	fetal process involved in parturition	Nbv0.5scaffold2826_67566-72212
GO:1904537	1	0.0011	0	#DIV/0!	0.0285	0.183	0.737549	negative regulation of mitotic telomere tethering at nuclear periphery	Niben101Scf07586_12031-18317
GO:0007315	1	0.0011	0	#DIV/0!	0.0285	0.183	0.737549	pole plasm assembly	Niben101Scf08293_253364-263739
GO:0015850	7	0.0075	0.0032	2.34375	0.0308	0.192	0.716699	organic hydroxy compound transport	Niben044Scf00006981Ctg008_2005-11620	Niben044Scf00047837Ctg001_8343-20677	Niben044Scf00053197Ctg002_12803-19223	Niben044Scf00054521Ctg002_8465-12025	Niben101Scf04015_94661-99064	Niben101Scf01284_235017-245987	Niben044Scf00001161Ctg025_2150-11340
GO:0010206	4	0.0043	0.0013	3.30769	0.0312	0.194	0.712198	photosystem II repair	Niben101Scf04015_192705-196506	Niben101Scf06117_568657-571087	Nbv0.3scaffold44926_12638-17208	Niben101Scf00879_523142-525654
GO:0016556	12	0.013	0.007	1.85714	0.0332	0.204	0.69037	mRNA modification	Niben101Scf13558_170940-174535	Niben101Scf16660_286335-289636	Niben101Scf07611_104509-107873	Niben101Scf00271_686755-692433	Niben101Scf00248_201646-207011	Niben101Scf03857_220711-224311	Niben101Scf00812_54915-60513	Niben101Scf00851_435931-439692	Niben101Scf02015_658300-660893	Niben101Scf03445_56412-66587	Niben101Scf02145_702150-713772	Niben101Scf03445_56427-59614
GO:0048281	4	0.0043	0.0013	3.30769	0.0337	0.207	0.68403	inflorescence morphogenesis	Niben101Scf20268_24576-32580	Niben044Scf00032088Ctg006_2960-6923	Niben101Scf03160_103494-107976	Niben101Scf02509_1165350-1168453
GO:0019374	3	0.0032	0.0008	4	0.0369	0.224	0.649752	galactolipid metabolic process	Niben101Scf07048_154747-158392	Niben101Ctg15717_1-3413	Niben044Scf00001260Ctg003_5088-8956
GO:0010245	2	0.0021	0.0003	7	0.0377	0.228	0.642065	radial microtubular system formation	Niben101Scf00883_857775-865368	Niben101Scf09010_122846-131424
GO:0010115	4	0.0043	0.0014	3.07143	0.0417	0.245	0.610834	regulation of abscisic acid biosynthetic process	Niben101Scf15760_5495-8656	Niben101Scf15286_61692-64474	Niben101Scf01453_405014-409001	Niben101Scf01440_257879-261040
GO:0006729	2	0.0021	0.0004	5.25	0.0444	0.258	0.58838	tetrahydrobiopterin biosynthetic process	Niben101Scf04926_396606-401312	Nbv0.5scaffold4125_102317-105971
GO:0006116	2	0.0021	0.0004	5.25	0.0444	0.258	0.58838	NADH oxidation	Nbv0.3scaffold41032_7542-12672	Niben101Scf00675_158544-163325
GO:0048572	3	0.0032	0.0009	3.55556	0.0487	0.278	0.555955	short-day photoperiodism	Nbv0.5scaffold337_267390-275140	Nbv0.3scaffold15501_15838-23427	Niben101Scf00753_374288-378780
[truncated: 764 more columns]

## Sheet: MYB103_total_UP
GO Term	Study #	Study Freq.	Pop. Freq.	Enrichment score	p-value	q-value	-LOG10(q-value)'	name	gene products
GO:0044036	69	0.086	0.017	5.05882	3.56e-29	5.28e-26	25.2774	cell wall macromolecule metabolic process	Niben101Scf13308_204482-207597	Niben101Scf00607_268095-283366	Niben101Scf08142_5988-17738	Niben101Scf03009_508983-511888	Niben101Scf09472_216855-219754	Niben101Scf02380_199292-204359	Niben101Scf04339_12347-17122	Niben044Scf00012222Ctg009_770-7045	Nbv0.3scaffold42552_9834-12703	Niben101Scf00635_729794-735879	Niben101Scf11355_42955-71423	Niben101Scf09044_172935-175738	Niben101Scf08580_62111-68104	Niben044Scf00039533Ctg003_10307-20286	Niben101Scf08776_26362-32494	Niben101Scf12847_80260-86923	Niben101Scf04992_347354-353452	Niben101Scf01066_354735-359679	Niben101Scf14566_107589-115490	Nbv0.3scaffold9046_35606-41740	Niben101Scf01676_41923-45553	Nbv0.3scaffold52886_1178-8420	Niben101Scf03779_325397-331455	Niben101Scf05542_21169-23508	Nbv0.3scaffold43041_4556-18019	Niben101Scf03985_351986-358724	Niben101Scf04555_18646-27325	Niben101Scf03820_224534-227484	Niben101Scf02215_533394-537074	Nbv0.5scaffold5414_12931-21329	Niben044Scf00037523Ctg000_5207-10153	Niben101Scf00581_20479-26893	Niben101Scf02465_83174-99320	Niben101Scf03824_43733-50579	Niben101Scf08721_233169-237700	Niben044Scf00002096Ctg005_54504-57988	Niben101Scf07066_654828-657751	Niben101Scf02289_558406-564812	Nbv0.5scaffold4705_84343-90067	Nbv0.3scaffold59977_156-5843	Nbv0.3scaffold78434_2669-7480
GO:0071554	104	0.13	0.05	2.6	8.11e-19	1.27e-16	15.8962	cell wall organization or biogenesis	Niben101Scf00607_268095-283366	Niben101Scf03009_508983-511888	Nbv0.3scaffold60636_5726-11741	Nbv0.3scaffold11879_17050-23003	Niben101Scf02380_199292-204359	Nbv0.3scaffold46567_1-8088	Niben044Scf00012222Ctg009_770-7045	Niben101Scf01694_774691-796446	Niben101Scf08776_26362-32494	Niben101Scf05486_167069-169842	Niben101Scf03595_843915-850629	Niben044Scf00036252Ctg017_499-4722	Niben101Scf00317_686346-694996	Niben101Scf09548_144374-147357	Nbv0.3scaffold9046_35606-41740	Nbv0.3scaffold26850_21069-27384	Niben101Scf00381_763149-784891	Niben101Scf03991_4387-12493	Niben101Scf01521_260805-265039	Niben101Scf02714_47807-55560	Nbv0.3scaffold62813_3392-9206	Niben101Scf06123_80857-105022	Niben101Scf02215_533394-537074	Niben101Scf00581_20479-26893	Nbv0.3scaffold34762_1555-5393	Nbv0.5scaffold907_352838-358552	Niben101Scf08721_233169-237700	Niben101Scf02669_66278-70882	Niben101Scf02289_558406-564812	Niben101Scf11138_229101-235138	Niben101Scf05018_39842-50249	Niben101Scf08211_285468-288136	Niben101Scf37031_116869-121065	Niben101Scf16657_13794-22831	Niben101Scf13644_111584-116598	Niben101Scf00149_535023-539413	Niben101Scf03365_523777-532406	Niben101Scf13041_295779-303187	Niben101Scf00503_151226-156699	Nbv0.3scaffold31315_20225-23710	Niben044Scf00019841Ctg000_27175-30260
GO:0005975	152	0.19	0.095	2	1.31e-16	1.85e-14	13.7328	carbohydrate metabolic process	Niben101Scf13308_204482-207597	Niben101Scf16691_10553-19579	Niben101Scf00607_268095-283366	Niben101Scf09597_21103-26435	Niben101Scf03009_508983-511888	Niben101Scf09472_216855-219754	Niben101Scf02380_199292-204359	Niben044Scf00026025Ctg010_2538-9851	Niben101Scf01395_65319-68734	Niben044Scf00012222Ctg009_770-7045	Nbv0.3scaffold42552_9834-12703	Niben101Scf10015_24099-29198	Niben101Scf00635_729794-735879	Niben101Scf00217_16064-23051	Nbv0.3scaffold29938_17852-24086	Niben044Scf00039533Ctg003_10307-20286	Niben101Scf08776_26362-32494	Niben101Scf12847_80260-86923	Niben101Scf00317_686346-694996	Niben044Scf00043840Ctg002_1-2262	Niben101Scf09403_71016-76906	Nbv0.3scaffold9046_35606-41740	Niben101Scf11355_91205-95376	Nbv0.3scaffold26850_21069-27384	Niben101Scf00381_763149-784891	Niben044Scf00030448Ctg006_6034-11616	Nbv0.5scaffold4603_211234-217986	Niben101Scf00402_119587-123723	Niben101Scf01521_260805-265039	Niben101Scf07849_173137-181267	Niben101Scf00324_271522-284457	Niben101Scf02714_47807-55560	Niben101Scf02024_261065-269823	Niben101Scf00031_46039-54455	Niben101Scf02317_103860-107830	Niben101Scf02215_533394-537074	Niben101Scf05490_66476-72295	Niben101Scf00581_20479-26893	Niben044Scf00001941Ctg005_1267-8258	Niben101Scf02465_83174-99320	Nbv0.3scaffold34762_1555-5393
GO:0044085	60	0.075	0.022	3.40909	2.41e-16	3.25e-14	13.4881	cellular component biogenesis	Niben101Scf00607_268095-283366	Niben101Scf08142_5988-17738	Niben101Scf03009_508983-511888	Niben101Scf02380_199292-204359	Niben044Scf00012222Ctg009_770-7045	Nbv0.5scaffold6802_64150-67035	Niben101Scf08580_62111-68104	Niben101Scf08776_26362-32494	Niben101Scf05486_167069-169842	Niben044Scf00010757Ctg005_3424-8555	Niben101Scf14566_107589-115490	Nbv0.3scaffold56729_3264-7458	Nbv0.3scaffold9046_35606-41740	Niben101Scf00980_765308-771054	Niben101Scf03779_325397-331455	Niben101Scf04886_471960-478461	Niben101Scf04555_18646-27325	Niben101Scf06123_80857-105022	Nbv0.5scaffold5414_12931-21329	Niben101Scf00581_20479-26893	Niben101Scf08721_233169-237700	Niben101Scf07066_654828-657751	Niben101Scf01994_303816-309187	Niben101Scf02289_558406-564812	Niben101Scf11138_229101-235138	Niben101Scf03056_27368-32426	Nbv0.5scaffold4705_84343-90067	Niben101Scf05018_39842-50249	Nbv0.3scaffold11958_2633-13417	Nbv0.3scaffold78434_2669-7480	Niben101Scf37031_116869-121065	Niben044Scf00004043Ctg010_1773-9371	Niben101Scf01596_835985-841775	Nbv0.3scaffold78481_1848-7443	Niben101Scf02077_1286993-1289442	Niben101Scf03500_251083-255102	Niben101Scf01382_292829-300544	Niben101Scf00149_535023-539413	Niben101Scf03365_523777-532406	Niben101Scf13041_295779-303187	Nbv0.3scaffold31315_20225-23710
GO:0009698	47	0.058	0.015	3.86667	1.12e-15	1.45e-13	12.8386	phenylpropanoid metabolic process	Niben101Scf03009_508983-511888	Niben101Scf09928_98275-106973	Niben101Scf04375_264067-271551	Niben101Scf01418_67513-72791	Niben101Scf09472_216855-219754	Niben044Scf00008842Ctg003_1-5723	Niben101Scf05307_3296-6624	Niben101Scf06344_666613-670520	Niben101Scf02408_505135-508082	Niben101Scf06901_124485-129521	Niben044Scf00007554Ctg001_9725-17104	Niben044Scf00002096Ctg005_54504-57988	Niben101Scf07066_654828-657751	Niben101Scf03861_71341-74636	Niben101Scf02316_150724-156465	Niben044Scf00048573Ctg006_9311-14154	Niben101Scf03861_5373-53350	Niben044Scf00000100Ctg008_1-4949	Niben101Scf03410_62656-72706	Niben101Scf10560_161543-166994	Niben101Scf04113_626327-630459	Niben101Scf00225_8544-13722	Niben101Scf01466_90226-94462	Niben101Scf03595_843915-850629	Niben101Scf05413_177455-183013	Niben101Scf03500_251083-255102	Nbv0.5scaffold1804_176579-181767	Niben101Scf01433_687388-711506	Niben101Scf00261_179995-182369	Niben101Scf04220_841925-847990	Niben101Scf01676_41923-45553	Niben101Scf04011_433992-437985	Niben101Scf01676_46439-50382	Niben101Scf05542_21169-23508	Niben101Scf03325_46900-51993	Niben101Scf01239_223210-227817	Niben101Scf05350_23922-26821	Niben101Scf05135_479452-482375	Niben101Scf20493_30157-35520	Niben101Scf08134_168580-175837	Nbv0.5scaffold665_374347-430871
GO:0045229	81	0.1	0.045	2.22222	1.96e-11	2.07e-09	8.68403	external encapsulating structure organization	Niben101Scf01037_281173-284764	Niben101Scf08142_5988-17738	Nbv0.5scaffold8701_12471-21976	Nbv0.3scaffold11879_17050-23003	Niben101Scf10158_141582-176554	Niben044Scf00014844Ctg024_21161-26262	Nbv0.3scaffold66860_2055-10071	Niben101Scf02380_199292-204359	Nbv0.3scaffold6755_51525-56935	Nbv0.5scaffold5563_134241-137314	Niben101Scf04339_12347-17122	Niben044Scf00012222Ctg009_770-7045	Niben044Scf00001827Ctg010_4979-8471	Niben101Scf01694_774691-796446	Nbv0.5scaffold5563_131648-137458	Niben101Scf08580_62111-68104	Niben101Scf08776_26362-32494	Niben101Scf03595_843915-850629	Niben101Scf01773_370984-374699	Niben044Scf00036252Ctg017_499-4722	Niben101Scf00317_686346-694996	Niben101Scf09548_144374-147357	Niben101Scf14566_107589-115490	Niben101Scf20209_41372-46894	Nbv0.3scaffold56729_3264-7458	Nbv0.3scaffold9046_35606-41740	Niben101Scf03779_325397-331455	Niben101Scf00381_763149-784891	Niben101Scf03991_4387-12493	Niben101Scf01521_260805-265039	Nbv0.5scaffold900_446030-449840	Niben101Scf02714_47807-55560	Niben101Scf02024_261065-269823	Niben101Scf02317_103860-107830	Niben101Scf07850_594366-597963	Nbv0.3scaffold62813_3392-9206	Niben101Scf09928_98275-106973	Niben101Scf02215_533394-537074	Nbv0.5scaffold5414_12931-21329	Niben101Scf00581_20479-26893	Nbv0.3scaffold34762_1555-5393
GO:0019748	57	0.071	0.028	2.53571	2.78e-10	2.66e-08	7.57512	secondary metabolic process	Niben101Scf03009_508983-511888	Niben101Scf04375_264067-271551	Niben101Scf09472_216855-219754	Niben044Scf00008842Ctg003_1-5723	Niben101Scf05307_3296-6624	Niben101Scf02408_505135-508082	Niben101Scf06901_124485-129521	Niben101Scf03861_5373-53350	Niben044Scf00000100Ctg008_1-4949	Niben101Scf01374_990639-1003309	Niben101Scf03410_62656-72706	Niben101Scf10560_161543-166994	Niben101Scf04113_626327-630459	Niben101Scf03595_843915-850629	Niben101Scf00261_179995-182369	Niben101Scf04220_841925-847990	Niben101Scf01676_41923-45553	Niben101Scf00626_243720-248429	Niben101Scf05542_21169-23508	Niben101Scf08134_168580-175837	Niben101Scf06883_6517-9794	Niben044Scf00010763Ctg010_14428-17748	Niben101Scf02349_384823-388482	Niben101Scf09928_98275-106973	Niben101Scf01418_67513-72791	Niben101Scf06344_666613-670520	Niben044Scf00007554Ctg001_9725-17104	Niben044Scf00002096Ctg005_54504-57988	Niben101Scf07066_654828-657751	Niben101Scf03861_71341-74636	Nbv0.5scaffold3993_121195-127551	Niben101Scf02316_150724-156465	Niben044Scf00048573Ctg006_9311-14154	Nbv0.5scaffold3993_121091-125085	Niben101Scf00225_8544-13722	Niben101Scf01466_90226-94462	Niben101Scf05413_177455-183013	Niben101Scf03500_251083-255102	Nbv0.5scaffold1804_176579-181767	Niben101Scf02195_477937-483034	Niben101Scf01433_687388-711506
GO:0043455	20	0.025	0.0052	4.80769	8.27e-09	7.43e-07	6.12901	regulation of secondary metabolic process	Niben101Scf14566_107589-115490	Niben101Scf03365_523777-532406	Niben101Scf07066_13654-16875	Niben101Scf00247_457815-462664	Nbv0.5scaffold5414_12931-21329	Niben101Scf01897_343336-347827	Niben101Scf00581_20479-26893	Niben044Scf00007554Ctg001_9725-17104	Niben044Scf00002185Ctg002_2906-7286	Niben101Scf01694_774691-796446	Niben101Scf03861_71341-74636	Niben101Scf02658_383795-387254	Niben101Scf03861_5373-53350	Niben101Scf01394_360621-364664	Niben101Scf01374_990639-1003309	Niben044Scf00000867Ctg038_4021-7606	Niben101Scf03393_14849-38264	Niben101Scf13679_130740-140185	Niben101Scf02349_384823-388482	Niben101Scf01382_292829-300544
GO:0017144	96	0.12	0.067	1.79104	2.94e-08	2.29e-06	5.64016	drug metabolic process	Niben101Scf04375_264067-271551	Niben101Scf02380_199292-204359	Nbv0.5scaffold3533_107861-122932	Niben101Scf00635_729794-735879	Niben101Scf01125_123419-128463	Nbv0.3scaffold30130_3305-20715	Niben101Scf08097_303393-312399	Niben101Scf04044_1353821-1363892	Niben101Scf04113_626327-630459	Niben101Scf04652_117090-123652	Niben101Scf02156_1555216-1563511	Niben101Scf00317_686346-694996	Niben101Scf09548_144374-147357	Niben101Scf09403_71016-76906	Niben044Scf00018307Ctg002_3807-11300	Niben101Scf00261_179995-182369	Nbv0.5scaffold4603_211234-217986	Niben101Scf19230_261376-267337	Niben101Scf03045_749005-755248	Niben101Scf03631_56616-62166	Niben101Scf00031_46039-54455	Niben101Scf00712_1547617-1555669	Niben101Scf01418_67513-72791	Niben101Scf02215_533394-537074	Niben101Scf00581_20479-26893	Niben101Scf01320_1-13389	Niben101Scf31493_8494-12268	Niben101Scf37031_116869-121065	Niben101Scf01466_90226-94462	Nbv0.3scaffold37994_1-7319	Niben101Scf13644_111584-116598	Niben101Scf00149_535023-539413	Niben044Scf00019841Ctg000_27175-30260	Niben101Scf01459_33033-38996	Niben101Scf02914_89913-94833	Nbv0.5scaffold941_503913-516302	Niben044Scf00022234Ctg007_289-7048	Niben101Scf06026_184023-190567	Niben101Scf04506_313152-322574	Niben101Scf04060_276805-280179	Niben101Scf03819_147537-150976
GO:2000652	13	0.016	0.0025	6.4	1e-07	7.62e-06	5.11805	regulation of secondary cell wall biogenesis	Niben101Scf01830_239406-242778	Niben101Scf04173_339949-343295	Niben101Scf02465_83174-99320	Nbv0.3scaffold52886_1178-8420	Niben044Scf00049515Ctg002_1-2153	Niben101Scf03169_407394-412072	Niben101Scf07474_453022-456665	Niben101Scf05461_49558-53040	Nbv0.3scaffold80767_1668-6548	Niben101Scf01146_697235-719074	Niben101Scf01184_1139331-1143703	Nbv0.3scaffold4098_1-3499	Niben044Scf00013543Ctg006_1-3855
GO:0007509	5	0.0062	0.0002	31	1.77e-07	1.32e-05	4.87943	mesoderm migration involved in gastrulation	Niben101Scf08721_123274-126713	Niben101Scf09554_54814-58253	Nbv0.3scaffold1712_40655-44094	Niben101Scf08002_235828-239267	Niben101Scf11806_33929-37368
GO:0010191	18	0.022	0.0059	3.72881	1.5e-06	8.55e-05	4.06803	mucilage metabolic process	Niben101Scf09597_21103-26435	Niben044Scf00019841Ctg000_27175-30260	Niben101Scf02215_533394-537074	Nbv0.3scaffold9046_35606-41740	Niben101Scf04339_12347-17122	Niben101Scf02465_83174-99320	Nbv0.3scaffold52886_1178-8420	Niben101Scf08721_233169-237700	Niben101Scf03991_4387-12493	Niben044Scf00030448Ctg006_6034-11616	Niben101Scf05392_103002-111060	Niben101Scf02289_558406-564812	Niben101Scf01394_360621-364664	Niben101Scf00273_264217-267302	Niben101Scf13644_111584-116598	Niben101Scf01888_1003461-1018215	Niben101Scf01382_292829-300544	Niben101Scf03653_214666-222016
GO:1903338	14	0.017	0.0039	4.35897	3.09e-06	0.000161	3.79317	regulation of cell wall organization or biogenesis	Niben101Scf01830_239406-242778	Niben101Scf04173_339949-343295	Niben101Scf02465_83174-99320	Nbv0.3scaffold52886_1178-8420	Niben044Scf00049515Ctg002_1-2153	Niben101Scf03169_407394-412072	Niben101Scf07474_453022-456665	Niben101Scf08211_285468-288136	Niben101Scf05461_49558-53040	Nbv0.3scaffold80767_1668-6548	Niben101Scf01146_697235-719074	Niben101Scf01184_1139331-1143703	Nbv0.3scaffold4098_1-3499	Niben044Scf00013543Ctg006_1-3855
GO:0040007	77	0.096	0.058	1.65517	1.11e-05	0.000521	3.28316	growth	Niben101Scf05709_217375-223128	Niben101Scf16691_10553-19579	Nbv0.5scaffold8701_12471-21976	Niben044Scf00014844Ctg024_21161-26262	Niben044Scf00026025Ctg010_2538-9851	Niben101Scf04339_12347-17122	Niben044Scf00049315Ctg001_1-2489	Niben101Scf06901_124485-129521	Nbv0.3scaffold80767_1668-6548	Niben101Scf12847_80260-86923	Niben101Scf06482_104035-112863	Niben101Scf14566_107589-115490	Niben101Scf02919_424387-432031	Nbv0.3scaffold56729_3264-7458	Niben101Scf07790_11035-15666	Niben101Scf06349_35049-38762	Niben101Scf16022_233313-240704	Niben101Scf07086_150130-152627	Nbv0.3scaffold9046_35606-41740	Niben101Scf03352_96107-101346	Niben101Scf02083_313971-317570	Niben101Scf00980_765308-771054	Niben101Scf05035_93478-95990	Niben101Scf05063_4258-9887	Niben101Scf02011_793421-804421	Niben101Scf04886_471960-478461	Niben101Scf15836_51841-67152	Niben101Scf00730_184981-189394	Nbv0.3scaffold43041_4556-18019	Niben101Scf10575_24092-29357	Nbv0.5scaffold2184_7413-11768	Niben101Scf34081_44680-48071	Niben101Scf05035_93574-100957	Niben101Scf07849_173137-181267	Niben101Scf02714_47807-55560	Niben044Scf00021599Ctg011_2429-7299	Niben101Scf00270_179587-186177	Nbv0.3scaffold2625_10257-17120	Niben101Scf00539_564199-572975	Niben101Scf01556_378064-383009	Niben101Scf35572_113008-118089
GO:0010115	8	0.01	0.0014	7.14286	1.46e-05	0.000644	3.19111	regulation of abscisic acid biosynthetic process	Niben101Scf14566_107589-115490	Niben101Scf03365_523777-532406	Niben101Scf00247_457815-462664	Nbv0.5scaffold5414_12931-21329	Niben101Scf01897_343336-347827	Niben101Scf00581_20479-26893	Niben044Scf00000867Ctg038_4021-7606	Niben101Scf01382_292829-300544
GO:0009058	318	0.4	0.33	1.21212	2.75e-05	0.00113	2.94692	biosynthetic process	Niben101Scf02316_278334-281086	Niben101Scf00607_268095-283366	Niben101Scf09597_21103-26435	Niben101Scf09472_216855-219754	Niben044Scf00026025Ctg010_2538-9851	Niben101Scf01395_65319-68734	Niben101Scf07229_47646-51206	Nbv0.3scaffold42552_9834-12703	Niben101Scf01785_692512-696130	Nbv0.5scaffold590_63445-68579	Niben101Scf10015_24099-29198	Niben101Scf05989_129551-134272	Nbv0.3scaffold30130_3305-20715	Niben101Scf07755_6127-13629	Niben101Scf00217_16064-23051	Niben101Scf02797_128678-131124	Niben101Scf09725_82734-88458	Niben101Scf04113_626327-630459	Niben101Scf04652_117090-123652	Niben101Scf04995_1550518-1554939	Niben101Scf13518_76824-79840	Niben101Scf02156_1555216-1563511	Niben044Scf00005744Ctg001_1-6835	Niben044Scf00020721Ctg017_5503-13603	Niben101Scf01692_100348-107009	Nbv0.5scaffold8349_1-10300	Niben101Scf09403_71016-76906	Nbv0.3scaffold9046_35606-41740	Niben101Scf00261_179995-182369	Niben101Scf01577_91436-96343	Niben101Scf02083_313971-317570	Nbv0.3scaffold26850_21069-27384	Niben101Scf03991_4387-12493	Nbv0.5scaffold4603_211234-217986	Niben101Scf01521_260805-265039	Nbv0.3scaffold90401_1-2481	Niben101Scf01765_200099-206211	Niben101Scf00046_693940-703693	Niben101Scf19230_261376-267337	Niben101Scf03045_749005-755248	Niben101Scf02714_47807-55560
GO:0016049	63	0.078	0.047	1.65957	5.5e-05	0.00211	2.67572	cell growth	Niben101Scf05709_217375-223128	Niben101Scf16691_10553-19579	Niben044Scf00014844Ctg024_21161-26262	Niben044Scf00026025Ctg010_2538-9851	Niben101Scf04339_12347-17122	Niben044Scf00049315Ctg001_1-2489	Niben101Scf06901_124485-129521	Nbv0.3scaffold80767_1668-6548	Niben101Scf12847_80260-86923	Niben101Scf14566_107589-115490	Niben101Scf02919_424387-432031	Nbv0.3scaffold56729_3264-7458	Niben101Scf07790_11035-15666	Niben101Scf06349_35049-38762	Niben101Scf16022_233313-240704	Nbv0.3scaffold9046_35606-41740	Niben101Scf03352_96107-101346	Niben101Scf02083_313971-317570	Niben101Scf00980_765308-771054	Niben101Scf05035_93478-95990	Niben101Scf05063_4258-9887	Niben101Scf02011_793421-804421	Niben101Scf04886_471960-478461	Niben101Scf15836_51841-67152	Niben101Scf00730_184981-189394	Nbv0.3scaffold43041_4556-18019	Niben101Scf10575_24092-29357	Nbv0.5scaffold2184_7413-11768	Niben101Scf34081_44680-48071	Niben101Scf05035_93574-100957	Niben101Scf07849_173137-181267	Niben101Scf02714_47807-55560	Niben044Scf00021599Ctg011_2429-7299	Niben101Scf00270_179587-186177	Nbv0.3scaffold2625_10257-17120	Niben101Scf00539_564199-572975	Niben101Scf35572_113008-118089	Niben101Scf00581_20479-26893	Niben044Scf00001941Ctg005_1267-8258	Niben101Scf03824_43733-50579	Niben101Scf08721_233169-237700
GO:0062012	25	0.031	0.013	2.38462	6.86e-05	0.00245	2.61083	regulation of small molecule metabolic process	Niben101Scf04287_642259-648215	Nbv0.5scaffold5414_12931-21329	Niben101Scf01897_343336-347827	Niben101Scf00581_20479-26893	Niben101Scf20636_86225-88827	Nbv0.3scaffold59977_156-5843	Niben101Scf05018_39842-50249	Nbv0.3scaffold11958_2633-13417	Niben044Scf00000867Ctg038_4021-7606	Niben044Scf00030192Ctg001_7581-10988	Niben101Scf01066_354735-359679	Niben101Scf01382_292829-300544	Niben101Scf14566_107589-115490	Niben101Scf03365_523777-532406	Nbv0.3scaffold9033_6049-12462	Niben101Scf00247_457815-462664	Niben044Scf00002185Ctg002_2906-7286	Niben044Scf00045793Ctg003_1-5247	Niben101Scf05869_12881-19421	Niben044Scf00022234Ctg007_289-7048	Niben101Scf06318_84012-92450	Niben101Scf03045_749005-755248	Niben101Scf02829_343332-358556	Niben101Scf13679_130740-140185	Nbv0.3scaffold4634_58859-67669
GO:0015790	3	0.0037	0.0002	18.5	0.000279	0.00844	2.07366	UDP-xylose transmembrane transport	Niben101Scf03614_259143-271453	Niben101Scf02165_212718-222961	Nbv0.5scaffold1193_304766-313871
GO:0009607	114	0.14	0.1	1.4	0.00043	0.0118	1.92812	response to biotic stimulus	Niben101Scf00607_268095-283366	Niben101Scf07402_198002-204290	Niben101Scf17640_7844-10476	Niben101Scf06156_447261-454936	Nbv0.3scaffold60636_5726-11741	Nbv0.3scaffold46567_1-8088	Niben101Scf01785_692512-696130	Niben101Scf01694_774691-796446	Niben101Scf08097_303393-312399	Niben101Scf07223_412290-415591	Niben044Scf00035718Ctg003_3635-13400	Niben101Scf01374_990639-1003309	Niben101Scf12290_31643-39548	Niben044Scf00039533Ctg003_10307-20286	Niben101Scf05799_259379-263016	Niben044Scf00043840Ctg002_1-2262	Niben044Scf00028919Ctg012_7024-12906	Niben101Scf07040_372240-380609	Niben101Scf00650_171507-177196	Niben101Scf00247_457815-462664	Niben101Scf05035_93478-95990	Niben044Scf00029429Ctg000_1-3478	Niben101Scf00381_763149-784891	Niben101Scf03991_4387-12493	Niben101Scf05092_80936-83175	Niben101Scf20935_55359-65303	Niben101Scf10575_24092-29357	Niben101Scf08415_41803-48219	Niben101Scf06883_6517-9794	Niben101Scf01267_145981-153042	Niben101Scf02714_47807-55560	Niben101Scf03768_321693-324082	Niben101Scf19261_114064-118115	Niben101Scf01897_343336-347827	Niben101Scf00581_20479-26893	Nbv0.5scaffold1836_25124-31416	Niben101Scf00576_329835-334957	Niben101Scf30418_78759-87803	Niben101Scf07757_71373-74181	Nbv0.5scaffold9401_16415-19368	Niben101Scf31493_8494-12268
GO:0010248	3	0.0037	0.0002	18.5	0.000479	0.0128	1.89279	establishment or maintenance of transmembrane electrochemical gradient	Nbv0.5scaffold8349_1-10300	Niben101Scf04918_572088-579651	Nbv0.3scaffold77872_147-7585
GO:0009180	3	0.0037	0.0002	18.5	0.000479	0.0128	1.89279	purine ribonucleoside diphosphate biosynthetic process	Niben101Scf02904_287586-292983	Niben101Scf19230_261376-267337	Niben101Scf04506_313152-322574
GO:0008643	18	0.022	0.0093	2.36559	0.000582	0.0142	1.84771	carbohydrate transport	Niben101Scf03373_475741-480472	Nbv0.5scaffold1836_25124-31416	Niben101Scf04384_598441-603352	Niben101Scf06412_311278-315202	Nbv0.3scaffold121639_1-2078	Niben101Scf02877_508403-513839	Nbv0.5scaffold1193_304766-313871	Niben101Scf03711_2412-13227	Niben101Scf29015_39064-44217	Niben101Scf03614_259143-271453	Niben101Scf06286_230181-238804	Niben101Scf01176_95164-105260	Niben101Scf04739_11655-16238	Niben101Scf00220_298226-311212	Niben101Scf02165_212718-222961	Niben101Scf01634_681010-686074	Nbv0.5scaffold1970_1209-13055	Niben101Scf02264_491016-502527
GO:0010273	3	0.0037	0.0002	18.5	0.000753	0.0179	1.74715	detoxification of copper ion	Nbv0.5scaffold8293_30849-40181	Niben101Scf13196_44713-54785	Nbv0.3scaffold17733_7343-16790
GO:0009845	19	0.024	0.01	2.4	0.000834	0.019	1.72125	seed germination	Niben101Scf00270_179587-186177	Niben101Scf07040_372240-380609	Niben101Scf05490_66476-72295	Niben101Scf01572_139516-143555	Niben101Scf01105_151583-156241	Niben101Scf00821_1392216-1396259	Nbv0.5scaffold270_612362-620488	Nbv0.5scaffold4403_115684-119663	Niben101Scf08134_168580-175837	Nbv0.3scaffold36925_10755-20566	Niben101Scf00063_444405-447385	Niben101Scf03410_62656-72706	Nbv0.3scaffold64664_5531-9972	Niben101Scf01267_145981-153042	Niben101Scf11785_215413-219299	Niben101Scf04992_347354-353452	Niben101Scf02077_1286993-1289442	Niben101Scf01066_354735-359679	Nbv0.3scaffold54586_3650-12377
GO:0043207	107	0.13	0.099	1.31313	0.000935	0.0209	1.67985	response to external biotic stimulus	Niben101Scf00607_268095-283366	Niben101Scf07402_198002-204290	Niben101Scf06156_447261-454936	Nbv0.3scaffold60636_5726-11741	Nbv0.3scaffold46567_1-8088	Niben101Scf01785_692512-696130	Niben101Scf01694_774691-796446	Niben101Scf08097_303393-312399	Niben101Scf07223_412290-415591	Niben044Scf00035718Ctg003_3635-13400	Niben101Scf01374_990639-1003309	Niben101Scf12290_31643-39548	Niben044Scf00039533Ctg003_10307-20286	Niben101Scf05799_259379-263016	Niben044Scf00028919Ctg012_7024-12906	Niben101Scf00650_171507-177196	Niben101Scf00247_457815-462664	Niben101Scf05035_93478-95990	Niben044Scf00029429Ctg000_1-3478	Niben101Scf00381_763149-784891	Niben101Scf03991_4387-12493	Niben101Scf05092_80936-83175	Niben101Scf20935_55359-65303	Niben101Scf10575_24092-29357	Niben101Scf08415_41803-48219	Niben101Scf01267_145981-153042	Niben101Scf02714_47807-55560	Niben101Scf03768_321693-324082	Niben101Scf19261_114064-118115	Niben101Scf01897_343336-347827	Niben101Scf00581_20479-26893	Nbv0.5scaffold1836_25124-31416	Niben101Scf00576_329835-334957	Niben101Scf30418_78759-87803	Niben101Scf07757_71373-74181	Nbv0.5scaffold9401_16415-19368	Niben101Scf31493_8494-12268	Nbv0.5scaffold290_188496-194776	Niben101Scf02909_158757-161665	Niben101Scf00528_151185-154976	Niben101Scf07608_128848-135013
GO:0051897	3	0.0037	0.0003	12.3333	0.00111	0.0238	1.62342	positive regulation of protein kinase B signaling	Niben101Scf08415_48865-53598	Niben101Scf08653_653291-657549	Niben101Scf00626_243720-248429
GO:0007623	21	0.026	0.013	2	0.00164	0.0313	1.50446	circadian rhythm	Niben101Scf20209_41372-46894	Nbv0.3scaffold38063_5045-12083	Niben101Scf01572_139516-143555	Niben044Scf00057089Ctg004_5278-11668	Niben101Scf00285_49111-52280	Niben101Scf04220_841925-847990	Niben044Scf00039176Ctg001_8625-15760	Niben101Scf00402_232989-239155	Nbv0.3scaffold26850_21069-27384	Nbv0.5scaffold907_352838-358552	Nbv0.5scaffold4403_115684-119663	Niben044Scf00012020Ctg001_1947-6866	Niben101Scf02887_23799-27673	Niben101Scf01236_226956-232042	Niben044Scf00002436Ctg006_4241-7861	Niben044Scf00000100Ctg008_1-4949	Niben101Scf04652_117090-123652	Nbv0.3scaffold64664_5531-9972	Niben101Scf09363_109838-114622	Niben101Scf04473_1432257-1442283	Niben101Scf11469_26089-33446
GO:0008543	4	0.005	0.0007	7.14286	0.0022	0.0408	1.38934	fibroblast growth factor receptor signaling pathway	Niben101Scf08721_123274-126713	Niben101Scf09554_54814-58253	Niben101Scf08002_235828-239267	Niben101Scf11806_33929-37368
GO:0009727	4	0.005	0.0007	7.14286	0.0022	0.0408	1.38934	detection of ethylene stimulus	Niben044Scf00006907Ctg030_1-3500	Niben044Scf00012234Ctg002_18563-22253	Niben101Scf02465_83174-99320	Nbv0.3scaffold52886_1178-8420
GO:0046777	31	0.039	0.022	1.77273	0.00228	0.0415	1.38195	protein autophosphorylation	Niben101Scf02603_135567-148742	Nbv0.3scaffold38063_5045-12083	Nbv0.5scaffold3011_174745-181077	Niben101Scf00402_232989-239155	Niben101Scf02618_23199-33158	Niben101Scf08097_303393-312399	Niben101Scf03939_44922-49411	Niben101Scf00318_494727-504101	Niben101Scf00744_302781-312735	Niben101Scf01236_226956-232042	Nbv0.3scaffold36925_10755-20566	Nbv0.3scaffold10256_28659-37953	Niben101Scf09544_115761-133063	Niben101Scf07424_223429-241622	Niben101Scf01414_88188-94847	Niben044Scf00006307Ctg003_5878-12359	Niben101Scf20176_12659-22551	Niben044Scf00053371Ctg004_3072-8262	Niben044Scf00057089Ctg004_5278-11668	Niben101Scf00168_1165860-1168858	Niben044Scf00039176Ctg001_8625-15760	Niben101Scf00482_686690-691877	Niben101Scf06084_100783-106535	Niben101Scf10278_34777-44745	Niben101Scf00381_763149-784891	Niben101Scf00402_233091-235537	Nbv0.3scaffold48756_1-12311	Nbv0.5scaffold3011_178310-180981	Niben044Scf00002436Ctg006_4241-7861	Niben101Scf06026_110906-120172	Niben101Scf01267_145981-153042
GO:0072593	17	0.021	0.0097	2.16495	0.00236	0.0426	1.37059	reactive oxygen species metabolic process	Niben101Scf09548_144374-147357	Niben101Scf01037_281173-284764	Niben101Scf00712_1547617-1555669	Niben101Scf10158_141582-176554	Nbv0.5scaffold6356_85817-95062	Niben101Scf01676_41923-45553	Niben044Scf00001827Ctg010_4979-8471	Niben101Scf01676_46439-50382	Niben044Scf00002096Ctg005_54504-57988	Nbv0.3scaffold30130_3305-20715	Niben101Scf03861_71341-74636	Nbv0.5scaffold900_446030-449840	Niben101Scf03861_5373-53350	Niben101Scf01466_90226-94462	Niben101Scf04060_276805-280179	Niben101Scf03631_56616-62166	Niben101Scf02349_384823-388482
GO:0009967	24	0.03	0.016	1.875	0.00241	0.0434	1.36251	positive regulation of signal transduction	Nbv0.3scaffold2625_10257-17120	Niben101Scf17640_7844-10476	Niben101Scf06156_447261-454936	Nbv0.3scaffold26034_22643-26607	Nbv0.3scaffold1712_40655-44094	Niben101Scf08002_235828-239267	Niben101Scf11806_33929-37368	Niben101Scf03439_24341-30089	Nbv0.3scaffold15988_1789-9795	Niben101Scf08415_48865-53598	Niben044Scf00053371Ctg004_3072-8262	Niben101Scf08653_653291-657549	Niben101Scf00482_686690-691877	Niben101Scf06084_100783-106535	Niben044Scf00058779Ctg004_2155-4793	Niben101Scf00626_243720-248429	Nbv0.3scaffold25395_10920-13734	Niben101Scf01626_526854-530521	Niben101Scf08721_123274-126713	Niben101Scf11723_265857-269459	Niben101Scf09554_54814-58253	Niben101Scf03819_147537-150976	Niben101Scf01428_420894-423280	Niben101Scf02731_22652-25314
GO:0006629	102	0.13	0.096	1.35417	0.00248	0.0444	1.35262	lipid metabolic process	Niben101Scf03284_802356-807190	Niben044Scf00026025Ctg010_2538-9851	Nbv0.5scaffold590_63445-68579	Niben101Scf06901_124485-129521	Niben101Scf05848_372139-378066	Niben101Scf07072_111879-117918	Niben101Scf03420_203214-206269	Niben101Scf04044_1353821-1363892	Niben101Scf02797_128678-131124	Niben044Scf00000100Ctg008_1-4949	Niben101Scf04113_626327-630459	Niben101Scf12847_80260-86923	Niben101Scf03595_843915-850629	Niben101Scf08508_42594-47161	Niben101Scf13518_76824-79840	Niben101Scf02156_1555216-1563511	Niben101Scf05799_259379-263016	Niben101Scf00039_128464-144034	Niben101Scf00247_457815-462664	Niben101Scf09403_71016-76906	Niben101Scf00261_179995-182369	Niben101Scf02083_313971-317570	Niben101Scf15836_51841-67152	Niben101Scf00046_693940-703693	Niben101Scf00324_271522-284457	Niben101Scf03045_749005-755248	Niben101Scf05618_311915-316267	Niben101Scf01517_393760-398086	Niben101Scf20773_18597-39009	Niben101Scf01418_67513-72791	Niben101Scf05490_66476-72295	Niben101Scf03786_64999-71373	Niben101Scf01897_343336-347827	Niben101Scf06091_740612-744739	Nbv0.5scaffold1836_25124-31416	Niben101Scf08691_91242-100067	Nbv0.3scaffold33243_5027-11602	Niben101Scf00063_444405-447385	Nbv0.5scaffold290_188496-194776	Niben101Scf00503_151226-156699	Niben101Scf02195_477937-483034
GO:1901568	11	0.014	0.005	2.8	0.00252	0.0447	1.34969	fatty acid derivative metabolic process	Niben044Scf00022234Ctg007_289-7048	Nbv0.3scaffold9033_6049-12462	Niben101Scf04287_642259-648215	Niben101Scf05201_235413-242292	Niben044Scf00014597Ctg000_8037-17538	Niben101Scf09544_16266-28355	Niben101Scf03045_749005-755248	Niben101Scf03595_843915-850629	Niben101Scf06901_124485-129521	Niben101Scf05799_259379-263016	Niben101Scf15836_51841-67152
GO:0009962	8	0.01	0.0031	3.22581	0.00326	0.0538	1.26922	regulation of flavonoid biosynthetic process	Niben101Scf07066_13654-16875	Niben101Scf09928_98275-106973	Niben101Scf00528_151185-154976	Niben101Scf05956_167998-174499	Niben101Scf06344_666613-670520	Niben101Scf03820_224534-227484	Niben101Scf02658_383795-387254	Niben101Scf05152_340109-344044
GO:0048511	23	0.029	0.015	1.93333	0.00329	0.0538	1.26922	rhythmic process	Niben101Scf09548_144374-147357	Niben101Scf20209_41372-46894	Nbv0.3scaffold38063_5045-12083	Niben101Scf10158_141582-176554	Niben101Scf01572_139516-143555	Niben044Scf00057089Ctg004_5278-11668	Niben101Scf00285_49111-52280	Niben101Scf04220_841925-847990	Niben044Scf00039176Ctg001_8625-15760	Niben101Scf00402_232989-239155	Nbv0.3scaffold26850_21069-27384	Nbv0.5scaffold907_352838-358552	Nbv0.5scaffold4403_115684-119663	Niben044Scf00012020Ctg001_1947-6866	Niben101Scf02887_23799-27673	Niben101Scf01236_226956-232042	Niben044Scf00002436Ctg006_4241-7861	Niben044Scf00000100Ctg008_1-4949	Niben101Scf04652_117090-123652	Nbv0.3scaffold64664_5531-9972	Niben101Scf09363_109838-114622	Niben101Scf04473_1432257-1442283	Niben101Scf11469_26089-33446
GO:0043456	2	0.0025	0.0001	25	0.00349	0.0569	1.24489	regulation of pentose-phosphate shunt	Niben044Scf00002185Ctg002_2906-7286	Niben101Scf13679_130740-140185
GO:0051228	2	0.0025	0.0001	25	0.00349	0.0569	1.24489	mitotic spindle disassembly	Niben101Scf08415_48865-53598	Niben101Scf08653_653291-657549
GO:0006858	2	0.0025	0.0001	25	0.00349	0.0569	1.24489	extracellular transport	Niben044Scf00002051Ctg012_994-6350	Niben101Scf09116_498523-503311
GO:0009725	135	0.17	0.14	1.21429	0.00511	0.0759	1.11976	response to hormone	Niben101Scf02316_278334-281086	Niben101Scf01765_397994-400428	Niben101Scf00607_268095-283366	Niben101Scf07066_13654-16875	Niben101Scf17640_7844-10476	Niben101Scf03373_475741-480472	Niben101Scf20316_228738-233843	Niben101Scf00285_49111-52280	Niben044Scf00049315Ctg001_1-2489	Niben101Scf01785_692512-696130	Niben101Scf05989_129551-134272	Niben101Scf00635_729794-735879	Niben101Ctg15836_1-3883	Niben101Scf01694_774691-796446	Niben101Scf03420_203214-206269	Niben101Scf02797_128678-131124	Niben101Scf01374_990639-1003309	Niben101Scf13196_44713-54785	Niben101Scf12847_80260-86923	Niben044Scf00044485Ctg001_260-2359	Niben101Scf05799_259379-263016	Nbv0.3scaffold10494_32418-45265	Niben101Scf01577_91436-96343	Niben101Scf03352_96107-101346	Niben101Scf02083_313971-317570	Niben044Scf00029429Ctg000_1-3478	Niben101Scf01765_200099-206211	Niben101Scf20935_55359-65303	Niben101Scf08415_41803-48219	Niben101Scf06883_6517-9794	Niben044Scf00031055Ctg007_6791-10173	Nbv0.5scaffold336_317655-340055	Nbv0.3scaffold17733_7343-16790	Niben101Scf02714_47807-55560	Niben101Scf03631_56616-62166	Niben101Scf01765_428898-431428	Niben101Scf10015_876948-882991	Nbv0.5scaffold8293_30849-40181	Niben101Scf00712_1547617-1555669	Niben101Scf05490_66476-72295	Niben101Scf30418_78759-87803
GO:0048869	114	0.14	0.11	1.27273	0.00514	0.0759	1.11976	cellular developmental process	Niben101Scf05709_217375-223128	Niben101Scf16691_10553-19579	Niben101Scf09597_21103-26435	Niben044Scf00026025Ctg010_2538-9851	Niben044Scf00049315Ctg001_1-2489	Niben101Scf06901_124485-129521	Niben044Scf00035718Ctg003_3635-13400	Niben101Scf12847_80260-86923	Nbv0.3scaffold64664_5531-9972	Niben044Scf00020721Ctg017_5503-13603	Nbv0.3scaffold6593_52905-59155	Niben101Scf01830_239406-242778	Niben101Scf01692_100348-107009	Niben101Scf06349_35049-38762	Niben101Scf01572_139516-143555	Niben101Scf01577_91436-96343	Niben101Scf03352_96107-101346	Niben101Scf02083_313971-317570	Niben044Scf00030448Ctg006_6034-11616	Niben101Scf00730_184981-189394	Nbv0.5scaffold2184_7413-11768	Niben101Scf05217_28737-48042	Niben044Scf00018935Ctg001_12486-15840	Niben101Scf07849_173137-181267	Niben101Scf19230_261376-267337	Niben101Scf02714_47807-55560	Niben044Scf00001941Ctg005_1267-8258	Niben101Scf02465_83174-99320	Niben101Scf04122_114066-117902	Niben101Scf04643_198484-201653	Niben101Scf02669_66278-70882	Niben101Scf01394_360621-364664	Niben101Scf05018_39842-50249	Niben101Scf08211_285468-288136	Niben101Scf10366_50370-54948	Niben101Scf05368_94541-99081	Nbv0.3scaffold4098_1-3499	Niben101Scf13644_111584-116598	Niben101Scf00228_1108272-1112417	Niben044Scf00030192Ctg001_7581-10988	Niben101Scf01827_46072-55528
GO:0019915	6	0.0075	0.002	3.75	0.00602	0.0831	1.0804	lipid storage	Niben101Scf10353_55159-58669	Niben044Scf00010297Ctg006_566-5040	Niben101Scf07086_150130-152627	Niben101Scf11743_67294-74707	Niben044Scf00024250Ctg012_499-4757	Niben101Scf02077_1286993-1289442
GO:1900908	3	0.0037	0.0005	7.4	0.0065	0.0884	1.05355	regulation of olefin metabolic process	Niben101Scf06318_84012-92450	Niben101Scf02829_343332-358556	Niben044Scf00045793Ctg003_1-5247
GO:0031335	3	0.0037	0.0005	7.4	0.0065	0.0884	1.05355	regulation of sulfur amino acid metabolic process	Niben101Scf06318_84012-92450	Niben101Scf02829_343332-358556	Niben044Scf00045793Ctg003_1-5247
GO:0042552	3	0.0037	0.0005	7.4	0.0065	0.0884	1.05355	myelination	Niben044Scf00006458Ctg010_7730-12016	Niben101Scf05217_28737-48042	Niben101Scf03251_13575-18399
GO:0009812	20	0.025	0.013	1.92308	0.00698	0.0916	1.0381	flavonoid metabolic process	Nbv0.5scaffold1804_176579-181767	Niben101Scf09928_98275-106973	Niben101Scf05307_3296-6624	Niben101Scf01395_65319-68734	Niben101Scf07007_123778-131977	Niben101Scf06344_666613-670520	Niben101Scf02408_505135-508082	Niben101Scf05989_129551-134272	Niben044Scf00007578Ctg015_10313-13671	Niben101Scf01916_150514-155689	Niben101Scf01239_223210-227817	Niben101Scf07755_6127-13629	Niben101Scf08134_168580-175837	Niben101Scf03410_62656-72706	Niben101Scf10560_161543-166994	Niben101Scf00225_8544-13722	Niben101Scf08508_42594-47161	Niben101Scf11785_215413-219299	Niben044Scf00002317Ctg006_11986-15758	Nbv0.5scaffold3993_121335-125040
GO:0050896	404	0.5	0.46	1.08696	0.00717	0.0932	1.03058	response to stimulus	Niben101Scf00607_268095-283366	Nbv0.3scaffold11879_17050-23003	Niben101Scf09348_4661-7669	Nbv0.5scaffold3533_107861-122932	Niben101Scf05989_129551-134272	Nbv0.3scaffold71816_669-6552	Niben101Scf07223_412290-415591	Niben044Scf00035718Ctg003_3635-13400	Nbv0.5scaffold4606_1333-7212	Niben101Scf13518_76824-79840	Niben044Scf00036252Ctg017_499-4722	Niben101Scf09548_144374-147357	Niben101Scf01830_239406-242778	Nbv0.5scaffold8349_1-10300	Nbv0.3scaffold9046_35606-41740	Niben044Scf00057089Ctg004_5278-11668	Niben101Scf02083_313971-317570	Niben101Scf00381_763149-784891	Niben101Scf03991_4387-12493	Niben101Scf01521_260805-265039	Niben101Scf05092_80936-83175	Niben101Scf01765_200099-206211	Niben101Scf08415_41803-48219	Niben101Scf02714_47807-55560	Niben101Scf07493_416126-419484	Niben101Scf00592_772506-778277	Niben044Scf00023137Ctg002_4478-12981	Niben044Scf00007554Ctg001_9725-17104	Nbv0.5scaffold9401_16415-19368	Niben101Scf02316_150724-156465	Niben101Scf07610_13147-16339	Niben101Scf37031_116869-121065	Nbv0.5scaffold290_188496-194776	Niben101Scf02909_158757-161665	Niben101Scf05682_24175-33775	Niben101Scf00254_734028-736522	Niben101Scf00228_1108272-1112417	Niben101Scf00149_535023-539413	Nbv0.3scaffold1419_9967-12656	Niben101Scf03905_308295-324920	Niben044Scf00002436Ctg006_4241-7861
GO:0006895	4	0.005	0.001	5	0.00751	0.0968	1.01412	Golgi to endosome transport	Niben101Scf02042_38850-48558	Nbv0.3scaffold52330_5143-9597	Nbv0.3scaffold7014_8234-17936	Niben101Scf09357_45864-55862
GO:0040008	42	0.052	0.035	1.48571	0.00752	0.0968	1.01412	regulation of growth	Niben101Scf05709_217375-223128	Niben101Scf01765_397994-400428	Niben101Scf03035_445156-459418	Niben101Scf00539_564199-572975	Nbv0.5scaffold8701_12471-21976	Niben101Scf07229_47646-51206	Niben101Scf02618_23199-33158	Niben044Scf00049515Ctg002_1-2153	Niben101Scf08097_303393-312399	Niben101Scf01320_1-13389	Niben101Scf07031_165-5249	Niben101Scf02469_166966-172054	Niben101Scf01414_88188-94847	Niben101Scf00228_1108272-1112417	Niben101Scf09778_81224-129574	Niben101Scf06286_164439-168651	Niben101Scf00712_837224-841037	Niben044Scf00002272Ctg024_5051-9619	Niben101Scf07790_11035-15666	Niben101Scf05711_507231-526471	Niben101Scf00298_232592-237135	Niben101Scf07086_150130-152627	Nbv0.3scaffold10494_32418-45265	Niben101Scf01085_282222-286834	Niben101Scf06628_128057-130404	Niben101Scf01577_91436-96343	Niben101Scf05063_4258-9887	Niben101Scf01035_575661-581958	Niben101Scf00904_289323-296062	Niben101Scf08206_299964-302401	Niben101Scf34081_44680-48071	Niben044Scf00046567Ctg001_359-4656	Niben101Scf05373_1328-3828	Niben101Scf02071_55751-58095	Niben044Scf00031055Ctg007_6791-10173	Niben101Scf01728_206844-209176	Niben044Scf00010167Ctg013_13715-20904	Niben044Scf00024250Ctg012_499-4757	Niben101Scf02024_261065-269823	Niben044Scf00021599Ctg011_2429-7299	Niben101Scf00522_118699-122289
GO:0009719	135	0.17	0.14	1.21429	0.00814	0.103	0.987163	response to endogenous stimulus	Niben101Scf02316_278334-281086	Niben101Scf01765_397994-400428	Niben101Scf00607_268095-283366	Niben101Scf07066_13654-16875	Niben101Scf17640_7844-10476	Niben101Scf03373_475741-480472	Niben101Scf20316_228738-233843	Niben101Scf00285_49111-52280	Niben044Scf00049315Ctg001_1-2489	Niben101Scf01785_692512-696130	Niben101Scf05989_129551-134272	Niben101Scf00635_729794-735879	Niben101Ctg15836_1-3883	Niben101Scf01694_774691-796446	Niben101Scf03420_203214-206269	Niben101Scf02797_128678-131124	Niben101Scf01374_990639-1003309	Niben101Scf13196_44713-54785	Niben101Scf12847_80260-86923	Niben044Scf00044485Ctg001_260-2359	Niben101Scf05799_259379-263016	Nbv0.3scaffold10494_32418-45265	Niben101Scf01577_91436-96343	Niben101Scf03352_96107-101346	Niben101Scf02083_313971-317570	Niben044Scf00029429Ctg000_1-3478	Niben101Scf01765_200099-206211	Niben101Scf20935_55359-65303	Niben101Scf08415_41803-48219	Niben101Scf06883_6517-9794	Niben044Scf00031055Ctg007_6791-10173	Nbv0.5scaffold336_317655-340055	Nbv0.3scaffold17733_7343-16790	Niben101Scf02714_47807-55560	Niben101Scf03631_56616-62166	Niben101Scf01765_428898-431428	Niben101Scf10015_876948-882991	Nbv0.5scaffold8293_30849-40181	Niben101Scf00712_1547617-1555669	Niben101Scf05490_66476-72295	Niben101Scf30418_78759-87803
GO:0007042	2	0.0025	0.0002	12.5	0.00845	0.106	0.974694	lysosomal lumen acidification	Niben101Scf06156_447261-454936	Nbv0.3scaffold15988_1789-9795
GO:0042221	227	0.28	0.25	1.12	0.00888	0.109	0.962574	response to chemical	Niben101Scf02316_278334-281086	Niben101Scf01765_397994-400428	Niben101Scf00607_268095-283366	Niben101Scf03373_475741-480472	Niben101Scf01785_692512-696130	Nbv0.5scaffold3533_107861-122932	Niben101Scf05989_129551-134272	Nbv0.3scaffold71816_669-6552	Niben101Scf01125_123419-128463	Nbv0.3scaffold30130_3305-20715	Niben101Scf00217_16064-23051	Niben101Scf07223_412290-415591	Niben101Scf02797_128678-131124	Niben044Scf00035718Ctg003_3635-13400	Niben101Scf09725_82734-88458	Niben101Scf01374_990639-1003309	Niben101Scf04113_626327-630459	Niben101Scf04652_117090-123652	Niben101Scf01830_239406-242778	Nbv0.5scaffold8349_1-10300	Niben101Scf00261_179995-182369	Niben101Scf01577_91436-96343	Niben101Scf02083_313971-317570	Niben101Scf00381_763149-784891	Niben101Scf15836_51841-67152	Niben101Scf05092_80936-83175	Niben101Scf01765_200099-206211	Niben101Scf20935_55359-65303	Niben101Scf08415_41803-48219	Niben044Scf00031055Ctg007_6791-10173	Niben101Scf19230_261376-267337	Nbv0.3scaffold17733_7343-16790	Niben101Scf02714_47807-55560	Niben101Scf01765_428898-431428	Niben101Scf10015_876948-882991	Niben101Scf05056_84755-87845	Niben101Scf00592_772506-778277	Niben101Scf01897_343336-347827	Niben101Scf02465_83174-99320	Niben044Scf00047250Ctg000_253-3566	Niben101Scf10157_573230-579544
GO:0030705	7	0.0087	0.003	2.9	0.01	0.12	0.920819	cytoskeleton-dependent intracellular transport	Niben044Scf00006458Ctg010_7730-12016	Niben101Scf08415_48865-53598	Niben101Scf05711_507231-526471	Niben101Scf08653_653291-657549	Niben101Scf03251_13575-18399	Niben101Scf00626_243720-248429	Niben101Scf16437_52757-62308
GO:0032502	282	0.35	0.31	1.12903	0.0106	0.123	0.910095	developmental process	Niben101Scf02316_278334-281086	Niben101Scf05709_217375-223128	Niben101Scf01765_397994-400428	Niben101Scf16691_10553-19579	Niben101Scf09597_21103-26435	Niben044Scf00005887Ctg005_18080-25043	Niben044Scf00026025Ctg010_2538-9851	Niben101Scf00367_564565-567032	Niben101Scf04384_598441-603352	Nbv0.5scaffold3533_107861-122932	Niben101Scf01290_115952-119894	Niben101Scf10015_24099-29198	Nbv0.3scaffold71816_669-6552	Niben101Scf07223_412290-415591	Niben044Scf00035718Ctg003_3635-13400	Niben101Scf09357_45864-55862	Niben044Scf00020721Ctg017_5503-13603	Niben044Scf00028919Ctg012_7024-12906	Niben101Scf01830_239406-242778	Niben101Scf01692_100348-107009	Nbv0.5scaffold1931_219244-222920	Nbv0.5scaffold8349_1-10300	Niben101Scf06349_35049-38762	Nbv0.3scaffold9046_35606-41740	Niben044Scf00057089Ctg004_5278-11668	Niben101Scf01577_91436-96343	Niben101Scf02083_313971-317570	Niben101Scf00980_765308-771054	Niben101Scf04886_471960-478461	Niben101Scf00730_184981-189394	Niben101Scf01765_200099-206211	Niben101Scf20935_55359-65303	Nbv0.5scaffold2184_7413-11768	Niben101Scf00046_693940-703693	Niben101Scf08415_41803-48219	Niben101Scf30958_62316-66344	Nbv0.5scaffold2233_251719-261193	Niben044Scf00031055Ctg007_6791-10173	Niben101Scf19230_261376-267337	Niben101Scf02714_47807-55560	Niben101Scf01765_428898-431428
GO:0042754	2	0.0025	0.0002	12.5	0.0116	0.129	0.88941	negative regulation of circadian rhythm	Niben044Scf00000100Ctg008_1-4949	Niben101Scf04220_841925-847990
GO:0030537	2	0.0025	0.0002	12.5	0.0116	0.129	0.88941	larval behavior	Niben101Scf08415_48865-53598	Niben101Scf00626_243720-248429
GO:0052545	7	0.0087	0.0031	2.80645	0.0123	0.131	0.882729	callose localization	Nbv0.5scaffold6356_85817-95062	Niben101Scf05682_24175-33775	Niben044Scf00027738Ctg002_8436-12483	Niben101Scf02669_66278-70882	Niben101Scf01694_774691-796446	Niben101Scf10157_573230-579544	Niben101Scf01521_260805-265039
GO:0048589	49	0.061	0.044	1.38636	0.0125	0.131	0.882729	developmental growth	Niben101Scf05709_217375-223128	Niben101Scf16691_10553-19579	Niben044Scf00014844Ctg024_21161-26262	Niben044Scf00026025Ctg010_2538-9851	Niben101Scf04339_12347-17122	Niben044Scf00049315Ctg001_1-2489	Niben101Scf06901_124485-129521	Niben101Scf02919_424387-432031	Niben101Scf07790_11035-15666	Niben101Scf06349_35049-38762	Niben101Scf07086_150130-152627	Niben101Scf03352_96107-101346	Niben101Scf02083_313971-317570	Niben101Scf05035_93478-95990	Niben101Scf05063_4258-9887	Niben101Scf02011_793421-804421	Niben101Scf00730_184981-189394	Nbv0.3scaffold43041_4556-18019	Niben101Scf10575_24092-29357	Nbv0.5scaffold2184_7413-11768	Niben101Scf34081_44680-48071	Niben101Scf05035_93574-100957	Niben101Scf07849_173137-181267	Niben101Scf02714_47807-55560	Niben044Scf00021599Ctg011_2429-7299	Nbv0.3scaffold2625_10257-17120	Niben101Scf00539_564199-572975	Niben101Scf01556_378064-383009	Niben101Scf35572_113008-118089	Niben044Scf00001941Ctg005_1267-8258	Niben101Scf05692_760577-766302	Niben101Scf00541_508442-514060	Niben101Scf02669_66278-70882	Niben101Scf05018_39842-50249	Nbv0.3scaffold11958_2633-13417	Niben101Scf10366_50370-54948	Niben101Scf07031_165-5249	Niben101Scf00133_653097-654846	Niben101Scf03978_863655-869565	Niben101Scf13644_111584-116598	Niben101Scf00228_1108272-1112417
GO:0044281	166	0.21	0.18	1.16667	0.0135	0.135	0.869666	small molecule metabolic process	Niben101Scf04375_264067-271551	Niben101Scf04187_195015-201871	Niben101Scf00285_49111-52280	Niben101Scf01395_65319-68734	Nbv0.3scaffold28955_833-9395	Niben101Scf07229_47646-51206	Nbv0.5scaffold3533_107861-122932	Niben101Scf10015_24099-29198	Niben101Scf06901_124485-129521	Niben101Scf01125_123419-128463	Niben101Scf07072_111879-117918	Nbv0.3scaffold77872_147-7585	Niben101Scf00217_16064-23051	Niben101Scf08097_303393-312399	Niben101Scf04044_1353821-1363892	Niben101Scf02797_128678-131124	Niben101Scf00705_234808-237570	Niben101Scf09725_82734-88458	Niben101Scf01374_990639-1003309	Niben101Scf04113_626327-630459	Niben101Scf04652_117090-123652	Niben101Scf03595_843915-850629	Niben101Scf13518_76824-79840	Niben101Scf02156_1555216-1563511	Niben101Scf05799_259379-263016	Niben044Scf00005744Ctg001_1-6835	Niben101Scf07040_372240-380609	Nbv0.5scaffold8349_1-10300	Niben101Scf00247_457815-462664	Niben101Scf09403_71016-76906	Niben044Scf00018307Ctg002_3807-11300	Niben101Scf00261_179995-182369	Niben101Scf03352_96107-101346	Niben101Scf02083_313971-317570	Niben044Scf00048234Ctg004_1-2986	Niben101Scf00381_763149-784891	Niben101Scf15836_51841-67152	Nbv0.5scaffold4603_211234-217986	Niben101Scf01521_260805-265039	Nbv0.3scaffold90401_1-2481	Niben101Scf01765_200099-206211
GO:0042267	2	0.0025	0.0002	12.5	0.0153	0.148	0.829738	natural killer cell mediated cytotoxicity	Niben101Scf08653_653291-657549	Niben101Scf00626_243720-248429
GO:0010731	2	0.0025	0.0002	12.5	0.0153	0.148	0.829738	protein glutathionylation	Niben101Scf10015_876948-882991	Niben101Scf30418_78759-87803
GO:0061687	4	0.005	0.0012	4.16667	0.0164	0.153	0.815309	detoxification of inorganic compound	Nbv0.5scaffold8293_30849-40181	Niben101Scf13196_44713-54785	Nbv0.3scaffold17733_7343-16790	Niben101Scf04992_347354-353452
GO:0010183	5	0.0062	0.0019	3.26316	0.018	0.163	0.787812	pollen tube guidance	Niben101Scf02919_424387-432031	Niben101Scf00539_564199-572975	Niben101Scf00298_232592-237135	Niben044Scf00026025Ctg010_2538-9851	Niben101Scf09582_195534-199436
GO:0051245	2	0.0025	0.0003	8.33333	0.0193	0.168	0.774691	negative regulation of cellular defense response	Niben044Scf00016740Ctg005_1-1919	Niben101Scf07247_511088-513830
GO:0015688	2	0.0025	0.0003	8.33333	0.0193	0.168	0.774691	iron chelate transport	Niben044Scf00023137Ctg008_1-2913	Nbv0.5scaffold5236_27507-36517
GO:0007019	2	0.0025	0.0003	8.33333	0.0193	0.168	0.774691	microtubule depolymerization	Niben101Scf00069_364941-375316	Niben101Scf05231_206779-216490
GO:0040011	12	0.015	0.0076	1.97368	0.0208	0.176	0.754487	locomotion	Niben101Scf02919_424387-432031	Niben101Scf00539_564199-572975	Niben101Scf00298_232592-237135	Niben044Scf00026025Ctg010_2538-9851	Niben101Scf09582_195534-199436	Nbv0.3scaffold1712_40655-44094	Niben101Scf08002_235828-239267	Niben101Scf11806_33929-37368	Nbv0.3scaffold43041_4556-18019	Niben101Scf08721_123274-126713	Niben101Scf05368_94541-99081	Niben101Scf09554_54814-58253
GO:0019216	12	0.015	0.0077	1.94805	0.022	0.183	0.737549	regulation of lipid metabolic process	Niben101Scf14566_107589-115490	Niben101Scf03365_523777-532406	Niben101Scf00247_457815-462664	Nbv0.5scaffold5414_12931-21329	Niben101Scf01897_343336-347827	Niben101Scf00581_20479-26893	Niben101Scf20636_86225-88827	Niben101Scf34081_44680-48071	Niben044Scf00000867Ctg038_4021-7606	Niben101Scf08508_42594-47161	Niben044Scf00030192Ctg001_7581-10988	Niben101Scf01382_292829-300544
GO:0034394	2	0.0025	0.0003	8.33333	0.0238	0.196	0.707744	protein localization to cell surface	Niben101Scf06156_447261-454936	Nbv0.3scaffold19782_12070-25749
GO:0010186	2	0.0025	0.0003	8.33333	0.0238	0.196	0.707744	positive regulation of cellular defense response	Niben101Scf01428_420894-423280	Nbv0.3scaffold25395_10920-13734
GO:0009628	198	0.25	0.22	1.13636	0.0238	0.196	0.707744	response to abiotic stimulus	Niben101Scf02316_278334-281086	Niben101Scf03373_475741-480472	Nbv0.3scaffold11879_17050-23003	Niben101Scf01785_692512-696130	Niben101Scf05989_129551-134272	Niben101Scf01062_598790-614752	Niben101Scf02797_128678-131124	Niben044Scf00035718Ctg003_3635-13400	Niben101Scf09725_82734-88458	Niben101Scf12290_31643-39548	Niben101Scf04995_1550518-1554939	Niben101Scf13518_76824-79840	Niben044Scf00036252Ctg017_499-4722	Niben044Scf00020721Ctg017_5503-13603	Niben101Scf09548_144374-147357	Niben044Scf00043840Ctg002_1-2262	Nbv0.5scaffold8349_1-10300	Nbv0.3scaffold9046_35606-41740	Niben044Scf00057089Ctg004_5278-11668	Niben101Scf01577_91436-96343	Niben101Scf02083_313971-317570	Niben101Scf01521_260805-265039	Niben101Scf20935_55359-65303	Niben044Scf00031055Ctg007_6791-10173	Niben101Scf02714_47807-55560	Niben101Scf19261_114064-118115	Niben101Scf01517_393760-398086	Niben101Scf07493_416126-419484	Niben101Scf01897_343336-347827	Niben044Scf00001941Ctg005_1267-8258	Niben101Scf00576_329835-334957	Niben101Scf10157_573230-579544	Nbv0.5scaffold9401_16415-19368	Niben101Scf02316_150724-156465	Niben101Scf01394_360621-364664	Niben101Scf00063_444405-447385	Niben101Scf37031_116869-121065	Nbv0.5scaffold290_188496-194776	Niben101Scf02909_158757-161665	Niben101Scf01466_90226-94462	Niben044Scf00030192Ctg001_7581-10988
GO:0010241	1	0.0012	0	#DIV/0!	0.0245	0.197	0.705534	ent-kaurene oxidation to kaurenoic acid	Niben101Scf02322_813252-818804
GO:0035444	1	0.0012	0	#DIV/0!	0.0245	0.197	0.705534	nickel cation transmembrane transport	Niben101Scf09141_165239-171027
GO:0046054	1	0.0012	0	#DIV/0!	0.0245	0.197	0.705534	dGMP metabolic process	Niben101Scf02904_287586-292983
GO:0060003	1	0.0012	0	#DIV/0!	0.0245	0.197	0.705534	copper ion export	Nbv0.3scaffold17733_7343-16790
GO:0051502	1	0.0012	0	#DIV/0!	0.0245	0.197	0.705534	diterpene phytoalexin biosynthetic process	Niben101Scf02322_813252-818804
GO:0051704	115	0.14	0.12	1.16667	0.0246	0.197	0.705534	multi-organism process	Niben101Scf00607_268095-283366	Niben101Scf07402_198002-204290	Niben101Scf06156_447261-454936	Nbv0.3scaffold60636_5726-11741	Niben044Scf00026025Ctg010_2538-9851	Nbv0.3scaffold46567_1-8088	Niben101Scf01785_692512-696130	Niben101Scf01694_774691-796446	Niben101Scf08097_303393-312399	Niben044Scf00035718Ctg003_3635-13400	Niben101Scf01374_990639-1003309	Niben101Scf12290_31643-39548	Niben044Scf00039533Ctg003_10307-20286	Niben101Scf05799_259379-263016	Niben044Scf00028919Ctg012_7024-12906	Niben101Scf00650_171507-177196	Niben101Scf00247_457815-462664	Niben101Scf05035_93478-95990	Niben044Scf00029429Ctg000_1-3478	Niben101Scf00381_763149-784891	Niben101Scf03991_4387-12493	Niben101Scf05092_80936-83175	Niben101Scf20935_55359-65303	Niben101Scf10575_24092-29357	Niben101Scf08415_41803-48219	Niben101Scf01267_145981-153042	Niben101Scf02714_47807-55560	Niben101Scf03768_321693-324082	Niben101Scf19261_114064-118115	Niben101Scf01897_343336-347827	Niben101Scf00581_20479-26893	Nbv0.5scaffold1836_25124-31416	Niben101Scf00576_329835-334957	Niben101Scf30418_78759-87803	Niben101Scf07757_71373-74181	Niben101Scf10157_573230-579544	Nbv0.5scaffold9401_16415-19368	Niben101Scf08691_91242-100067	Niben101Scf31493_8494-12268	Nbv0.5scaffold290_188496-194776	Niben101Scf02909_158757-161665
GO:0006955	36	0.045	0.032	1.40625	0.0288	0.214	0.669586	immune response	Niben101Scf03959_64470-69140	Niben101Scf01897_343336-347827	Niben101Scf00576_329835-334957	Niben101Scf07229_47646-51206	Niben101Scf01694_774691-796446	Nbv0.5scaffold2789_186260-193428	Niben101Scf08097_303393-312399	Nbv0.5scaffold9401_16415-19368	Nbv0.3scaffold33243_5027-11602	Niben101Scf01374_990639-1003309	Niben101Scf09044_172935-175738	Niben044Scf00039533Ctg003_10307-20286	Nbv0.5scaffold290_188496-194776	Niben101Scf00528_151185-154976	Niben044Scf00014597Ctg000_8037-17538	Niben101Scf02272_464002-474251	Niben101Scf01319_718815-723452	Nbv0.3scaffold36652_14887-20325	Niben101Scf03307_45375-54751	Niben101Scf04015_195685-199283	Niben044Scf00053371Ctg004_3072-8262	Niben101Scf00247_457815-462664	Niben101Scf07091_258376-261209	Nbv0.3scaffold8423_1689-4210	Niben101Scf08653_653291-657549	Niben101Scf00482_686690-691877	Niben101Scf06084_100783-106535	Niben044Scf00029429Ctg000_1-3478	Niben101Scf00381_763149-784891	Niben101Scf00626_243720-248429	Niben101Scf06535_261619-274255	Niben101Scf03121_1-3749	Niben101Scf05869_12881-19421	Niben044Scf00012020Ctg001_1947-6866	Niben101Scf04481_111933-118154	Niben101Scf03820_224534-227484
GO:0010497	4	0.005	0.0015	3.33333	0.032	0.23	0.638272	plasmodesmata-mediated intercellular transport	Nbv0.3scaffold22337_26867-31343	Niben101Scf11884_43888-46565	Niben101Scf01775_130911-135651	Niben101Scf00024_70251-72929
GO:0007635	2	0.0025	0.0004	6.25	0.0392	0.267	0.573489	chemosensory behavior	Niben101Scf08415_48865-53598	Niben101Scf03819_147537-150976
GO:0010366	2	0.0025	0.0004	6.25	0.0451	0.293	0.533132	negative regulation of ethylene biosynthetic process	Niben101Scf02829_343332-358556	Niben044Scf00045793Ctg003_1-5247
[truncated: 5 more rows]
[truncated: 363 more columns]

## Sheet: MYB103_total_DOWN
GO Term	Study #	Study Freq.	Pop. Freq.	Enrichment score	p-value	q-value	-LOG10(q-value)'	name	gene products
[truncated: 49 more rows]
[truncated: 132 more columns]

[truncated: 6 more sheets: SND1_unique_UP, SND1_unique_DOWN, SCM1_unique_UP, SCM1_unique_DOWN, MYB103_uniqu_UP, MYB103_unique_DOWN]
